# Supplementary material for: Estimating firm digitalization: A method for disaggregating sector-level digital intensity to firm-level
Source: MethodsX. 2021 Jan 18;8:101233. doi: 10.1016/j.mex.2021.101233 (PMC8374197; doi:10.1016/j.mex.2021.101233)
Supplement: Supplementary file 2 [file mmc2.xlsx]

## Sheet: Export Non-US
Company Name	RIC	Segment Name	Segment Code	Business Total Revenues (Calculated)	NAICS National Industry Code
Marubeni Corp	8002.T	Foods	11111	15581.7	424510
UPM-Kymmene Oyj	UPM.HE	UPM Specility Paper	11111,322121,322221,322222	1582.85	322121
Kagome Co Ltd	2811.T	fresh vegetables	111219	88.0858	312111
Kagome Co Ltd	2811.T	International Business	111219,311421,311942,312111	405.672	312111
Takara Bio Inc	4974.T	Food & Bio Medical	111411	0.0557984	541712
Oji Holdings Corp	3861.T	Environmental Bussiness	111421,32211,42199	2655.55	322130
Kewpie Corp	2809.T	Egg Business	11231	943.475	311941
Leroy Seafood Group ASA	LSG.OL	Farming	112511	1032.06	311712
Mowi ASA	MOWI.OL	Farming	112511	2941.39	311712
SalMar ASA	SALM.OL	Farming Central-Norway	112511	643.284	311712
SalMar ASA	SALM.OL	Farming Northern-Norway	112511	317.381	311712
Leroy Seafood Group ASA	LSG.OL	Wild catch and white fish VAP	112511,114111	289.814	311712
SalMar ASA	SALM.OL	Arnarlax	112511,311711,311712	71.4359	311712
Stora Enso Oyj	STERV.HE	Wood Products	11311,321912	1758.85	322121
BillerudKorsnas AB (publ)	BILL.ST	Other Units	11311,541614,561499	190.023	322121
Leroy Seafood Group ASA	LSG.OL	Sales and Distribution	114111	2208.62	311712
Genus PLC	GNS.L	Operating Genus ABS	11521	282.545	541711
Genus PLC	GNS.L	Operating Genus PIC	11521	322.02	541711
Aker ASA	AKER.OL	Aker BP	211111	0	213112
Woodside Petroleum Ltd	WPL.AX	Australian Oil	211111	360	211111
OMV AG	OMVV.VI	Downstream Gas	211111	6699.1	324110
OMV AG	OMVV.VI	Downstream Oil	211111	16910.3	324110
Seven Group Holdings Ltd	SVW.AX	Energy	211111	2.20863	423810
Eni SpA	ENI.MI	Exploration and Production	211111	11769.4	324110
Equinor ASA	EQNR.OL	Exploration and Production - International	211111	10295	211111
Equinor ASA	EQNR.OL	Exploration and Production - Norway	211111	18817	211111
Gaztransport et Technigaz SA	GTT.PA	FSRU	211111	28.321	213112
Aker BP ASA	AKERBP.OL	Gas	211111	328.816	211111
Aker BP ASA	AKERBP.OL	Liquids	211111	2993.46	211111
Gaztransport et Technigaz SA	GTT.PA	LNGC	211111	258.907	213112
Inpex Corp	1605.T	MidEast&Africa	211111	5240.46	211111
Woodside Petroleum Ltd	WPL.AX	North West Shelf	211111	1379	211111
Eneos Holdings Inc	5020.T	Oil&Gas exploitation	211111	1240.25	324110
Orsted A/S	ORSTED.CO	Onshore	211111	100.57	221122
Gaztransport et Technigaz SA	GTT.PA	Onshore Storage	211111	2.19156	213112
TechnipFMC PLC	FTI.N	Other revenue	211111	0	211111
Woodside Petroleum Ltd	WPL.AX	Pluto	211111	2230	211111
BP PLC	BP.L	Upstream	211111	54501	324110
OMV AG	OMVV.VI	Upstream	211111	6993.92	324110
Woodside Petroleum Ltd	WPL.AX	Development	211111,211112	2	211111
Lundin Energy AB	LUNE.ST	Norway	211111,211112	2492.6	211111
Santos Ltd	STO.AX	Operating Segment - Cooper Basin	211111,211112	1164	211111
Lundin Energy AB	LUNE.ST	Other	211111,211112	790.1	211111
Inpex Corp	1605.T	America	211111,211112,32411	127.235	211111
Inpex Corp	1605.T	Asia&Oceania	211111,211112,32411	2259.39	211111
Total SE	TOTF.PA	Exploration and Production	211111,211112,32411	38590	324110
Inpex Corp	1605.T	Japan	211111,211112,32411	893.454	211111
BP PLC	BP.L	Down Stream	211111,211112,32411,324199	250897	324110
Gaztransport et Technigaz SA	GTT.PA	Revenue Provided by Services	211111,211112,48611	16.6704	213112
Santos Ltd	STO.AX	Operating Segment - Queensland	211111,211112,48611,48621	1055	211111
Royal Dutch Shell PLC	RDSa.AS	Upstream	211111,211112,48621	46413	324110
Washington H Soul Pattinson and Company Ltd	SOL.AX	New Hope Corporation Limited	211111,212111	894.122	212112
Idemitsu Kosan Co Ltd	5019.T	Resources	211111,212111	2257.99	324110
Aker ASA	AKER.OL	Aker Energy	211111,213111	7.06279	213112
AGL Energy Ltd	AGL.AX	Group Operations	211111,221111,221119,221122	126.306	221111
AGL Energy Ltd	AGL.AX	Wholesale Markets	211111,221111,221122,48621	5366.29	221111
Inpex Corp	1605.T	Eurasian	211111,32411	727.87	211111
Eneos Holdings Inc	5020.T	Energy	211111,32411,324199,48611	78298.6	324110
Mitsui & Co Ltd	8031.T	Energy	211111,42152,42272	8311.14	211111
Itochu Corp	8001.T	Chemicals & Energy	211111,42272	24551.1	424690
Koninklijke DSM NV	DSMN.AS	Corporate Activities	211111,48611,48621	47.082	325199
Marubeni Corp	8002.T	Energy	211112	4368.29	424510
Gaztransport et Technigaz SA	GTT.PA	FPSO	211112	5.58931	213112
Royal Dutch Shell PLC	RDSa.AS	Integrated Gas	211112	45602	324110
Mitsubishi Corp	8058.T	Natural gas	211112	5076	445110
Santos Ltd	STO.AX	Operating Segment - Northern Australia	211112	165	211111
Santos Ltd	STO.AX	Operating Segment - PNG	211112	663	211111
Santos Ltd	STO.AX	Operating Segment - WA Gas	211112	955	211111
Woodside Petroleum Ltd	WPL.AX	Wheatstone	211112	677	211111
Total SE	TOTF.PA	Gas,Renewables and Power	211112,22121	20992	324110
Origin Energy Ltd	ORG.AX	Integrated gas	211112,22121,48621	185.663	221122
Origin Energy Ltd	ORG.AX	Energy Markets	211112,23493	8895.27	221122
Chubu Electric Power Co Inc	9502.T	Other(Incl. Overseas energy)	211112,42272	7169.9	221112
Anglo American PLC	AAL.L	Coal	212111,212112	6137	212210
Rio Tinto Ltd	RIO.AX	Energy & Minerals	212111,21221,212299,212391	5150	212210
Itochu Corp	8001.T	Metal	212111,21221,42139	5988.21	424690
Aurizon Holdings Ltd	AZJ.AX	Coal	212112	1225.31	482111
Rio Tinto PLC	RIO.L	Copper & Diamonds.	212112,212234	5815	212210
Anglo American PLC	AAL.L	Iron Ore	21221	6758	212210
Rio Tinto Ltd	RIO.AX	Iron Ore	21221	24075	212210
Rio Tinto PLC	RIO.L	Iron Ore	21221	24075	212210
CIMIC Group Ltd	CIM.AX	Mining & Mineral Processing	21221,212221,213115,54133	3190.9	237990
Mineral Resources Ltd	MIN.AX	Commodities	21221,212312,213114	1162.36	213114
Endeavour Mining Corp	EDV.TO	Agbaou mine	212221	191.523	212221
Evolution Mining Ltd	EVN.AX	Cowal	212221	426.977	212221
Endeavour Mining Corp	EDV.TO	hounde mine burkina faso	212221	316.148	212221
Endeavour Mining Corp	EDV.TO	Itly Mine	212221	267.515	212221
Northern Star Resources Ltd	NST.AX	Jundee	212221	444.134	212221
Northern Star Resources Ltd	NST.AX	Kalgoorlie operations	212221	486.039	212221
Endeavour Mining Corp	EDV.TO	Karma mine	212221	111.185	212221
Evolution Mining Ltd	EVN.AX	Mt Carlton	212221	115.527	212221
Evolution Mining Ltd	EVN.AX	Mungari	212221	205.266	212221
Endeavour Mining Corp	EDV.TO	Other	212221	0	212221
Northern Star Resources Ltd	NST.AX	Pogo	212221	267.911	212221
Saracen Mineral Holdings Ltd	SAR.AX	SME	212221,212222	250.722	212221
Newcrest Mining Ltd	NCM.AX	Cadia Valley	212221,212222,212234	1893	212221
OZ Minerals Ltd	OZL.AX	Exploration & Development	212221,212222,212234	0	212234
Newcrest Mining Ltd	NCM.AX	Gosowong	212221,212222,212234	160	212221
Newcrest Mining Ltd	NCM.AX	Lihir	212221,212222,212234	1196	212221
Newcrest Mining Ltd	NCM.AX	Telfer	212221,212222,212234	623	212221
Evolution Mining Ltd	EVN.AX	Exploration	212221,212222,213114,213115	0	212221
Washington H Soul Pattinson and Company Ltd	SOL.AX	Round Oak Minerals Pty Limited	212221,212231,212234	91.1199	212112
OZ Minerals Ltd	OZL.AX	Carajas	212221,212234	46.479	212234
OZ Minerals Ltd	OZL.AX	Carrapateena	212221,212234	0	212234
Evolution Mining Ltd	EVN.AX	Ernest Henry	212221,212234	269.879	212221
Newcrest Mining Ltd	NCM.AX	Red Chris	212221,212234	200	212221
Evolution Mining Ltd	EVN.AX	Mt Rawdon	212221,213114	134.696	212221
Saracen Mineral Holdings Ltd	SAR.AX	SGO	212221,42151	199.889	212221
Boliden AB	BOL.ST	Mining	212231,212234	1822.37	331411
Kaz Minerals PLC	KAZ.L	Aktogay	212234	863	212234
Antofagasta PLC	ANTO.L	Antucoya	212234	432.2	212234
Kaz Minerals PLC	KAZ.L	Bozshakol	212234	851	212234
Antofagasta PLC	ANTO.L	Centinela	212234	2007.9	212234
Anglo American PLC	AAL.L	Copper	212234	5840	212210
Rio Tinto Ltd	RIO.AX	Copper & Diamonds	212234	5815	212210
Kaz Minerals PLC	KAZ.L	East region Bozymchak	212234	552	212234
Antofagasta PLC	ANTO.L	Exploration & Evaluation	212234	0	212234
Antofagasta PLC	ANTO.L	Los Pelambres	212234	2363.9	212234
Anglo American PLC	AAL.L	Nickel and Manganese	212234	1498	212210
Antofagasta PLC	ANTO.L	Zaldivar	212234	0	212234
Iluka Resources Ltd	ILU.AX	Mining Area C	212299	0	212299
OZ Minerals Ltd	OZL.AX	Prominent Hill Mine	212299	730.745	212234
Iluka Resources Ltd	ILU.AX	Sierra Rutile	212299	186.548	212299
Iluka Resources Ltd	ILU.AX	Cataby/SouthWest (C/SW)	212299,212325,213115	296.005	212299
Iluka Resources Ltd	ILU.AX	Jacinth-Ambrosia/MidWest (JA/MW)	212299,212325,213115	352.805	212299
Rio Tinto Ltd	RIO.AX	Aluminium	212299,331311	10340	212210
Rio Tinto PLC	RIO.L	Aluminium	212299,331311,331312	10340	212210
Norsk Hydro ASA	NHY.OL	Bauxite & Alumina	212299,331311,331312,331314	2597.85	331312
Anglo American PLC	AAL.L	Platinum Group Metals	212299,331419	6866	212210
Mineral Resources Ltd	MIN.AX	Mining Services & Processing	212312	879.933	213114
Mineral Resources Ltd	MIN.AX	Central	212312,213114	0	213114
Koninklijke Boskalis Westminster NV	BOSN.AS	Dredging & Inland Infra	212321,23499	1701.35	237990
JGC Holdings Corp	1963.T	General engineering	212321,54133	3972.72	541330
Rio Tinto PLC	RIO.L	Energy & Minerals.	212399	5150	212210
Imerys SA	IMTP.PA	High Resistance Minerals	212399,42269	2215.1	212312
TechnipFMC PLC	FTI.N	Subsea	213111,333132	5523	211111
Aker ASA	AKER.OL	Aker Kvaerner	213112	1029	213112
Aker ASA	AKER.OL	Aker Solutions	213112	3333.64	213112
Gaztransport et Technigaz SA	GTT.PA	GBS	213112	0.597493	213112
TechnipFMC PLC	FTI.N	Onshore/Offshore	213112	6268.8	211111
Intertek Group PLC	ITRK.L	Operating segment - Resources	213112	677.407	541380
Tokyo Gas Co Ltd	9531.T	Overseas	213112,23599,48691,541512	409.021	221210
Royal Dutch Shell PLC	RDSa.AS	Downstream	213112,32411,324191	294677	324110
BP PLC	BP.L	Other Businesses and Corporate	213112,32411,324199,42272	1788	324110
Rubis SCA	RUBF.PA	Ruby Support and services	213112,32411,48611,49319	946.875	424710
TechnipFMC PLC	FTI.N	Surface Technologies	213112,333132	1617.3	211111
Aker ASA	AKER.OL	Akastor	213112,333132,54133,54136	610.704	213112
APA Group	APA.AX	Energy Investments	213112,48611,48621	3.49516	486210
Aker ASA	AKER.OL	Cognite	213112,51121	38.7314	213112
APA Group	APA.AX	Asset Management	213112,52392,53139	361.899	486210
EVRAZ plc	EVRE.L	Coal	213113	2021	331111
Evolution Mining Ltd	EVN.AX	Cracow	213114	135.201	212221
Saracen Mineral Holdings Ltd	SAR.AX	SGM	213114	290.642	212221
Sandvik AB	SAND.ST	Sandvik Mining And Rock Tehnology	213114,213115	4784.55	333512
Metso Outotec Corp	MOCORP.HE	Minerals Processing	213114,213115,23493,333131	895.792	236210
Anglo American PLC	AAL.L	Corporate and Other	213115	121	212210
Iluka Resources Ltd	ILU.AX	United States/Murray Basin (US/MB)	213115	29.418	212299
CIMIC Group Ltd	CIM.AX	Construction	213115,23499,54133	5305.2	237990
Tohoku Electric Power Co Inc	9506.T	Electric Power Industry	221111	18838.2	221111
Holmen AB	HOLMb.ST	RENEWABLE ENERGY	221111	40.376	322122
Electricite de France SA	EDF.PA	EDF Renewables	221111,221112,221113,221119	1754.37	221113
Kansai Electric Power Co Inc	9503.T	Electric Power	221111,221112,221113,221119	23511.1	221112
Chugoku Electric Power Co Inc	9504.T	Electricity	221111,221112,221113,221119	11280.1	221112
Electricite de France SA	EDF.PA	France - Generation and Supply	221111,221112,221113,221119	31242.3	221113
Electricite de France SA	EDF.PA	France - Regulated Services	221111,221112,221113,221119	18033.5	221113
Electricite de France SA	EDF.PA	Italy	221111,221112,221113,221119	8482.61	221113
Electricite de France SA	EDF.PA	Other activities	221111,221112,221113,221119	3058.09	221113
Electricite de France SA	EDF.PA	Other international	221111,221112,221113,221119	3015.49	221113
Fortum Oyj	FORTUM.HE	Generation	221111,221113	2401.18	221111
UPM-Kymmene Oyj	UPM.HE	UPM Energy	221111,221113,221119	467.457	322121
Fortum Oyj	FORTUM.HE	City Solutions	221111,221113,22133	1345.2	221111
Severn Trent PLC	SVT.L	Business Services	221111,221119	320.385	221310
A2A SpA	A2.MI	Generation and Trading	221111,221119	1505.5	221119
SSE PLC	SSE.L	Renewables	221111,221119	1053.17	221111
Mitsubishi Materials Corp	5711.T	Other Businesses	221111,221119,531312,54133	1742.3	331525
Tokyo Electric Power Company Holdings Inc	9501.T	Power Grid	221111,221122,23492	16365.7	221112
Orkla ASA	ORK.OL	Hydro Power	221111,325199	94.0946	311412
Mitsui & Co Ltd	8031.T	Machinery & Infrastructure Projects	221111,333298,42186,483111	8479.18	211111
Fortum Oyj	FORTUM.HE	Russia	221111,541612,54162	1200.59	221111
Atlantica Sustainable Infrastructure PLC	AY.OQ	Efficient natural gas	221112	122.281	221119
Marubeni Corp	8002.T	Electric Power	221112	1514.11	424510
Tokyo Electric Power Company Holdings Inc	9501.T	Fuel& Power	221112	90.4399	221112
SSE PLC	SSE.L	Thermal Generation	221112	1498.73	221111
Hera SpA	HRA.MI	Electricity Services	221112,221113,221121,221122	2742.86	221210
Iren SpA	IREE.MI	Energy - Generation	221112,221119,221122	1651.23	221210
Enel SpA	ENEI.MI	Generation and Energy Management	221112,221119,221122,22121	35929.2	221112
Engie SA	ENGIE.PA	Europe excluding France & Benelux	221112,221119,22121,23492	21027.7	221112
Engie SA	ENGIE.PA	France	221112,221119,22121,23492	25487.1	221112
Engie SA	ENGIE.PA	Latin America	221112,221119,22121,23492	5988.39	221112
Tokyo Electric Power Company Holdings Inc	9501.T	Energy Partner	221112,221122	52477.4	221112
Tokyo Gas Co Ltd	9531.T	Energy-related	221112,221122	3272.66	221210
Eni SpA	ENI.MI	Power & Gas	221112,221122,22121,48621	42777.4	324110
Kyushu Electric Power Co Inc	9508.T	Energy-Related Businesses	221112,22121,23531	1803.86	221112
Verbund AG	VERB.VI	All other segments	221112,51121	254.131	221122
Kyushu Electric Power Co Inc	9508.T	Electric Power Industry	221113	17189.6	221112
Electricite de France SA	EDF.PA	United Kingdom	221113,221119,22121	10732.5	221113
Electricite de France SA	EDF.PA	Framatome	221113,22121,33241	3785.62	221113
Kobe Bussan Co Ltd	3038.T	Eco renewable energy	221119	21.6719	424410
Electric Power Development Co Ltd	9513.T	Electric Power Industry	221119	6379.69	221112
AusNet Services Ltd	AST.AX	Electricity Distribution	221119	574.912	221121
ERG SpA	ERG.MI	Hydroelectric	221119	133.063	221119
A2A SpA	A2.MI	International	221119	0	221119
Scatec Solar ASA	SCAA.OL	Operations and Maintenance	221119	13.1003	237130
Scatec Solar ASA	SCAA.OL	Power Production	221119	138.522	237130
Mitsubishi Corp	8058.T	Power solutions	221119	761.369	445110
Atlantica Sustainable Infrastructure PLC	AY.OQ	Renewable energy	221119	761.09	221119
ERG SpA	ERG.MI	Solar	221119	79.5911	221119
Neoen SA	NEOEN.PA	Solar	221119	133.511	221119
Engie SA	ENGIE.PA	USA & Canada	221119	5097.19	221112
Neoen SA	NEOEN.PA	Wind Turbine	221119	124.543	221119
Verbund AG	VERB.VI	Grid	221119,221121	909.916	221122
Verbund AG	VERB.VI	Renewable Generation	221119,221121	1381.52	221122
Iren SpA	IREE.MI	Market	221119,221122	3078.27	221210
Engie SA	ENGIE.PA	Middle East, Africa & Asia	221119,221122	3266.6	221112
Equinor ASA	EQNR.OL	Marketing, Processing & Renewable Energy	221119,22121,32411,42271	60930	211111
Electricite de France SA	EDF.PA	Dalkia	221119,23492	4799	221113
Orsted A/S	ORSTED.CO	Offshore	221119,23492	6036.63	221122
Sumitomo Corp	8053.T	Infrastructure	221119,333611,44419	4994.16	517110
Kagome Co Ltd	2811.T	Other	221119,48411,53139	38.5416	312111
USS Co Ltd	4732.T	Other	221119,532111,56199	53.3805	561990
Obayashi Corp	1802.T	Other	221119,551112,71391	685.957	236220
Spark Infrastructure Group	SKI.AX	Bomen	221121	4.75742	221119
Atlantica Sustainable Infrastructure PLC	AY.OQ	Electric transmission lines	221121	103.453	221119
AusNet Services Ltd	AST.AX	Electricity Transmission	221121	411.598	221121
SSE PLC	SSE.L	Electricity Transmission	221121	470.147	221111
Acea SpA	ACE.MI	Generation	221121	89.2698	221122
Terna Rete Elettrica Nazionale SpA	TRN.MI	International activities	221121	31.8364	221121
Terna Rete Elettrica Nazionale SpA	TRN.MI	Regulated activity in Italy	221121	2303.66	221121
A2A SpA	A2.MI	Services	221121	257.83	221119
Spark Infrastructure Group	SKI.AX	TransGrid	221121	10.3216	221119
National Grid PLC	NG.L	UK Electricity Transmission	221121	4607.09	221122
Acea SpA	ACE.MI	Public lighting	221121,221122	49.9507	221122
Acea SpA	ACE.MI	Sales	221121,221122	1815.21	221122
Iren SpA	IREE.MI	Network Services	221121,221122,22121	1172.57	221210
National Grid PLC	NG.L	US Regulated	221121,221122,22121	11430.8	221122
A2A SpA	A2.MI	Commercial	221122	178.239	221119
Fortum Oyj	FORTUM.HE	Consumer Solutions	221122	2058.16	221111
Acea SpA	ACE.MI	Distribution	221122	626.787	221122
Tokyo Gas Co Ltd	9531.T	Electricity	221122	3335.16	221210
SSE PLC	SSE.L	Electricity Distribution	221122	1172.39	221111
Rolls-Royce Holdings PLC	RR.L	Power Systems	221122	4700.34	336412
Enel SpA	ENEI.MI	Renewable Energy	221122	8668.7	221112
Spark Infrastructure Group	SKI.AX	SA Power Networks	221122	84.3411	221119
Spark Infrastructure Group	SKI.AX	Victoria power networks	221122	95.5655	221119
SSE PLC	SSE.L	Airtricity	221122,22121	1480.11	221111
SSE PLC	SSE.L	Business Energy	221122,22121	3051.61	221111
SSE PLC	SSE.L	EPM	221122,22121	5257.3	221111
AusNet Services Ltd	AST.AX	Mondo	221122,22121	95.8902	221121
Snam SpA	SRG.MI	Storage	221122,22121	666.995	486210
Snam SpA	SRG.MI	Transportation	221122,22121	2425.85	486210
EVN AG	EVNV.VI	Generation	221122,22121,22131,22133	366.827	221122
Chubu Electric Power Co Inc	9502.T	Selling	221122,22121,23492	24740.7	221112
EVN AG	EVNV.VI	Energy	221122,22131,22133	625	221122
EVN AG	EVNV.VI	Networks	221122,22131,22133	581.844	221122
EVN AG	EVNV.VI	South East Europe	221122,22131,22133	992.48	221122
Sumitomo Chemical Co Ltd	4005.T	Others	221122,22133,49311	1007.19	325110
Tokyo Gas Co Ltd	9531.T	City Gas	22121	12605.1	221210
AusNet Services Ltd	AST.AX	Gas Distribution	22121	137.301	221121
Toho Gas Co Ltd	9533.T	Gas Sales	22121	2816.84	221210
Hera SpA	HRA.MI	Gas Services	22121	3237.9	221210
Gaztransport et Technigaz SA	GTT.PA	GNL	22121	10.8221	213112
Snam SpA	SRG.MI	Re-Gasification (Regulated)	22121	32.509	486210
Iren SpA	IREE.MI	Environment	22121,22131	801.516	221210
A2A SpA	A2.MI	Networks & Heating	22121,22131,22132,23492	381.14	221119
Kansai Electric Power Co Inc	9503.T	gas and other energy business	22121,22133	5716.62	221112
Chugoku Electric Power Co Inc	9504.T	Total Energy Supply	22121,22133	767.683	221112
Toho Gas Co Ltd	9533.T	LPG Other Energy Sales	22121,23491	1008.36	221210
Osaka Gas Co Ltd	9532.T	Gas	22121,333415,443111,811412	9055.7	221210
EVN AG	EVNV.VI	Environment	22131	114.647	221122
Acea SpA	ACE.MI	Italian Water Services	22131	1134.47	221122
Pennon Group PLC	PNN.L	Non-household retail	22131	215.453	562212
Atlantica Sustainable Infrastructure PLC	AY.OQ	Water	22131	24.629	221119
Suez SA	SEVI.PA	Water Europe	22131	5272.4	562111
Suez SA	SEVI.PA	WTS	22131	3092.39	562111
Severn Trent PLC	SVT.L	Regulated Water and Waste Water	22131,22132	2012.59	221310
Pennon Group PLC	PNN.L	Water	22131,22132	708.201	562212
Hera SpA	HRA.MI	Water Services	22131,22132	1016.08	221210
Metso Outotec Corp	MOCORP.HE	Metals, Energy & Water	22131,331411,331419,56292	460.956	236210
Suez SA	SEVI.PA	International	22131,562111,92411	4706.41	562111
Acea SpA	ACE.MI	Environment	22132	205.003	221122
Cleanaway Waste Management Ltd	CWY.AX	Industrial & Waste Services	22132,42186,562998	216.308	562111
Acea SpA	ACE.MI	Engineering	22132,54133	85.1041	221122
Cleanaway Waste Management Ltd	CWY.AX	Solid Waste Services	22132,562111	1107.63	562111
Orsted A/S	ORSTED.CO	Bioenergy	22133	4925.85	221122
Stockland Corporation Ltd	SGP.AX	Residential	23311	1302.4	236117
Stockland Corporation Ltd	SGP.AX	Retirement Living	23311	89.7257	236117
Kajima Corp	1812.T	Civil Engineering Projects	23311,54133	2679.23	237310
Open House Co Ltd	3288.T	Apartment Business	23321	564.094	236117
Mitsui Fudosan Co Ltd	8801.T	Business For Sale	23321	4873.93	531120
Kajima Corp	1812.T	Construction Project	23321	8905.01	237310
Daiwa House Industry Co Ltd	1925.T	Detached houses	23321	4630.14	236115
Sekisui Chemical Co Ltd	4204.T	Housing	23321	4770.18	236115
Sumitomo Forestry Co Ltd	1911.T	Housing and Architecture Bussiness	23321	4408.1	236117
Daiwa House Industry Co Ltd	1925.T	Housing stock	23321	1354.21	236115
Sekisui House Ltd	1928.T	Reform	23321	1412.02	236115
Sekisui House Ltd	1928.T	Rental House Construction	23321	3824.56	236115
Sumitomo Forestry Co Ltd	1911.T	Resource and Environment Business	23321	179.141	236117
Taylor Wimpey PLC	TW.L	Central & South West Divison	23321,23322	1918.99	236117
Barratt Developments PLC	BDEV.L	House building	23321,23322	6006.3	236117
Sekisui House Ltd	1928.T	International	23321,23322	3597.21	236115
Taylor Wimpey PLC	TW.L	London & South East Divison	23321,23322	1610.18	236117
Taylor Wimpey PLC	TW.L	Notrh Divison	23321,23322	2052.37	236117
Iida Group Holdings Co Ltd	3291.T	Tact Home Group	23321,23322,23599,53111	1381.47	236115
Iida Group Holdings Co Ltd	3291.T	HAJIME Construction Group	23321,23322,52421,53111	3742.22	236115
Iida Group Holdings Co Ltd	3291.T	Arnest one	23321,23322,53111	2816.14	236115
Iida Group Holdings Co Ltd	3291.T	ID home	23321,23322,53111	996.866	236115
Iida Group Holdings Co Ltd	3291.T	Touei housing group	23321,23322,53111	1602.45	236115
Iida Group Holdings Co Ltd	3291.T	Iidasangyo group	23321,23322,53111,71391	2428.17	236115
Haseko Corp	1808.T	Construction Related Business	23321,23322,532412,54133	5913.78	236116
Daito Trust Construction Co Ltd	1878.T	Construction	23321,23332	5125.85	531110
Bouygues SA	BOUY.PA	Property Development	23321,23332	3034.55	237310
Bouygues SA	BOUY.PA	Bouygues Construction	23321,23332,23411	15089.8	237310
Skanska AB	SKAb.ST	Residential Development	23321,23499,53139,54133	1333.37	236220
Panasonic Corp	6752.T	Other	23321,334419,621999	2747.31	336322
Kajima Corp	1812.T	Overseas affiliates	23321,53111	4362.29	237310
Secom Co Ltd	9735.T	Real Estate and Other	23321,53111	566.698	561621
Obayashi Corp	1802.T	Real Estate Business	23321,53111	521.399	236220
Taylor Wimpey PLC	TW.L	Spain	23321,53111,53112	159.639	236117
Tokyo Gas Co Ltd	9531.T	Immovable property	23321,53111,53112,531312	213.466	221210
Mitsubishi Estate Co Ltd	8802.T	Living Real Estate Business	23321,53111,53121,71391	1182.97	531120
Tokyo Gas Co Ltd	9531.T	Real Estate	23321,53112	200.642	221210
Tokyu Corp	9005.T	Real Estate Business	23321,53112,53121,53139	1954.57	485112
Sotetsu Holdings Inc	9003.T	Other-including construction	23321,531311	216.023	482111
Daiwa House Industry Co Ltd	1925.T	Rental housing	23321,531311	9354.62	236115
Kajima Corp	1812.T	Domestic affiliates	23321,54132	3656.38	237310
Sekisui House Ltd	1928.T	Family House Construction	23322	3607.63	236115
Nomura Real Estate Holdings Inc	3231.T	Housing	23322	3112.7	236116
Asahi Kasei Corp	3407.T	Housing	23322	6552.09	325110
Sojitz Corp	2768.T	Industrial Foundation & Urban Development	23322	324.049	424720
Nomura Real Estate Holdings Inc	3231.T	Urban development business	23322	2007.07	236116
Peab AB	PEABb.ST	Construction Total	23322,23332	3142.06	236220
Seibu Holdings Inc	9024.T	Construction Project	23322,23332,23499	1039.44	482111
Wallenstam AB	WALLb.ST	Region Stockholm	23322,53111,531311	69.216	531110
Haseko Corp	1808.T	Overseas Related Business	23322,53112	4.06398	236116
Mitsubishi Estate Co Ltd	8802.T	Housing Business	23322,53112,531311	3617.66	531120
Tokyu Fudosan Holdings Corp	3289.T	Next generation	23322,541612,56173	327.639	236115
Daiwa House Industry Co Ltd	1925.T	Project facilities	23331	10716.5	236115
Sekisui House Ltd	1928.T	City development	23332	1218.5	236115
Daiwa House Industry Co Ltd	1925.T	Commercial facility	23332	7502.86	236115
Taisei Corp	1801.T	Construction Business	23332	11390.6	236220
Keisei Electric Railway Co Ltd	9009.T	Construction Industry	23332	253.371	485111
Obayashi Corp	1802.T	Domestic Civil Engineering projects	23332	3360.98	236220
Spie SA	SPIE.PA	Holding - Operating Segment	23332	0	541330
Obayashi Corp	1802.T	Overseas Civil Engineering projects	23332	671.58	236220
Scentre Group	SCG.AX	Property investments	23332	1669.73	531120
Bouygues SA	BOUY.PA	Colas	23332,23411	15419.4	237310
STRABAG SE	STRV.VI	North-West	23332,23411,23491,23493	8647.56	236220
Skanska AB	SKAb.ST	Construction	23332,23411,23499,54133	17045.4	236220
STRABAG SE	STRV.VI	International-Special Divisions	23332,23491,23493	3952.74	236220
STRABAG SE	STRV.VI	South-East	23332,23491,23493	5575.84	236220
LendLease Group	LLC.AX	Construction	23332,23499	5264.14	236220
Skanska AB	SKAb.ST	Commercial Property Development	23332,23499,53139,54133	1906.64	236220
Peab AB	PEABb.ST	Industry	23332,23499,532412	1424.8	236220
Aeon Co Ltd	8267.T	Developer	23332,53112	3441.53	452111
Eiffage SA	FOUG.PA	CONSTRUCTION	23332,54133	4994.06	236210
Peab AB	PEABb.ST	Civil Engineering	23411	1424.8	236220
Nippo Corp	1881.T	Construction Business	23411	605.013	237310
Vinci SA	SGEF.PA	Eurovia	23411	11444.3	237310
Nippo Corp	1881.T	Ordinary civil engineering and construction industry	23411	765.963	237310
Eneos Holdings Inc	5020.T	Other	23411	4718.24	324110
Hankyu Hanshin Holdings Inc	9042.T	Other Businesses	23411	395.108	482111
Eiffage SA	FOUG.PA	Road Construction and Maintenance	23411	7498.37	236210
Colas SA	COLP.PA	Road Metropole	23411	6141.96	237310
Sankyu Inc	9065.T	Kiko Business	23411,333513	2442.3	484121
Nagoya Railroad Co Ltd	9048.T	Transportation Business 1	23411,482112,48521,48531	1520.92	485210
Atlas Arteria Group	ALX.AX	ADELAC	23411,48849	16.0788	237310
Atlas Arteria Group	ALX.AX	APPR	23411,48849	738.328	237310
Atlas Arteria Group	ALX.AX	Dulles Greerway	23411,48849	90.6326	237310
Atlantia SpA	ATL.MI	Italian Motorways	23411,48849	4577.05	488490
Atlantia SpA	ATL.MI	Overseas Motorways	23411,48849	779.096	488490
Atlas Arteria Group	ALX.AX	Warnow Tunnel	23411,48849	15.4904	237310
ASTM SpA	ATMI.MI	Highways - Constructions	23411,48849,488999	317.276	488490
ASTM SpA	ATMI.MI	Construction	23411,488999	1295.39	488490
Shimizu Corp	1803.T	Our construction	23412	13094.7	236220
British Land Company PLC	BLND.L	Canada Water	23491	11.1762	531120
Colas SA	COLP.PA	Holding	23491,23492,54133	42.598	237310
Colas SA	COLP.PA	Road Europe	23491,23492,54133	2095.15	237310
Colas SA	COLP.PA	Road North America	23491,23492,54133	3985.16	237310
Colas SA	COLP.PA	Road Rest of World	23491,23492,54133	1513.35	237310
Colas SA	COLP.PA	Specialties	23491,23492,54133	1566.04	237310
Toho Gas Co Ltd	9533.T	Gas Appliance Sales and Related Construction	23491,23599,42162	372.25	221210
Tohoku Electric Power Co Inc	9506.T	Construction Industry	23492	2540.4	221111
Scatec Solar ASA	SCAA.OL	Development and Construction	23492	567.302	237130
Chubu Electric Power Co Inc	9502.T	Electric Power Network	23492	6982.17	221112
Nel ASA	NEL.OL	Fueling	23492	27.6121	334413
Kyowa Exeo Corp	1951.T	Kyowa Exeo Corporation	23492	3349.47	237130
Electric Power Development Co Ltd	9513.T	Overseas Business	23492	1665.53	221112
Electric Power Development Co Ltd	9513.T	Power-Related Businesses Peripheral	23492	3725.33	221112
Comsys Holdings Corp	1721.T	TOSYS Group	23492	298.438	237130
Tobu Railway Co Ltd	9001.T	Other	23492,23493	1027.73	485111
Comsys Holdings Corp	1721.T	Japan COMSYS Group	23492,23531,54133	2673.96	237130
NEC Networks & System Integration Corp	1973.T	Engineering&Support Services Business	23492,42161	924.04	541519
Nippon Telegraph and Telephone Corp	9432.T	Other Businesses	23492,53139	14895.2	517210
Eiffage SA	FOUG.PA	Electrical Contracting	23492,54133	5026.57	236210
Comsys Holdings Corp	1721.T	Hokuriku Denwa Kouji Group	23492,54133	136.288	237130
Comsys Holdings Corp	1721.T	NDS Group	23492,54133	799.2	237130
Comsys Holdings Corp	1721.T	Sanwa Comsys Engineering Group	23492,54133	543.69	237130
Comsys Holdings Corp	1721.T	SYSKEN Group	23492,54133	297.191	237130
Comsys Holdings Corp	1721.T	Tsuken Group	23492,54133	492.802	237130
NEC Networks & System Integration Corp	1973.T	Network Infrastructure Business	23492,541513,541519	780.74	541519
Vinci SA	SGEF.PA	VINCI Energies	23492,541519,561499	15412.6	237310
Comsys Holdings Corp	1721.T	Other	23492,551114	165.08	237130
Obayashi Corp	1802.T	Domestic Construction Business	23493	11095.8	236220
Nippon Steel Corp	5401.T	Engineering business	23493	3165.64	331111
Obayashi Corp	1802.T	Overseas Construction Business	23493	3712.85	236220
L'Air Liquide Societe Anonyme pour l'Etude et l'Exploitation des Procedes Georges Claude SA	AIRP.PA	Engineering	23493,54133,54142	794.565	325120
Kyushu Railway Co	9142.T	construction	23499,23531,48821	924.254	485112
Alstom SA	ALSO.PA	Systems	23499,33312,333923	1434.87	336510
Alstom SA	ALSO.PA	Signalling	23499,33429,335312,811118	1642.22	336510
Eiffage SA	FOUG.PA	CONCESSIONS	23499,48849	3686.97	236210
CIMIC Group Ltd	CIM.AX	Services	23499,54133	2247.7	237990
Miura Co Ltd	6005.T	Domestic maintenance business	23511	309.049	333414
HomeServe PLC	HSV.L	France	23511	138.834	811211
Osaka Gas Co Ltd	9532.T	Lpg And Gas Industry	23511	1905.09	221210
HomeServe PLC	HSV.L	New Markets	23511	0	811211
Miura Co Ltd	6005.T	Overseas maintenance business	23511	61.1364	333414
HomeServe PLC	HSV.L	Home Experts	23511,811211,811412	89.1615	811211
HomeServe PLC	HSV.L	UK	23511,811211,811412	463.069	811211
SSE PLC	SSE.L	Enterprise	23531	513.734	221111
Kyowa Exeo Corp	1951.T	NIPPON DENTSU CO., LTD.	23531	356.012	237130
Kyowa Exeo Corp	1951.T	Seibu Electric Industry Co., Ltd.	23531	528.894	237130
Tosoh Corp	4042.T	Engineering	23531,333319	1126.14	325181
Legrand SA	LEGD.PA	North and Central America	23531,335931,42161	2917.85	334419
Legrand SA	LEGD.PA	Other Europe	23531,335931,42161	3091.72	334419
Legrand SA	LEGD.PA	Rest of World	23531,335931,42161	1414.03	334419
Asahi Kasei Corp	3407.T	Building Materials Business	23571	10213.4	325110
Koninklijke Boskalis Westminster NV	BOSN.AS	Offshore Energy	23599	1143.82	237990
Seven Group Holdings Ltd	SVW.AX	Allight sykes	23599,335122,335129,53212	61.4276	423810
Unicharm Corp	8113.T	Pet Care	311111	800.819	322291
Nisshin Seifun Group Inc	2002.T	Other	311111,48411	557.175	311999
Associated British Foods PLC	ABF.L	Agriculture	311119	1735	448120
Mowi ASA	MOWI.OL	Fish Feed	311119	582.248	311712
Fuji Oil Holdings Inc	2607.T	Soybean Protein	311222	332.456	311320
Fuji Oil Holdings Inc	2607.T	Materials for emulsion and fermentation	311223	838.008	311320
Fuji Oil Holdings Inc	2607.T	Oils and fats business	311223	1204.66	311320
AAK AB (publ)	AAK.ST	Chocolate & Confectionery Fats	311223,311225	1523.61	311225
AAK AB (publ)	AAK.ST	Group Functions	311223,325212,551112	0	311225
Itochu Corp	8001.T	Food	311223,42246,42291	35649.9	424690
AAK AB (publ)	AAK.ST	Food Ingredients	311225	2252.62	311225
NOF Corp	4403.T	Life Science	311225	310.499	325199
Danone SA	DANO.PA	Specialized Nutrition	31123,311511,62141	8470.28	311514
Calbee Inc	2229.T	Snacks	31123,311812,311919	2056.02	311919
Toyota Tsusho Corp	8015.T	Food & Lifestyle Related	31123,42132,42241,42249	4092.25	331221
Tate & Lyle PLC	TATE.L	Primary Products	311311,311312,311313,311999	2209.17	311221
Associated British Foods PLC	ABF.L	Sugar	311311,311313	2083.75	448120
Tate & Lyle PLC	TATE.L	Suralose	311312	199.93	311221
Associated British Foods PLC	ABF.L	Grocery	311313,311615,311812,311941	4406.25	448120
Fuji Oil Holdings Inc	2607.T	Chocolate for business	31132	1697.54	311320
Orkla ASA	ORK.OL	Orkla Confectionery & Snacks	31132,31134,311821,311919	753.212	311412
Ezaki Glico Co Ltd	2206.T	Sweets business	31132,311821	666.486	311511
Keio Corp	9008.T	Distribution operation	31134,451211,45211	1508.23	452111
Nissin Foods Holdings Co Ltd	2897.T	Chilled and frozen Products	311412	537.059	311823
Toyo Suisan Kaisha Ltd	2875.T	Cold food business	311412	672.305	311423
Orkla ASA	ORK.OL	Orkla Foods	311412,311421,311712	1911.05	311412
Orkla ASA	ORK.OL	Orkla Foods Ingredients	311412,311421,311712	1172.42	311412
Japan Tobacco Inc	2914.T	Food processing	311412,311991,312112	1460.15	312221
Kewpie Corp	2809.T	Fruit solution	311421	151.42	311941
Kewpie Corp	2809.T	Salad and Side Dish Business	311421	825.632	311941
BEL SA	FROB.PA	Mature Markets	311421,311513,311514	3218.69	311513
BEL SA	FROB.PA	New territories	311421,311513,311514	596.274	311513
Danone SA	DANO.PA	Essential Dairy & Plant-based	311421,311514	14755.7	311514
Unilever PLC	ULVR.L	Food & Refreshment	311422,31152,311999,312111	21620.7	325620
Toyo Suisan Kaisha Ltd	2875.T	Domestic instant noodle business	311423	1239.67	311423
Suntory Beverage & Food Ltd	2587.T	Asia-Operating Segment	311423,312111,42249	2142.88	312111
Ezaki Glico Co Ltd	2206.T	Overseas	311511	489.826	311511
Kirin Holdings Co Ltd	2503.T	Other	311511,311513	4088.21	312120
Meiji Holdings Co Ltd	2269.T	Food	311511,31152,311821	9760.62	311511
Yakult Honsha Co Ltd	2267.T	Beverage&Food-Asia&Oceania	311511,312111,42243	1137.52	311511
Yakult Honsha Co Ltd	2267.T	Beverage&Food-Europe	311511,312111,42243	73.8399	311511
Yakult Honsha Co Ltd	2267.T	Beverage&Food-Japan	311511,312111,42243	1947.18	311511
Yakult Honsha Co Ltd	2267.T	Beverage&Food-U.S.A.	311511,312111,42243	453.325	311511
Ajinomoto Co Inc	2802.T	Overseas Food	311514	4485.4	311942
House Foods Group Inc	2810.T	Healthy food	311514,312111	259.369	311942
Orkla ASA	ORK.OL	Orkla Home & Personal	311514,313312,325611,339994	670.623	311412
NH Foods Ltd	2282.T	Oversea business	311611,311612,311615,311712	2371.31	311611
NH Foods Ltd	2282.T	Processing Division	311615	3290.07	311611
Air Water Inc	4088.T	Agri-food businesses	311615,42248	1284.12	325120
Aker ASA	AKER.OL	Aker BioMarine	311712	247.767	213112
Toyo Suisan Kaisha Ltd	2875.T	Aquatic food business	311712	286.311	311423
Toyo Suisan Kaisha Ltd	2875.T	Instant noodles overseas business	311712	827.602	311423
SalMar ASA	SALM.OL	Sale and Processing	311712	1330.76	311712
Mowi ASA	MOWI.OL	Sales and Marketing MH Consumer Products	311712,42246	2708.79	311712
Mowi ASA	MOWI.OL	Sales and Marketing MH Markets	311712,42246	3162.9	311712
Yamazaki Baking Co Ltd	2212.T	Food Business	311811	9252.21	311812
Nissin Foods Holdings Co Ltd	2897.T	Other	311812,312111	890.598	311823
Calbee Inc	2229.T	Other	311919	17.1673	311919
Calbee Inc	2229.T	Other Food	311919	306.956	311919
JDE Peets NV	JDEP.AS	CPG APAC	31192	766.765	311920
JDE Peets NV	JDEP.AS	CPG Europe	31192	3664.55	311920
JDE Peets NV	JDEP.AS	CPG LARMEA	31192	1245.43	311920
JDE Peets NV	JDEP.AS	Out-of-Home	31192	1095.22	311920
JDE Peets NV	JDEP.AS	Peet’s	31192	984.239	311920
Coca-Cola Amatil Ltd	CCL.AX	Alcohol & Coffee Beverages	31192,31212	449.905	312111
Kikkoman Corp	2801.T	Manufacture And Sale Of Food Products Overseas	311941	898.261	311941
Kikkoman Corp	2801.T	Manufacturing And Sales Of Domestic Food	311941	1668.78	311941
Kewpie Corp	2809.T	Seasoning	311941,311942	1750.16	311941
Kagome Co Ltd	2811.T	Food Business	311942	1219.82	312111
ALK-Abello A/S	ALKb.CO	SLIT - Tablets	311942,325412	146.052	325414
Air Water Inc	4088.T	Others (New)	311942,325998,482112	1184.76	325120
Nichirei Corp	2871.T	Livestock Business	311991	821.408	311991
Nichirei Corp	2871.T	Marine Products Business	311991	611.653	311991
Nichirei Corp	2871.T	Processed Food Business	311991	2183.4	311991
Nissin Foods Holdings Co Ltd	2897.T	America Location	311999	613.113	311823
Nissin Foods Holdings Co Ltd	2897.T	China Location	311999	410.695	311823
Tate & Lyle PLC	TATE.L	Food & Beverage Solutions	311999	1169.78	311221
Nisshin Seifun Group Inc	2002.T	Food Business	311999	2040.58	311999
Asahi Group Holdings Ltd	2502.T	Food Business	311999	1083.18	312120
Chr Hansen Holding A/S	CHRH.CO	Food Cultures & Enzymes	311999	749.78	325199
Ezaki Glico Co Ltd	2206.T	Food Material Business	311999	78.0591	311511
Nippon Shinyaku Co Ltd	4516.T	Functional Foods Business	311999	139.44	325412
Chr Hansen Holding A/S	CHRH.CO	Health & Nutrition	311999	280.33	325199
Kao Corp	4452.T	Human Health Care Business	311999	2349.91	325620
Associated British Foods PLC	ABF.L	Ingredients	311999	2116.25	448120
Nisshin Seifun Group Inc	2002.T	Meal and side dish Business	311999	1255.07	311999
Nisshin Seifun Group Inc	2002.T	Milling Business	311999	3006.16	311999
Nissin Foods Holdings Co Ltd	2897.T	MYOJO foods	311999	400.586	311823
Chr Hansen Holding A/S	CHRH.CO	Natural Colors	311999	245.824	325199
Nissin Foods Holdings Co Ltd	2897.T	NISSIN foods	311999	1886	311823
Koninklijke DSM NV	DSMN.AS	Nutrition	311999	6813.44	325199
House Foods Group Inc	2810.T	Overseas Business	311999	276.527	311942
House Foods Group Inc	2810.T	Spicy Seasonings and Processed Foods Business	311999	1348.42	311942
Coca-Cola Amatil Ltd	CCL.AX	Non-Alcoholic Beverage business- Australia	311999,312111	1809.66	312111
Coca-Cola Amatil Ltd	CCL.AX	Non-Alcoholic Beverage business- New Zealand & Fiji	311999,312111	446.184	312111
Coca-Cola Bottlers Japan Holdings Inc	2579.T	Healthcare & skincare business	311999,32562	228.101	312111
Robertet SA	ROBF.PA	Raw Materials	311999,32562	169.622	325199
Reckitt Benckiser Group PLC	RB.L	Hygiene Home	311999,62161	6670.64	325611
Kirin Holdings Co Ltd	2503.T	Beverage-Japan	312111	2659.41	312120
Britvic PLC	BVIC.L	Brazil	312111	153.355	312111
Britvic PLC	BVIC.L	France	312111	300.934	312111
Britvic PLC	BVIC.L	GB Carbs	312111	815.434	312111
Britvic PLC	BVIC.L	GB Stills	312111	346.277	312111
Britvic PLC	BVIC.L	International	312111	66.4783	312111
Britvic PLC	BVIC.L	Ireland	312111	216.024	312111
Coca-Cola Amatil Ltd	CCL.AX	Non-Alcohol Beverage business- Indonesia & Papua New Guinea	312111	818.226	312111
Coca-Cola Bottlers Japan Holdings Inc	2579.T	Soft drink business	312111	8194.54	312111
Dai Nippon Printing Co Ltd	7912.T	Soft drink business	312111	514.191	323110
Kirin Holdings Co Ltd	2503.T	Oceania Integrated Beverage	312111,31212	2760.1	312120
Davide Campari Milano NV	CPRI.MI	Operating Segment - Americas	312111,31213,31214	974.038	312140
Davide Campari Milano NV	CPRI.MI	Operating segment- Northern, central and eastern Europe	312111,31213,31214	461.404	312140
Davide Campari Milano NV	CPRI.MI	Operating Segment-Asia pacific	312111,31213,31214	144.049	312140
Davide Campari Milano NV	CPRI.MI	southern europe, middle east and africa	312111,31213,31214	920.117	312140
Suntory Beverage & Food Ltd	2587.T	Americas-Operating Segment	312111,42249	807.937	312111
Suntory Beverage & Food Ltd	2587.T	Europe-Operating Segment	312111,42249	2056.89	312111
Suntory Beverage & Food Ltd	2587.T	Japan-Operating Segment	312111,42249	6484.28	312111
Ito En Ltd	2593.T	Leaf Drink	312111,42249	4146.78	312111
Suntory Beverage & Food Ltd	2587.T	Oceania-Operating Segment	312111,42249	490.13	312111
Danone SA	DANO.PA	Waters	312112	5120.73	311514
Diageo PLC	DGE.L	Africa	31212	1668.9	312140
Heineken NV	HEIN.AS	Africa, Middle East & Eastern Europe	31212	4602.83	312120
Kirin Holdings Co Ltd	2503.T	Alcohol-Japan	31212	6303.64	312120
Heineken NV	HEIN.AS	Asia Pacific	31212	4605.07	312120
Asahi Group Holdings Ltd	2502.T	Beverage	31212	3464.14	312120
Carlsberg A/S	CARLb.CO	Beverages	31212	9892.22	312120
Heineken NV	HEIN.AS	Europe	31212	14975.5	312120
Asahi Group Holdings Ltd	2502.T	International Business	31212	6441.36	312120
Heineken Holding NV	HEIO.AS	Operating Segment Africa and the Middle East	31212	4602.83	312120
Heineken Holding NV	HEIO.AS	Operating Segment Asia Pacific	31212	4605.07	312120
Heineken Holding NV	HEIO.AS	Operating Segment Europe	31212	14975.5	312120
Heineken Holding NV	HEIO.AS	Operating Segment The Americas	31212	8618.25	312120
Heineken NV	HEIN.AS	The Americas	31212	8618.25	312120
Diageo PLC	DGE.L	ISC	31212,31213,31214	1665.18	312140
Diageo PLC	DGE.L	Europe and Turkey	31213,31214	3182.81	312140
Remy Cointreau SA	RCOP.PA	Partner Brands	31213,31214	30.3298	312140
Christian Dior SE	DIOR.PA	Wines and Spirits	31213,31214	6300.02	315234
LVMH Moet Hennessy Louis Vuitton SE	LVMH.PA	Wines and Spirits	31213,31214	6249.58	315234
Treasury Wine Estates Ltd	TWE.AX	Operating-Americas	31213,42282	772.745	312130
Treasury Wine Estates Ltd	TWE.AX	Operating-ANZ	31213,42282	607.443	312130
Treasury Wine Estates Ltd	TWE.AX	Operating-Asia	31213,42282	426.059	312130
Treasury Wine Estates Ltd	TWE.AX	Operating-Europe	31213,42282	274.906	312130
Diageo PLC	DGE.L	LatinAmerica and Caribbean	31214	1125.82	312140
Remy Cointreau SA	RCOP.PA	Liqueurs & Spirits	31214	288.85	312140
Asahi Group Holdings Ltd	2502.T	Liquor Business	31214	8165.54	312120
Remy Cointreau SA	RCOP.PA	Remy Martin	31214	811.183	312140
Diageo PLC	DGE.L	Asia Pacific	31214,42282	2814.56	312140
Imperial Brands PLC	IMB.L	Distribution	31221,312229	11020.2	312221
Imperial Brands PLC	IMB.L	Tobacco	31221,312229	27799.3	312221
Japan Tobacco Inc	2914.T	Domestic Tobacco	312221	5697.12	312221
British American Tobacco PLC	BATS.L	Americas and Sub-Saharan Africa Region	312221,312229	5649.7	312221
British American Tobacco PLC	BATS.L	Asia-Pacific and Middle East Region	312221,312229	6832.41	312221
British American Tobacco PLC	BATS.L	Europe and North Africa Region	312221,312229	8074.78	312221
British American Tobacco PLC	BATS.L	United States	312221,312229	13753.6	312221
Japan Tobacco Inc	2914.T	Tobacco overseas	312221,42294	12323.9	312221
Swedish Match AB	SWMA.ST	Lights	312229	128.178	312229
Swedish Match AB	SWMA.ST	Other Tobacco Products	312229	606.601	312229
Swedish Match AB	SWMA.ST	Snus and moist snuff	312229	799.402	312229
Kuraray Co Ltd	3405.T	Fiber Business	313113	593.988	325211
Toray Industries Inc	3402.T	Fibers and Textiles	313113,31332,325222	8224.34	325222
Mitsui Chemicals Inc	4183.T	Health Care	31323,339114	1356.12	325110
Teijin Ltd	3401.T	Material Business	313311,314999	5902.61	314999
Elis SA	ELIS.PA	Latin America	31411,53249,56171,56172	294.263	812332
Toyota Boshoku Corp	3116.T	North Middle South America	314999,315999	2538.09	336360
Toyota Boshoku Corp	3116.T	Asia Oceania	314999,33636	3104.52	336360
Itochu Corp	8001.T	Textile	315221,315231,42234,42299	4998.73	424690
Moncler SpA	MONC.MI	Wholesale	315222,315234,315291	415.653	315191
Christian Dior SE	DIOR.PA	Fashion and Leather Goods	315222,315234,315299,316991	24877.3	315234
Capri Holdings Ltd	CPRI.N	Versace	315231,42232,42233	843	315232
LVMH Moet Hennessy Louis Vuitton SE	LVMH.PA	Fashion and Leather Goods	315232,315234,315299,316991	24927.7	315234
Ansell Ltd	ANN.AX	Healthcare	315992,339113	894.6	339113
Ansell Ltd	ANN.AX	Industrial	315992,339113	719.1	339113
Wendel SE	MWDP.PA	Stahl	31611,325411	906.553	541380
ABC-Mart Inc	2670.T	Domestic	316213,316214,44821	1799.42	448210
ABC-Mart Inc	2670.T	Oversea	316213,316214,44821	729.87	448210
Capri Holdings Ltd	CPRI.N	Jimmy Choo	316214,316219,316992,42234	555	315232
Hermes International SCA	HRMS.PA	Americas	316991,316992,316993,334518	1390.83	316992
Hermes International SCA	HRMS.PA	Asia-Pacific (excluding Japan)	316991,316992,316993,334518	2902.94	316992
Hermes International SCA	HRMS.PA	Europe (excluding France)	316991,316992,316993,334518	1347.33	316992
Hermes International SCA	HRMS.PA	France	316991,316992,316993,334518	972.244	316992
Hermes International SCA	HRMS.PA	Japan	316991,316992,316993,334518	968.545	316992
Hermes International SCA	HRMS.PA	Other	316991,316992,316993,334518	134.52	316992
Holmen AB	HOLMb.ST	WOOD PRODUCTS	321113,321114,42131,56121	181.051	322122
UPM-Kymmene Oyj	UPM.HE	UPM Biorefinig	321113,321999,32211	3041.28	322121
Svenska Cellulosa SCA AB	SCAb.ST	Forest	321113,321999,322121,322122	743.004	322291
Holmen AB	HOLMb.ST	FOREST	321114,42131,56121	671.331	322122
Sumitomo Forestry Co Ltd	1911.T	Timber and Building Materials	321211	2079.67	236117
UPM-Kymmene Oyj	UPM.HE	UPM Plywood	321211,321212	505.571	322121
Svenska Cellulosa SCA AB	SCAb.ST	Wood	321211,321212	675.604	322291
LIXIL Group Corp	5938.T	Housing technology	321911,332321	5042.34	332321
Brambles Ltd	BXB.AX	CHEP - Americas	32192,322211,541614	2469	321920
Brambles Ltd	BXB.AX	CHEP - Asia-Pacific	32192,322211,541614	436.8	321920
Brambles Ltd	BXB.AX	CHEP - EMEA	32192,322211,541614	1827.8	321920
Iida Group Holdings Co Ltd	3291.T	Other	321999	596.838	236115
Stora Enso Oyj	STERV.HE	Biomaterials	321999,32211,325221	1641.15	322121
Oji Holdings Corp	3861.T	Household Product	321999,322121,32213,42212	6380.23	322130
BillerudKorsnas AB (publ)	BILL.ST	Division Paper	322121	869.686	322121
Stora Enso Oyj	STERV.HE	Paper	322121	3201.58	322121
Holmen AB	HOLMb.ST	PAPER	322121,322122	614.933	322122
Mondi PLC	MNDI.L	Uncoated Fine Papers	322121,322122	2021.16	322211
UPM-Kymmene Oyj	UPM.HE	UPM Communications Papers	322121,322122	5102.8	322121
L E Lundbergforetagen AB (publ)	LUNDb.ST	Holmen	322121,322122,32213,551112	1811.47	523910
Oji Holdings Corp	3861.T	Function Product	322121,322122,325992	1996.36	322130
DS Smith PLC	SMDS.L	Eastern Europe	322121,322221,322223,322224	1123.2	322121
DS Smith PLC	SMDS.L	Southern Europe	322121,322221,322223,322224	2787.85	322121
Fujifilm Holdings Corp	4901.T	Document Solutions	322121,32591,334119	9020.81	334517
Financiere de l'Odet SA	EPMF.PA	Industry	322121,326112,334113,483111	2973.12	512110
Oji Holdings Corp	3861.T	Printing Infomation Media	322122	2721.59	322130
Stora Enso Oyj	STERV.HE	Consumer Board	32213	2855.19	322121
BillerudKorsnas AB (publ)	BILL.ST	Division Board	32213	1462.51	322121
Holmen AB	HOLMb.ST	PAPER BOARD	32213	665.349	322122
Svenska Cellulosa SCA AB	SCAb.ST	Pulp	32213	985.794	322291
Mondi PLC	MNDI.L	Corrugated Packaging	322211	2291.33	322211
BillerudKorsnas AB (publ)	BILL.ST	Division Solutions	322211,322212	105.747	322121
Stora Enso Oyj	STERV.HE	Consumer Boards	322211,322213	17.936	322121
Stora Enso Oyj	STERV.HE	Packaging Solutions	322211,322221	1397.89	322121
Mayr Melnhof Karton AG	MMKV.VI	MM Karton	322212	1208.77	322212
Svenska Cellulosa SCA AB	SCAb.ST	Paper	322212,322291	467.528	322291
Huhtamaki Oyj	HUH1V.HE	North America	322221	1292.18	322221
Toppan Printing Co Ltd	7911.T	Living Environment	322221,322222	3910.32	323117
Huhtamaki Oyj	HUH1V.HE	Flexible Packaging	322221,326199	1139.39	322221
Unicharm Corp	8113.T	Other Business	322221,42261	60.3259	322291
UPM-Kymmene Oyj	UPM.HE	UPM Raflatoc	322222	1743.16	322121
Mondi PLC	MNDI.L	Flexible Packaging	322223,322224	3115.26	322211
Societe BIC SA	BICP.PA	Stationery	322233,42212	867.655	339941
Essity AB (publ)	ESSITYb.ST	Consumer Tissue	322291	5330.48	322291
Essity AB (publ)	ESSITYb.ST	Personal Care	322291	5163.43	322291
Essity AB (publ)	ESSITYb.ST	Professional Hygiene	322291	3282.53	322291
Mondi PLC	MNDI.L	Engineered Materials	322291,322299	1147.9	322211
Pigeon Corp	7956.T	Health Care	322291,339932,62161	60.2707	325620
Mayr Melnhof Karton AG	MMKV.VI	MM Packaging	322299	1768.89	322212
Dai Nippon Printing Co Ltd	7912.T	Information And Communication	323110,323116,323117,333313	7189.42	323110
Toppan Printing Co Ltd	7911.T	Information Communication	323117,323119	8444.31	323117
Bandai Namco Holdings Inc	7832.T	Other	323119,48411,56111,561499	332.475	339932
ERG SpA	ERG.MI	Corporate	32411	0	221119
Idemitsu Kosan Co Ltd	5019.T	Electricity&Renewable Energy	32411	1201.64	324110
ERG SpA	ERG.MI	Energy - Renewable	32411	463.646	221119
LyondellBasell Industries NV	LYB.N	Olefins and Polyolefins - Europe, Asia, International	32411	10244	325110
Showa Denko KK	4004.T	Petrochemicals	32411	2308.06	325110
Idemitsu Kosan Co Ltd	5019.T	Petroleum Products Business	32411	45084.2	324110
ERG SpA	ERG.MI	Power & Gas	32411	468.915	221119
Neste Oyj	NESTE.HE	Renewable Products	32411	4521	424720
Total SE	TOTF.PA	Refining and chemiclas	32411,32511	119988	324110
LyondellBasell Industries NV	LYB.N	Refining and Oxyfuels	32411,32511	8903	325110
Tosoh Corp	4042.T	Petrochemical Group	32411,325211	2265.08	325181
Ampol Ltd	ALD.AX	Convenience Retail	32411,44711,48691	3651.65	324110
Ampol Ltd	ALD.AX	Fuels and Infrastructure	32411,48691	14545.4	324110
Neste Oyj	NESTE.HE	Oil Products	32411,541614	11677.5	424720
Nippo Corp	1881.T	Manufacture And Sale Of Business	324121	908.323	237310
Idemitsu Kosan Co Ltd	5019.T	High Performance Material	324191	3864.73	324110
Neste Oyj	NESTE.HE	Oil Others	324199	275.766	424720
Mitsubishi Chemical Holdings Corp	4188.T	Chemicals	324199,325188	10275.5	325188
Mitsubishi Gas Chemical Co Inc	4182.T	Aromatic Chemicals business	32511	1870.42	325199
Idemitsu Kosan Co Ltd	5019.T	Basic Chemicals	32511	4477.55	324110
NOF Corp	4403.T	Chemicals Business	32511	1099.82	325199
LyondellBasell Industries NV	LYB.N	Intermediates and Derivatives	32511	8026	325110
LyondellBasell Industries NV	LYB.N	Olefins and Polyolefins - Americas	32511	11559	325110
Eni SpA	ENI.MI	Refining & Marketing and Chemicals	32511	23560.1	324110
LyondellBasell Industries NV	LYB.N	APS	32511,325199,325211	4854	325110
Mitsubishi Gas Chemical Co Inc	4182.T	Special functional materials business	32511,334413	510.378	325199
Linde PLC	LIN.N	Americas	32512	10993	325120
Linde PLC	LIN.N	APAC	32512	5839	325120
Taiyo Nippon Sanso Corp	4091.T	Asia·Oceania Gas Business	32512	1000.92	325120
Linde PLC	LIN.N	EMEA	32512	6643	325120
Taiyo Nippon Sanso Corp	4091.T	Europe Gas Business	32512	1539.7	325120
L'Air Liquide Societe Anonyme pour l'Etude et l'Exploitation des Procedes Georges Claude SA	AIRP.PA	Gas and Services	32512	23585.9	325120
Air Water Inc	4088.T	Industrial Gas-Related Business	32512	1848.96	325120
Mitsubishi Chemical Holdings Corp	4188.T	Industry Gas	32512	7907	325188
Linde PLC	LIN.N	Other	32512	1954	325120
Air Water Inc	4088.T	Seawater business	32512	375.179	325120
OCI NV	OCI.AS	Nitrogen Europe	32512,325199,325311	812.1	325311
OCI NV	OCI.AS	Nitrogen MENA	32512,325199,325311	1055.5	325311
OCI NV	OCI.AS	Nitrogen US	32512,325199,325311	541.1	325311
Taiyo Nippon Sanso Corp	4091.T	America Gas Business	32512,333298,333992	2011.99	325120
Taiyo Nippon Sanso Corp	4091.T	Asia Gas Business	32512,333298,333992	1.54376	325120
Taiyo Nippon Sanso Corp	4091.T	Domestic Gas Business	32512,333298,333992	3407.58	325120
L'Air Liquide Societe Anonyme pour l'Etude et l'Exploitation des Procedes Georges Claude SA	AIRP.PA	Global Markets & Technologies	32512,333992	1128.18	325120
Shin-Etsu Chemical Co Ltd	4063.T	Salt·Chemical Products Business	325181,325199,325211	4535.65	325211
Tosoh Corp	4042.T	Chloral alkaline	325181,325211	3031.41	325181
Air Water Inc	4088.T	Chemical-Related Businesses	325188	256.933	325120
Showa Denko KK	4004.T	Chemicals	325188	1449.96	325110
Kao Corp	4452.T	Chemicals	325188	2632.68	325620
AGC Inc	5201.T	Chemicals	325188	4380.6	327211
Sumitomo Chemical Co Ltd	4005.T	Electrochemical Information	325188	3774.61	325110
Mitsubishi Gas Chemical Co Inc	4182.T	Functional chemicals Business	325188	1878.7	325199
Arkema SA	AKE.PA	Industrial Specialties	325188	2974.02	325188
Arkema SA	AKE.PA	Performance Products	325188	4568.08	325188
Mitsubishi Materials Corp	5711.T	Processing Business	325188	1397.51	331525
Sumitomo Chemical Co Ltd	4005.T	Energy and Function Materail	325188,325192,325212	2460.4	325110
Novozymes A/S	NZYMb.CO	Bioenergy	325188,325199	423.296	325199
Shin-Etsu Chemical Co Ltd	4063.T	Electron, Functional Material Business	325188,325199,325211,334419	2171.4	325211
Tosoh Corp	4042.T	Specialty Products	325188,325199,334419	1838.07	325181
Nissan Chemical Corp	4021.T	Chemical	325188,325211	319.316	325199
Croda International PLC	CRDA.L	Industrial Chemicals	325188,325212,325221,32532	148.237	325411
Sandvik AB	SAND.ST	Other Operations	325188,331111,333922	219.932	333512
Sumitomo Metal Mining Co Ltd	5713.T	Materials	325188,334412	2140.8	331411
Novozymes A/S	NZYMb.CO	Agriculture & Feed	325199	282.348	325199
Corbion NV	CORB.AS	Biochemicals	325199	250.992	325998
Corbion NV	CORB.AS	Food	325199	768.782	325998
Novozymes A/S	NZYMb.CO	Food & Beverages	325199	626.088	325199
Novozymes A/S	NZYMb.CO	Household Care	325199	714.2	325199
OCI NV	OCI.AS	Methanol Europe	325199	251.1	325311
OCI NV	OCI.AS	Methanol US	325199	547.6	325311
Shin-Etsu Chemical Co Ltd	4063.T	Silicone Business	325199	2174.81	325211
AAK AB (publ)	AAK.ST	Technical Products & Feed	325199	155.736	311225
Mitsui Chemicals Inc	4183.T	Circuit Material	325199,325211	6353.1	325110
Shin-Etsu Chemical Co Ltd	4063.T	Functional Chemicals	325199,325211	1264.04	325211
Koninklijke DSM NV	DSMN.AS	Innovation Center	325199,325411,339112,54171	238.773	325199
Ajinomoto Co Inc	2802.T	Health Care	325199,325412	1290.2	311942
Ajinomoto Co Inc	2802.T	Life Support	325199,325998	912.964	311942
Shin-Etsu Chemical Co Ltd	4063.T	Semiconductor Silicon Business	325199,334413	3605.14	325211
Nippon Steel Corp	5401.T	Chemicals Operations	325211	2006.22	331111
Daikin Industries Ltd	6367.T	Chemicals Operations	325211	1801.66	333415
Mitsubishi Chemical Holdings Corp	4188.T	Functional Chemical	325211	10645.7	325188
Kuraray Co Ltd	3405.T	Functional materials	325211	1159.94	325211
Mitsui Chemicals Inc	4183.T	Mobility	325211	3525.22	325110
Sekisui Chemical Co Ltd	4204.T	Others	325211	46.2104	236115
Nitto Denko Corp	6988.T	others	325211	250.553	334413
JSR Corp	4185.T	Synthetic Resins Business	325211	884.33	325212
LyondellBasell Industries NV	LYB.N	Technology	325211	761	325110
Sumitomo Chemical Co Ltd	4005.T	Petrochemicals	325211,325212	6163.46	325110
Koninklijke DSM NV	DSMN.AS	Performance Materials	325211,325222,32551	3090.6	325199
Toray Industries Inc	3402.T	Functional Product Business	325211,326112	7329.22	325222
Kuraray Co Ltd	3405.T	Vinyl Acetate	325211,326113	2450.1	325211
Trelleborg AB	TRELb.ST	Trelleborg Sealing Solutions	325211,326291	1296.95	326291
Toyota Tsusho Corp	8015.T	Chemical good & electronics	325211,334413,42269	13737.4	331221
Sekisui Chemical Co Ltd	4204.T	Environment and Lifeline	325211,42182,42291	2207.56	236115
JSR Corp	4185.T	Display Material	325212	455.575	325212
JSR Corp	4185.T	Elastomer Business	325212	1662.74	325212
Kuraray Co Ltd	3405.T	Isoprene	325212	490.517	325211
JSR Corp	4185.T	Life science	325212	469.599	325212
JSR Corp	4185.T	Semiconductor Materials	325212	781.122	325212
Trelleborg AB	TRELb.ST	Trelleborg Industrial Solutions	325212,32622,332312	1162.68	326291
Mitsubishi Gas Chemical Co Inc	4182.T	Natural Gas Chemicals	325311	1523.2	325199
Yara International ASA	YAR.OL	Production	325311	7139	325311
Sumitomo Chemical Co Ltd	4005.T	Health&Agricultural Related	325311,32532	3248.08	325110
Incitec Pivot Ltd	IPL.AX	Incitec Pivot Fertilisers	325312	719.916	325920
Incitec Pivot Ltd	IPL.AX	Southern Cross International	325312	334.751	325920
Nissan Chemical Corp	4021.T	Others	325314	208.249	325199
Yara International ASA	YAR.OL	Sales and Marketing	325314,42269,42291	10922	325311
Nissan Chemical Corp	4021.T	Agricultural Chemical	32532	595.536	325199
Croda International PLC	CRDA.L	Personal Care	32532,325412	643.331	325411
Mitsui Chemicals Inc	4183.T	Food & Packing business	32532,326112	1814.77	325110
Novo Nordisk A/S	NOVOb.CO	Diabetes and obesity	325411	15436.8	325412
Kewpie Corp	2809.T	Fine Chemical	325411	80.3214	311941
Croda International PLC	CRDA.L	Life Sciences	325411	464.731	325411
Yakult Honsha Co Ltd	2267.T	Manufacture And Sale Of Pharmaceuticals Business	325411	182.926	311511
Meiji Holdings Co Ltd	2269.T	Medical	325411	1900.43	311511
Sumitomo Dainippon Pharma Co Ltd	4506.T	Other	325411	0.492886	325411
Sumitomo Chemical Co Ltd	4005.T	Pharmaceuticals	325411,325412	4797.68	325110
Shiseido Co Ltd	4911.T	America business	325411,32562	1522.81	325620
Shiseido Co Ltd	4911.T	Asia pacific	325411,32562	667.314	325620
Shiseido Co Ltd	4911.T	China business	325411,32562	1998.84	325620
Shiseido Co Ltd	4911.T	European business	325411,32562	1196.04	325620
Orion Oyj	ORNBV.HE	Animal Health	325412	96.1819	325412
Hikma Pharmaceuticals PLC	HIK.L	Branded Pharmaceuticals	325412	583	325412
Santen Pharmaceutical Co Ltd	4536.T	Common pharmaceuticals	325412	111.913	325412
Sanofi SA	SASY.PA	Consumer Healthcare	325412	660.269	325412
Ipsen SA	IPN.PA	Endocrinology	325412	71.4078	325414
Dechra Pharmaceuticals PLC	DPH.L	European Pharmaceuticals	325412	385.865	325412
Orion Oyj	ORNBV.HE	Fermoin	325412	61.655	325412
Eisai Co Ltd	4523.T	General pharmaceuticals, etc.	325412	231.6	325412
Hikma Pharmaceuticals PLC	HIK.L	Generic Pharmaceuticals	325412	719	325412
Teijin Ltd	3401.T	Health Care	325412	1431.92	314999
Hikma Pharmaceuticals PLC	HIK.L	Injectable Pharmaceuticals	325412	894	325412
Takeda Pharmaceutical Co Ltd	4502.T	Intellectual Property And Service Revenue	325412	809.411	325412
Ono Pharmaceutical Co Ltd	4528.T	Keytruda	325412	179.457	325412
Ono Pharmaceutical Co Ltd	4528.T	Liquid Mainline	325412	572.938	325412
Kyowa Kirin Co Ltd	4151.T	Manufactured goods	325412	2650.81	325412
Otsuka Holdings Co Ltd	4578.T	Medical Related business	325412	8509.8	325412
Nissan Chemical Corp	4021.T	Medical Supply	325412	64.7354	325199
Dechra Pharmaceuticals PLC	DPH.L	NA Pharmaceuticals	325412	225.68	325412
Ipsen SA	IPN.PA	Neuromuscular Disorders	325412	435.285	325414
Ipsen SA	IPN.PA	Oncology	325412	2067.57	325414
Recordati Industria Chimica e Farmaceutica SpA	RECI.MI	Orphan Drugs	325412	280.082	325412
Santen Pharmaceutical Co Ltd	4536.T	Other	325412	13.2242	325412
Daiichi Sankyo Co Ltd	4568.T	Other	325412	19.7805	325412
Astellas Pharma Inc	4503.T	Other Business	325412	53.8454	325412
Pola Orbis Holdings Inc	4927.T	Other business	325412	43.3938	325620
JSR Corp	4185.T	Others	325412	25.844	325212
Ono Pharmaceutical Co Ltd	4528.T	Others(Product)	325412	54.8684	325412
Kobayashi Pharmaceutical Co Ltd	4967.T	Overseas Manufacture And Sale Of Household Business	325412	253.89	325412
Kirin Holdings Co Ltd	2503.T	Pharmaceutical	325412	2815.76	312120
Japan Tobacco Inc	2914.T	Pharmaceutical Business	325412	815.1	312221
Takeda Pharmaceutical Co Ltd	4502.T	Pharmaceutical Business	325412	29797.7	325412
Sumitomo Dainippon Pharma Co Ltd	4506.T	Pharmaceutical business	325412	4489.98	325411
Eisai Co Ltd	4523.T	Pharmaceutical Business	325412	5136.83	325412
Suzuken Co Ltd	9987.T	Pharmaceutical Manufacturing Business	325412	415.624	424210
Nippon Shinyaku Co Ltd	4516.T	Pharmaceutical Products	325412	945.252	325412
Sanofi SA	SASY.PA	Pharmaceuticals	325412	29075.4	325412
Santen Pharmaceutical Co Ltd	4536.T	Pharmaceuticals Products	325412	2088.57	325412
Ono Pharmaceutical Co Ltd	4528.T	Products & Goods	325412	1912.15	325412
Orion Oyj	ORNBV.HE	Proprietary Products	325412	455.238	325412
Astellas Pharma Inc	4503.T	Sales of Pharmaceuticals	325412	11711	325412
Recordati Industria Chimica e Farmaceutica SpA	RECI.MI	Specialty & Primary care	325412	1381.07	325412
Orion Oyj	ORNBV.HE	Specialty Products	325412	544.919	325412
Kyowa Kirin Co Ltd	4151.T	Technical income	325412	164.948	325412
Sanofi SA	SASY.PA	Vaccines	325412	5733.92	325412
CSL Ltd	CSL.AX	Seqirus	325412,325414,54171	1151.7	325412
Reckitt Benckiser Group PLC	RB.L	Health	325412,325611	10362	325611
Kobayashi Pharmaceutical Co Ltd	4967.T	Domestic Manufacture And Sale Of Household Goods Business	325412,325611,32562	1262.15	325412
SBI Holdings Inc	8473.T	Bio Related	325412,32562	36.4549	523120
Rohto Pharmaceutical Co Ltd	4527.T	Operating segment-America	325412,32562	97.4519	325412
Rohto Pharmaceutical Co Ltd	4527.T	Operating segment-Asia	325412,32562	523.203	325412
Rohto Pharmaceutical Co Ltd	4527.T	Operating segment-Europe	325412,32562	82.6653	325412
Rohto Pharmaceutical Co Ltd	4527.T	Operating segment-Japan	325412,32562	1108.58	325412
Rohto Pharmaceutical Co Ltd	4527.T	Operating segment-Other	325412,32562	16.3675	325412
Shiseido Co Ltd	4911.T	Japan Business	325412,32562,72211	4575.84	325620
Fujifilm Holdings Corp	4901.T	Information Solutions	325412,334119,334510	9542.45	334517
Sekisui Chemical Co Ltd	4204.T	Medical	325412,334510	675.04	236115
Astellas Pharma Inc	4503.T	Royalty	325412,42221	332.596	325412
Mylan NV	MYL.OQ	Europe	325412,42221,54171	4153.3	325412
Mylan NV	MYL.OQ	North America	325412,42221,54171	4314	325412
Mylan NV	MYL.OQ	Rest of World	325412,42221,54171	3723.2	325412
Taisho Pharmaceutical Holdings Co Ltd	4581.T	Self-medication	325412,53112,531312	2046.19	325412
Novo Nordisk A/S	NOVOb.CO	Biopharmaceuticals	325412,54171	2879.17	325412
CSL Ltd	CSL.AX	CSL Behring	325412,54171	7695.2	325412
Ipsen SA	IPN.PA	Primary Care	325412,54171	310.293	325414
Terumo Corp	4543.T	Blood system business	325413,325414	996.522	339112
Sysmex Corp	6869.T	America	325413,334510	622.152	334516
Sysmex Corp	6869.T	Asia·pacific	325413,334510	248.219	334516
Sysmex Corp	6869.T	China	325413,334510	743.69	334516
Sysmex Corp	6869.T	EMEA	325413,334510	765.535	334516
Sysmex Corp	6869.T	Japan	325413,334510	1508.07	334516
Vitrolife AB	VITR.ST	ART Equipment	325413,334510,51121	6.19526	339113
Vitrolife AB	VITR.ST	Disposable Devices	325413,334510,51121	19.3335	339113
Vitrolife AB	VITR.ST	Media	325413,334510,51121	70.4978	339113
DiaSorin SpA	DIAS.MI	Operating	325413,339113,54171	1144.16	325413
Qiagen NV	QGEN.N	Consumables and Related Revenues	325414	1354.15	325414
Qiagen NV	QGEN.N	Instrumentation	325414	172.277	325414
ALK-Abello A/S	ALKb.CO	SCIT/SLIT drops	325414	272.891	325414
GlaxoSmithKline PLC	GSK.L	Vaccines	325414	9489.53	325412
Wright Medical Group NV	WMGI.OQ	International Extremities & Biologics	325414,339113	214.611	339113
Wright Medical Group NV	WMGI.OQ	U.S. Lower Extremities & Biologics	325414,339113	371.791	339113
Wright Medical Group NV	WMGI.OQ	U.S. Upper Extremities	325414,339113	334.498	339113
Arkema SA	AKE.PA	Coating Solutions	32551	2472.93	325188
Wendel SE	MWDP.PA	Cromology	32551	748.604	541380
Akzo Nobel NV	AKZO.AS	Decorative Paints	32551	4114.07	325510
Nippon Paint Holdings Co Ltd	4612.T	Operating Segment - Oceania	32551	438.063	325510
Nippon Paint Holdings Co Ltd	4612.T	Operating Segment -Other	32551	265.703	325510
Kansai Paint Co Ltd	4613.T	operating segment-Africa	32551	335.153	325510
Kansai Paint Co Ltd	4613.T	operating segment-Asia	32551	586.887	325510
Kansai Paint Co Ltd	4613.T	operating segment-Europe	32551	635.199	325510
Kansai Paint Co Ltd	4613.T	operating segment-India	32551	760.337	325510
Kansai Paint Co Ltd	4613.T	operating segment-Japan	32551	1563.37	325510
Kansai Paint Co Ltd	4613.T	Other	32551	55.9937	325510
Akzo Nobel NV	AKZO.AS	Performance Coatings	32551	6220.43	325510
Nippon Paint Holdings Co Ltd	4612.T	Operating Segment -Japan	32551,325613,325998	1994.41	325510
Orica Ltd	ORI.AX	Australia/Pacific & Indonesia	32551,32592,325998,42269	1421.34	325920
Orica Ltd	ORI.AX	Europe, Africa and Asia	32551,32592,325998,42269	614.969	325920
Orica Ltd	ORI.AX	Latin America	32551,32592,325998,42269	654.586	325920
Orica Ltd	ORI.AX	North America	32551,32592,325998,42269	1073.43	325920
Nippon Paint Holdings Co Ltd	4612.T	Operating Segment -Asia	32551,325998	3344.66	325510
Orica Ltd	ORI.AX	Orica Monitor	32551,325998,42269	65.6003	325920
Nippon Paint Holdings Co Ltd	4612.T	Operating Segment -North America	32551,42295	688.334	325510
Nitto Denko Corp	6988.T	Industrial Materials	32552	2956.57	334413
Kao Corp	4452.T	Fabric And Home Care Business	325611	3310.07	325620
Unilever PLC	ULVR.L	Home Care	325611	12134.8	325620
Unilever PLC	ULVR.L	Beauty & Personal Care	325611,32562	24514	325620
Kao Corp	4452.T	Skin & Hair care	325611,32562	3137.44	325620
Yamazaki Baking Co Ltd	2212.T	Other	325612,44512	455.952	311812
Lion Corp	4912.T	Business Industrial Supplies	325613	507.9	325611
Kose Corp	4922.T	Cosmetaries	32562	668.762	325620
Kose Corp	4922.T	Cosmetics	32562	2342.55	325620
Robertet SA	ROBF.PA	Perfume	32562	228.994	325199
Christian Dior SE	DIOR.PA	Perfumes and Cosmetics	32562	7662.04	315234
LVMH Moet Hennessy Louis Vuitton SE	LVMH.PA	Perfumes and Cosmetics	32562	7662.04	315234
Unicharm Corp	8113.T	Personal Care	32562	5715.34	322291
Robertet SA	ROBF.PA	Scents	32562	222.725	325199
Pigeon Corp	7956.T	Singapore Business	32562	105.718	325620
Pigeon Corp	7956.T	China Business	32562,339932	339.039	325620
Pigeon Corp	7956.T	Domestic Baby Mother	32562,339932	283.703	325620
Pigeon Corp	7956.T	Lansinoh Business	32562,339999	121.655	325620
Pigeon Corp	7956.T	Other	32562,42121	12.3653	325620
Pola Orbis Holdings Inc	4927.T	Beauty Care	32562,42221	1979.03	325620
Yakult Honsha Co Ltd	2267.T	Other Businesses	32562,711211	213.066	311511
Ricoh Co Ltd	7752.T	Industry Printing	32591,333314,334119	213.95	333313
Incitec Pivot Ltd	IPL.AX	Dyno Nobel Americas	32592	1058.92	325920
Incitec Pivot Ltd	IPL.AX	Dyno Nobel Asia Pacific	32592	668.624	325920
Toppan Printing Co Ltd	7911.T	Material Solution	325992,326199,334419,335911	1656.67	323117
Fujifilm Holdings Corp	4901.T	Imaging Solutions	325992,333314,333315,334119	3113.6	334517
JGC Holdings Corp	1963.T	Fine Chemical and catalyst	325998	433.981	541330
Orica Ltd	ORI.AX	Minova	325998	401.633	325920
Eisai Co Ltd	4523.T	Other Business	325998	1100.66	325412
Novozymes A/S	NZYMb.CO	Technical & Pharma	325998	111.678	325199
Indutrade AB	INDT.ST	Fluids and Mechanical Solutions	325998,332912,333912	218.009	334519
Bollore SE	BOLL.PA	Electricite and Storage Solution	326112	380.356	541614
DS Smith PLC	SMDS.L	North America	326112,42212	760.552	322121
JSR Corp	4185.T	Edge Computing	326113	109.951	325212
Sekisui Chemical Co Ltd	4204.T	High Performance Plastics	326121	2998.42	236115
Wienerberger AG	WBSV.VI	Wienerberger Piping Solutions	326122,327123	1075.57	327121
Aalberts NV	AALB.AS	Building Installations	326122,332919	1260.45	332996
Rockwool International A/S	ROCKb.CO	Insulation	32614	2669.1	327993
FP Corp	7947.T	Lunch container	32614	962.903	326140
FP Corp	7947.T	Other merchandise	32614	52.3203	326140
FP Corp	7947.T	Other products	32614	28.1503	326140
FP Corp	7947.T	Packaging materials	32614	352.385	326140
FP Corp	7947.T	Tray container	32614	337.236	326140
Amcor PLC	AMCR.N	Flexibles	32616	9751.2	326112
Amcor PLC	AMCR.N	Rigid Packaging	32616,326199	2716.3	326112
Wendel SE	MWDP.PA	Constantia Flexibles	326199	1719.95	541380
Compagnie Plastic Omnium SE	PLOF.PA	Modules	326199	2349.39	336211
Nifco Inc	7988.T	Synthetic Resin Molding Business	326199	2424.62	326199
Huhtamaki Oyj	HUH1V.HE	Food Service Europe-Asia-Oceania	326199,42184	1072.46	322221
Yokohama Rubber Co Ltd	5101.T	Alliance Tire Group	326211	652.104	326211
Compagnie Generale des Etablissements Michelin SCA	MICP.PA	Automotive and Associated Distribution	326211	13285	326211
Nokian Tyres plc	TYRES.HE	Heavy Tyres	326211	227.227	326211
Yokohama Rubber Co Ltd	5101.T	Tire Business	326211	4175.35	326211
Toyo Tire Corp	5105.T	Tire Business	326211	3064.52	326211
Compagnie Generale des Etablissements Michelin SCA	MICP.PA	Toad Transport and Associated Distribution	326211	7228.21	326211
Nokian Tyres plc	TYRES.HE	Passenger Car Tyres	326211,326212	1271.44	326211
Trelleborg AB	TRELb.ST	Trelleborg Wheel Systems	326211,336399	1028.41	326291
Hexpol AB	HPOLb.ST	Engineered Products	326211,336999	111.408	325211
Bridgestone Corp	5108.T	Tires	326211,42113	27190	326211
Yokohama Rubber Co Ltd	5101.T	Mb	32622	1099.99	326211
Hexpol AB	HPOLb.ST	Compounding	326291,326299,339991	1545.08	325211
Toyo Tire Corp	5105.T	Auto Parts Business	326299,336399	410.192	326211
LIXIL Group Corp	5938.T	Water Technology	327111	7705.08	332321
TOTO Ltd	5332.T	Global House Business	327111,42122	5816.8	327111
AGC Inc	5201.T	Ceramics	327112,327124	766.421	327211
NGK Insulators Ltd	5333.T	Ceramics	327113	2341.53	327113
NGK Insulators Ltd	5333.T	Power	327113	403.385	327113
Wienerberger AG	WBSV.VI	Wienerberger Building Solutions	327121,327122,327123,327331	2434.28	327121
Washington H Soul Pattinson and Company Ltd	SOL.AX	Brickworks Limited	327121,327123,327331,32739	0	212112
Imerys SA	IMTP.PA	Performance & Filtration Minerals	327121,42132	2707.55	212312
TOTO Ltd	5332.T	New Field Business-environment material	327122	82.6839	327111
Compagnie de Saint Gobain SA	SGOB.PA	High Performance Solutions	327124,42133,42139	8501.67	423390
AGC Inc	5201.T	Glass	327211	6840.37	327211
Hoya Corp	7741.T	Life care	327215,333314,334510	3487.89	334419
Taiheiyo Cement Corp	5233.T	Cement Business	32731	5844.1	327310
Mitsubishi Materials Corp	5711.T	Cement Business	32731	2215.61	331525
Buzzi Unicem SpA	BZU.MI	Brazil	32731,32732	0	327310
Buzzi Unicem SpA	BZU.MI	Central Europe	32731,32732	945.018	327310
Buzzi Unicem SpA	BZU.MI	Eastern Europe	32731,32732	712.886	327310
Buzzi Unicem SpA	BZU.MI	Italy	32731,32732	553.746	327310
Buzzi Unicem SpA	BZU.MI	United States of America	32731,32732	1392.82	327310
Taiheiyo Cement Corp	5233.T	Business Resources	32732	745.336	327310
Taiheiyo Cement Corp	5233.T	Civil Engineering, Building Materials And Construction	32732	756.096	327310
Wienerberger AG	WBSV.VI	North America	327331	376.314	327121
Taiheiyo Cement Corp	5233.T	Environmental Business	32739	785.093	327310
Compagnie de Saint Gobain SA	SGOB.PA	Americas	32742	6227.16	423390
Compagnie de Saint Gobain SA	SGOB.PA	Asia-Pacific	32742	2116.45	423390
Compagnie de Saint Gobain SA	SGOB.PA	Northern Europe	32742	16880	423390
Compagnie de Saint Gobain SA	SGOB.PA	Southern Europe - ME & Africa	32742	15272.5	423390
Rockwool International A/S	ROCKb.CO	Systems Division	327993	762.281	327993
NGK Spark Plug Co Ltd	5334.T	Ceramic-related business	327999	332.019	336322
Ibiden Co Ltd	4062.T	Ceramics	327999	824.337	334412
Kyocera Corp	6971.T	Industry Automotive Profile Business	327999,333512,334419	3172.07	334414
BlueScope Steel Ltd	BSL.AX	Australian Steel Products	331111	3980.37	331111
voestalpine AG	VOES.VI	Metal Engineering	331111	3244.4	331513
voestalpine AG	VOES.VI	Metal Forming	331111	3130.36	331513
voestalpine AG	VOES.VI	Metals Division	331111	3188.49	331513
BlueScope Steel Ltd	BSL.AX	NorthStar BlueScope Steel	331111	1208.12	331111
EVRAZ plc	EVRE.L	Steel	331111	8143	331111
JFE Holdings Inc	5411.T	Steel Business	331111	24935.8	331111
EVRAZ plc	EVRE.L	Steel, North America	331111	2500	331111
voestalpine AG	VOES.VI	Steel	331111,33121,331221,331222	5040.81	331513
BlueScope Steel Ltd	BSL.AX	New Zealand & Pacific Steel	331111,331221	599.368	331111
BlueScope Steel Ltd	BSL.AX	Bluescope buildings	331111,331221,332311	772.607	331111
BlueScope Steel Ltd	BSL.AX	Building Products Asian, North America & India	331111,331221,332311	1966.58	331111
Sumitomo Corp	8053.T	Metal Products	331111,332431	11482.5	517110
Maruichi Steel Tube Ltd	5463.T	Pipe Business	33121	1138.51	331210
Sandvik AB	SAND.ST	Sandvik Machining Solutions	33121	4435.16	333512
Sandvik AB	SAND.ST	Sandvik Materials Technology	33121	1683.94	333512
Maruichi Steel Tube Ltd	5463.T	Surface-Treated Steel Sheet Business	33121	229.675	331210
Maruichi Steel Tube Ltd	5463.T	Others	331221	72.5751	331210
SSAB AB	SSABa.ST	SSAB Americas	331221	1864.99	331221
SSAB AB	SSABa.ST	SSAB Special Steels	331221	1975.54	331221
Nippon Steel Corp	5401.T	Steel Business	331221	48891.8	331111
SSAB AB	SSABa.ST	SSAB Europe	331221,331513,42151	3389.23	331221
Toyota Tsusho Corp	8015.T	Global product & logistics	331221,48851	8215.57	331221
Norsk Hydro ASA	NHY.OL	Energy	331312	936.617	331312
Norsk Hydro ASA	NHY.OL	Extruded Solutions	331312	7102.77	331312
Norsk Hydro ASA	NHY.OL	Metal Markets	331312,331314	5747.17	331312
Norsk Hydro ASA	NHY.OL	Primary Metal	331312,331314	4007.11	331312
Showa Denko KK	4004.T	Aluminum	331315,332115	898.094	325110
Mitsubishi Materials Corp	5711.T	High-performance products	331316,331525,335999	4761.03	331525
Norsk Hydro ASA	NHY.OL	Rolled Products	331319	2999.52	331312
Prysmian SpA	PRY.MI	Energy Projects	331319,331422,335921,335929	2067.13	331422
Prysmian SpA	PRY.MI	Telecom	331319,331422,335921,335929	1847.41	331422
Boliden AB	BOL.ST	Smelting/Copper	331411	5186.5	331411
Sumitomo Metal Mining Co Ltd	5713.T	Metallurgy	331411,331419,42152	5761.29	331411
Mitsubishi Materials Corp	5711.T	Metal business	331411,331421,331525	6184.45	331525
Sumitomo Metal Mining Co Ltd	5713.T	Resources	331419	1181.1	331411
NGK Insulators Ltd	5333.T	Electronics	331421	515.447	327113
Prysmian SpA	PRY.MI	E&I	331422,335929	5924.49	331422
Eneos Holdings Inc	5020.T	Metal business	331491	9340.77	324110
Amada Co Ltd	6113.T	Metal Processing Machine	331491	2391.24	333512
Hitachi Metals Ltd	5486.T	Luxury Functional Parts	331511	1085.84	335929
Hitachi Metals Ltd	5486.T	Luxury Metal Products	331511	2330.91	335929
Kubota Corp	6326.T	Water and Environment System	331511	2918.87	333111
Alstom SA	ALSO.PA	Rolling stock	331511,333618,33635,33651	4347.63	336510
Societe BIC SA	BICP.PA	Shavers	332211,42221	519.023	339941
Kubota Corp	6326.T	Machinery Business	332212	14483.7	333111
LIXIL Group Corp	5938.T	Building technology	332321,332323	1048.77	332321
Assa Abloy AB	ASSAb.ST	Americas	332321,33251	2475.11	561622
Assa Abloy AB	ASSAb.ST	EMEA	332321,33251	2258.6	561622
Assa Abloy AB	ASSAb.ST	Entrance Systems	332321,33251,561622	2729.33	561622
SSAB AB	SSABa.ST	Ruukki Construction	332323,42139,54149	695.364	331221
Alfa Laval AB	ALFA.ST	Energy Division	33241	1475.54	333415
Alfa Laval AB	ALFA.ST	Food & Water Division	33241	1515.59	333415
Alfa Laval AB	ALFA.ST	Greenhouse Division	33241	47.4258	333415
Sumitomo Heavy Industries Ltd	6302.T	Environment & Plant	33241,333319	1397.48	333120
Assa Abloy AB	ASSAb.ST	Asia Pacific	33251	1141.85	561622
Assa Abloy AB	ASSAb.ST	Global Technologies	33251	1647.4	561622
Somfy SA	DAMA.PA	Asia & Americas	33251,33429,335211	275.114	334515
Somfy SA	DAMA.PA	Europe, Middle East & Africa	33251,33429,335211	1270.15	334515
Sumitomo Electric Industries Ltd	5802.T	Materials-Related Industries And Other Businesses	332618	3081.47	336322
NSK Ltd	6471.T	Industrial machinery	332722,332991	2161.91	336312
THK Co Ltd	6481.T	Other	332722,42171	137.741	333999
Aalberts NV	AALB.AS	Industrial Services	332811,54133	865.413	332996
Pentair PLC	PNR.N	Aquatic Systems	332911,332912,332919	985.3	332911
Pentair PLC	PNR.N	Filttration Solutions	332911,332912,332919	1066.9	332911
Pentair PLC	PNR.N	Flow Technologies	332911,332912,332919	903.6	332911
Smiths Group PLC	SMIN.L	Flex-Tek	332911,332919,333298	530.046	333613
Denso Corp	6902.T	Operating Segment-Japan	332911,332919,336322,336399	30349.5	336322
Denso Corp	6902.T	Operating Segment-North America	332911,332919,336322,336399	10938.9	336322
SMC Corp	6273.T	Automatic Control Equipment	332911,333415,334513	4870.77	334513
Indutrade AB	INDT.ST	Benelux	332911,333999,334519,336311	244.392	334519
Indutrade AB	INDT.ST	DACH	332911,333999,334519,336311	149.861	334519
Indutrade AB	INDT.ST	Finland	332911,333999,334519,336311	180.41	334519
Indutrade AB	INDT.ST	UK	332911,333999,334519,336311	156.911	334519
Halma PLC	HLMA.L	Process Safety	332911,334513,334519	248.361	334511
Rotork PLC	ROR.L	Fluid Systems	332912	182.881	333995
IMI PLC	IMI.L	IMI Critical Engineering	332912	863.166	332912
Omron Corp	6645.T	Other Business	332912	376.109	335999
Aalberts NV	AALB.AS	Industrial Controls	332912,334512	485.057	332996
Husqvarna AB	HUSQb.ST	Gardena	332919	891.156	333112
AB SKF	SKFb.ST	Industrial	332991	6579.47	332991
Minebea Mitsumi Inc	6479.T	Machined Components	332991	1733.02	332991
Smiths Group PLC	SMIN.L	John Crane	332991,33322,339991	1148.84	333613
Jtekt Corp	6473.T	Industrial Machineries & other business	332991,33633,33635	1695.92	332991
Jtekt Corp	6473.T	Machineries & Tools	332991,33633,33635	11723.8	332991
Saab AB	SAABb.ST	Dynamics	332993	655.843	336411
Mitsubishi Heavy Industries Ltd	7011.T	Aviation. Defense. Universe	332993,333613	6556.16	333611
Leonardo SpA	LDOF.MI	Electronic, Defense and Security Systems	332993,334511,336411,336414	6411	336411
Hitachi Metals Ltd	5486.T	Magnetic materials	332999	2787.16	335929
Mitsui & Co Ltd	8031.T	Steel Products Business	332999,33637	2325.77	211111
Shimano Inc	7309.T	Fishing Gear	332999,33992	670.638	336991
CNH Industrial NV	CNHI.MI	Agricultural	333111	10958	333111
Sumitomo Heavy Industries Ltd	6302.T	Precision machinery business	333111	1722.7	333120
Husqvarna AB	HUSQb.ST	Constructions	333112	677.206	333112
CNH Industrial NV	CNHI.MI	Construction	33312	2768	333111
Volvo AB	VOLVb.ST	Construction Equipment	33312	9464.32	336212
Sumitomo Heavy Industries Ltd	6302.T	Construction Machinery	33312	2537.32	333120
Hitachi Construction Machinery Co Ltd	6305.T	Construction Machinery Business	33312	7818.86	333120
Lifco AB (publ)	LIFCOb.ST	Demolition & Tools	33312	385.601	333298
Epiroc AB	EPIRa.ST	Equipment & Service	33312	3192.8	333120
Komatsu Ltd	6301.T	Construction Machinery And Vehicles	33312,333924	20564.1	333120
Weir Group PLC	WEIR.L	ESCO	333131	759.082	333131
Lifco AB (publ)	LIFCOb.ST	Systems Solutions	33321,333298,334419,336399	624.012	333298
Misumi Group Inc	9962.T	Mould Parts	33322,33637	673.421	423830
Andritz AG	ANDR.VI	Pulp and Paper	333291	3216.66	333291
Mitsubishi Heavy Industries Ltd	7011.T	Industry&Social infrastructure	333291,333618	16535.8	333611
Toyota Industries Corp	6201.T	Textile Machinery	333292	576.183	336111
Brother Industries Ltd	6448.T	Domino Business	333293	634.167	333313
ASM International NV	ASMI.AS	Back-End	333295	2027.36	333295
ASM International NV	ASMI.AS	Front-End	333295	1439.21	333295
Addtech AB	ADDTb.ST	Industrial process	333295	324.357	423830
Canon Inc	7751.T	Industry Machines and Other	333295	826.627	333313
Tokyo Electron Ltd	8035.T	Semiconductor Manufacturing Equipment Business	333295	9866.99	333295
ASML Holding NV	ASML.AS	Used Systems	333295	211.981	333295
Nabtesco Corp	6268.T	Component	333295,333298	1011.47	336413
Mitsubishi Corp	8058.T	Industrial infrastructure	333298	4767.29	445110
Sumitomo Heavy Industries Ltd	6302.T	Industrial Machinery	333298	823.789	333120
Brother Industries Ltd	6448.T	Network & Content	333298	456.673	333313
Komatsu Ltd	6301.T	Other Industrial Machinery	333298	1651.5	333120
Yamaha Motor Co Ltd	7272.T	Robotics	333298	696.474	336991
IMA Industria Macchine Automatiche SpA	IMAI.MI	Pharmaceutical	333298,333993	784.245	333993
IMA Industria Macchine Automatiche SpA	IMAI.MI	Tea, Food and Other	333298,333993	901.924	333993
Smiths Group PLC	SMIN.L	Smiths Interconnect	333298,334419	387.809	333613
Smiths Group PLC	SMIN.L	Smiths Detection	333298,334419,334511	970.13	333613
Shimadzu Corp	7701.T	Aircraft Equipment	333298,334512	280.452	334515
Yamaha Motor Co Ltd	7272.T	Other	333298,336312	1323.77	336991
Nabtesco Corp	6268.T	Accessibility	333298,336399	736.378	336413
Brother Industries Ltd	6448.T	Personal & Home	333298,42162	380.015	333313
Valmet Oyj	VALMT.HE	Automation	333298,54133,54169,561499	382.261	333291
Valmet Oyj	VALMT.HE	Paper	333298,54133,54169,561499	1023.47	333291
Valmet Oyj	VALMT.HE	Pulp and Energy	333298,54133,54169,561499	1030.2	333291
Valmet Oyj	VALMT.HE	Services	333298,54133,54169,561499	1540.26	333291
Addtech AB	ADDTb.ST	Components	333298,54142	210.771	423830
Tomra Systems ASA	TOM.OL	Collection Technology	333311,54199	527.773	562112
Miura Co Ltd	6005.T	domestic Laundry	333312	177.281	333414
Canon Inc	7751.T	Black and white copier	333313	2411.97	333313
Canon Inc	7751.T	Color copier	333313	3524.95	333313
Canon Inc	7751.T	Inkjet Printer	333313,334119	2631.63	333313
Canon Inc	7751.T	Office	333313,334119	27.0877	333313
Canon Inc	7751.T	Other office	333313,334119	3961.36	333313
Canon Inc	7751.T	Exposure Equipment	333314	1447.01	333313
Shimadzu Corp	7701.T	Industrial Equipment Business	333314	400.911	334515
Olympus Corp	7733.T	Therapeutic Devices	333314	2009.44	334510
Nikon Corp	7731.T	Imaging Products	333314,333315	2109.14	333314
Canon Inc	7751.T	imaging system	333314,333315,334119	9.10598	333313
Canon Inc	7751.T	Medical system	333314,333315,334517	9.84256	333313
Nikon Corp	7731.T	Industrial Equipment·Other	333314,334515,334519	1088.46	333314
Olympus Corp	7733.T	Science	333314,334517	978.694	334510
Canon Inc	7751.T	Diagnostic Equipment	333314,42145	4027.77	333313
Canon Inc	7751.T	Camera	333315	4293.4	333313
Dai Nippon Printing Co Ltd	7912.T	Electronics	333315	1735.35	323110
Hamamatsu Photonics KK	6965.T	Image Measurement Equipment	333315	170.378	334411
Sony Corp	6758.T	Imaging Products & Solution	333315	9956.07	334310
Canon Inc	7751.T	Other Image System	333315	499.936	333313
Ricoh Co Ltd	7752.T	Other Areas	333315	1581.45	333313
Nikon Corp	7731.T	Precision Equipment	333315	2232.91	333314
Ricoh Co Ltd	7752.T	Thermal	333315	575.616	333313
Canon Inc	7751.T	Other	333315,334119	4520.81	333313
Seiko Epson Corp	6724.T	Visual communication	333315,334119	1705.06	334119
Hoshizaki Corp	6465.T	Dispenser	333319	240.668	335222
Andritz AG	ANDR.VI	Separation	333319	781.148	333291
Daifuku Co Ltd	6383.T	Daifuku business	333319,333922	2263.55	333922
Toray Industries Inc	3402.T	Environment & Engineering	333319,335211	2950.94	325222
Hoshizaki Corp	6465.T	Tableware cleaning machine	333319,42144	185.103	335222
Melrose Industries PLC	MRON.L	Other Industrial	333412,333415,333611	938.743	336350
Miura Co Ltd	6005.T	Domestic equipment sales business	333414	633.265	333414
Rinnai Corp	5947.T	Indonesia	333414	104.734	333414
Nibe Industrier AB	NIBEb.ST	NIBE Climate Solutions	333414	2349.5	333414
Nibe Industrier AB	NIBEb.ST	NIBE Element	333414	1045.4	333414
Nibe Industrier AB	NIBEb.ST	NIBE Stoves	333414	385.922	333414
Miura Co Ltd	6005.T	Other	333414	5.22645	333414
Miura Co Ltd	6005.T	Overseas equipment sales business	333414	195.155	333414
Aalberts NV	AALB.AS	Climate Control	333414,333415,334512	618.232	332996
Spirax-Sarco Engineering PLC	SPX.L	Electric thermal solutions	333414,333415,334513	246.752	332911
Valeo SA	VLOF.PA	Thermal Systems	333414,336391	5136.43	336391
Beijer Ref AB (publ)	BEIJb.ST	Africa	333415	140.996	333415
Fujitsu General Ltd	6755.T	Air-Condition	333415	2140.31	333415
Beijer Ref AB (publ)	BEIJb.ST	Asia Pacific	333415	259.346	333415
Hoshizaki Corp	6465.T	Commercial refrigerator	333415	690.894	335222
Hoshizaki Corp	6465.T	Ice machine	333415	474.431	335222
Panasonic Corp	6752.T	Life Solutions	333415	17785.8	336322
Melrose Industries PLC	MRON.L	Nortek Air & Security	333415	1561.92	336350
Panasonic Corp	6752.T	Appliance	333415,33431,335222,335224	24110.7	336322
Sharp Corp	6753.T	smart life	333415,334419,335228	7963.28	334310
De' Longhi SpA	DLG.MI	Europe	333415,335211,335212,335221	1818.59	335221
De' Longhi SpA	DLG.MI	APA	333415,335212,335221	1142.56	335221
De' Longhi SpA	DLG.MI	MEIA	333415,335212,335221	131.39	335221
Beijer Ref AB (publ)	BEIJb.ST	Central Europe	333415,42169,42174,42183	375.134	333415
Beijer Ref AB (publ)	BEIJb.ST	Eastern Europe	333415,42169,42174,42183	55.7573	333415
Beijer Ref AB (publ)	BEIJb.ST	Nordic Countries	333415,42169,42174,42183	194.296	333415
Beijer Ref AB (publ)	BEIJb.ST	Southern Europe	333415,42169,42174,42183	585.238	333415
Mitsubishi Corp	8058.T	Metal resources	333511	16212.3	445110
Minebea Mitsumi Inc	6479.T	Others	333511	34.2881	332991
Amada Co Ltd	6113.T	Metal Working Machine	333512	574.249	333512
Fanuc Corp	6954.T	Robot machine	333512	696.661	333512
Epiroc AB	EPIRa.ST	Tools & Attachments	333512	1153.49	333120
Brother Industries Ltd	6448.T	Machinery Business	333512,42183	695.722	333313
TOTO Ltd	5332.T	New Field Business-ceramic Business	333515,333994	155.194	327111
Andritz AG	ANDR.VI	Metals	333516	1834.92	333291
Makita Corp	6586.T	Europe	333516,333991	2087.19	333516
Weir Group PLC	WEIR.L	Minerals	333518,333911	1963.14	333131
Weir Group PLC	WEIR.L	Oil & Gas	333518,333911	848.316	333131
Toshiba Corp	6502.T	Energy system solution	333611	5289.95	334310
Vestas Wind Systems A/S	VWS.CO	Power Solutions	333611	11519.4	333611
Vestas Wind Systems A/S	VWS.CO	Service	333611	2097.39	333611
Rolls-Royce Holdings PLC	RR.L	ITP	333611,333618,336412,336413	1241.05	336412
Sumitomo Heavy Industries Ltd	6302.T	Machinery Component	333612	1232.79	333120
Harmonic Drive Systems Inc	6324.T	Operating Segment-Europe	333612	118.519	333612
Harmonic Drive Systems Inc	6324.T	Operating Segment-Japan	333612	201.98	333612
Harmonic Drive Systems Inc	6324.T	Operating segment-North America	333612	58.2014	333612
Addtech AB	ADDTb.ST	Energy	333613	244.179	423830
AB SKF	SKFb.ST	Other Units	333613	0	332991
Rotork PLC	ROR.L	Instruments	333613,333618,334513	143.968	333995
CNH Industrial NV	CNHI.MI	Powertrain	333618	4114	333111
Saab AB	SAABb.ST	Industrial Products and Services	333618,33429,334511	700.278	336411
Wartsila Oyj Abp	WRT1V.HE	Energy Solutions	333618,335311	3732.93	541330
Volvo AB	VOLVb.ST	Volvo Penta	333618,335312,33635	1419.25	336212
Wartsila Oyj Abp	WRT1V.HE	Marine Solutions	333618,336612,336999	2062.64	541330
Andritz AG	ANDR.VI	Hydro Power	333911	1648.71	333291
Interpump Group SpA	ITPG.MI	Industrial	333911	533.226	333911
Atlas Copco AB	ATCOa.ST	Compressor Technique	333912	5157.66	333912
Atlas Copco AB	ATCOa.ST	Vacuum Technique	333912	2517.62	333912
Atlas Copco AB	ATCOa.ST	Power Technique	333912,335312	1486.33	333912
Toshiba Corp	6502.T	Infrastructure system solution	333921	6835.22	334310
Daifuku Co Ltd	6383.T	CFI	333922	345.996	333922
Hitachi Construction Machinery Co Ltd	6305.T	Solution Business	333924	855.343	333120
Toyota Tsusho Corp	8015.T	Machinery& energy &plant project	333924,334513	7405.62	331221
Fiat Chrysler Automobiles NV	FCHA.MI	NAFTA	333924,336111,336112	82255.7	336111
Toyota Industries Corp	6201.T	Materials Handling Equipment	333924,48411,484121,52222	13378	336111
Makita Corp	6586.T	Asia	333991	1980.14	333516
Husqvarna AB	HUSQb.ST	Husqvarna	333991	2938.05	333112
Makita Corp	6586.T	North America	333991	725.704	333516
Makita Corp	6586.T	Other Places	333991	541.644	333516
IMA Industria Macchine Automatiche SpA	IMAI.MI	Tobacco Packaging	333993	102.418	333993
Rotork PLC	ROR.L	Controls	333995,33635	468.267	333995
Daikin Industries Ltd	6367.T	Other Businesses	333996,333999,541511	576.602	333415
IMI PLC	IMI.L	IMI Precision Engineering	333996,334513	1202.6	332912
Mitsubishi Electric Corp	6503.T	Industrial Automation	333999	12549.3	335312
THK Co Ltd	6481.T	Americas	333999,33633	539.785	333999
THK Co Ltd	6481.T	China	333999,33633	318.608	333999
THK Co Ltd	6481.T	Europe	333999,33633	510.192	333999
THK Co Ltd	6481.T	Japan	333999,33633	1530.34	333999
Daifuku Co Ltd	6383.T	Contents business	334111	239.319	333922
Fujitsu Ltd	6702.T	Device Solutions	334111	164.029	541512
Sony Corp	6758.T	Electronics Products & Solutions	334111	18518.3	334310
Ricoh Co Ltd	7752.T	Office Service	334111	5291.13	333313
Fujitsu Ltd	6702.T	Other	334111	1104.82	541512
NEC Corp	6701.T	System Platform	334111	5589.56	541512
Fujitsu Ltd	6702.T	Ubiquitous solution	334111	1322.14	541512
ams AG	AMS.S	Foundry	334111,334119	47.8028	334413
GN Store Nord A/S	GN.CO	GN Resound	334111,334119,33429,541519	0	334510
GN Store Nord A/S	GN.CO	GN Netcom	334111,334119,33429,54169	0	334510
Avast PLC	AVST.L	Consumer	334112,334119	822.9	511210
Avast PLC	AVST.L	SMB	334112,334119,51121	48.2	511210
Showa Denko KK	4004.T	Electronics	334112,334413	887.994	325110
Altium Ltd	ALU.AX	Boards and Systems	334119	150.336	511210
Ricoh Co Ltd	7752.T	Business Printing	334119	1659.03	333313
Kyocera Corp	6971.T	Document Solution Business	334119	3347.11	334414
Tokyo Electron Ltd	8035.T	Manufacturing equipment FPD	334119	614.638	333295
Rohm Co Ltd	6963.T	Module	334119	309.449	334418
Canon Inc	7751.T	Printer	334119	5750.86	333313
Casio Computer Co Ltd	6952.T	System	334119	280.619	334518
Sharp Corp	6753.T	ICT	334119,33431	3324.72	334310
Altium Ltd	ALU.AX	Microcontrollers and Embedded Systems	334119,334413	19.815	511210
Ricoh Co Ltd	7752.T	Office Printing	334119,339944	9358.08	333313
Brother Industries Ltd	6448.T	Printing & Solutions	334119,42143	3633.27	333313
Seiko Epson Corp	6724.T	Printing solutions	334119,42143	6589.82	334119
Misumi Group Inc	9962.T	VONA Business	334119,42171	1316.09	423830
Misumi Group Inc	9962.T	FA Business	334119,42183,42199	924.421	423830
Thales SA	TCFP.PA	Digital I&S	334119,51121	2860.68	334220
Kyocera Corp	6971.T	Communication Business	33421	2344.11	334414
Sony Corp	6758.T	Game&Network service	33421,339932,51121	18390.7	334310
Telefonaktiebolaget LM Ericsson	ERICb.ST	Networks	33421,51331,513322,51339	16557.3	334220
Kyocera Corp	6971.T	Other Businesses	33421,53139,541611	155.65	334414
Financiere de l'Odet SA	EPMF.PA	Communication	33422	17821.1	512110
Mitsubishi Electric Corp	6503.T	Information And Communication Systems Business	33422	4236.92	335312
BT Group PLC	BT.L	Openreach	33422	6348.1	541511
NEC Corp	6701.T	Other	33422	2058.49	541512
Sectra AB	SECTb.ST	Secure Communication	33422,33429	19.4058	541512
Nokia Oyj	NOKIA.HE	Nokia Networks Total	33422,33429,51121,54171	20412.3	334210
A2A SpA	A2.MI	A2A Smart City	33429	40.356	221119
Sumitomo Electric Industries Ltd	5802.T	Electronics-Related Business	33429	2345.11	336322
Fujitsu General Ltd	6755.T	Infor.&Communication Electronic Device	33429	291.082	333415
Sumitomo Electric Industries Ltd	5802.T	Information And Communications-Related Businesses	33429	2021.77	336322
Schneider Electric SE	SCHN.PA	Industrial Automation(Industry)	33429,335931,335999,541511	7074.64	335931
Koito Manufacturing Co Ltd	7276.T	Operating segment-Japan	33429,336321,484121,52421	3793.33	336321
Thales SA	TCFP.PA	Transport	33429,48821	2144.03	334220
Telekom Austria AG	TELA.VI	Operating segment-Republic of Macedonia	33429,51312,51331,513322	137.628	517110
Telekom Austria AG	TELA.VI	Operating segment-Republic of Serbia	33429,51312,51331,513322	318.142	517110
Telekom Austria AG	TELA.VI	operating segment-Slovenia	33429,51312,51331,513322	234.729	517110
Secom Co Ltd	9735.T	Disaster-Related Business	33429,561621	1454.91	561621
Yamaha Corp	7951.T	Audio equipment	33431	1063.81	339992
Toshiba Corp	6502.T	Digital solution	33431	2346.88	334310
GN Store Nord A/S	GN.CO	GN Audio	33431	934.104	334510
GN Store Nord A/S	GN.CO	GN Hearing	33431	953.317	334510
Panasonic Corp	6752.T	Industrial Solutions	33431	11928.6	336322
Toshiba Corp	6502.T	Other	33431	2989.88	334310
Sony Corp	6758.T	Other	33431	2338.14	334310
Toshiba Corp	6502.T	Retail & printing solution	33431	4560.54	334310
Olympus Corp	7733.T	The Video	33431	405.636	334510
Alps Alpine Co Ltd	6770.T	Vehicle information equipment	33431	2917.21	335931
Sharp Corp	6753.T	8K ecosystem	33431,334413,334419	10762.4	334310
Ibiden Co Ltd	4062.T	Electronics	334412	1229.17	334412
Dialog Semiconductor PLC	DLGS.DE	Advanced Mixed Signal	334413	253.415	334413
Renesas Electronics Corp	6723.T	Autocar	334413	3417.23	334413
Stanley Electric Co Ltd	6923.T	Component Business	334413	417.409	336321
ams AG	AMS.S	Consumer	334413	1573.44	334413
NXP Semiconductors NV	NXPI.OQ	Distributors	334413	4409	334413
Kyocera Corp	6971.T	Electronic Device Group	334413	3014.16	334414
Mitsubishi Electric Corp	6503.T	Electronic Devices Business	334413	1941.32	335312
Soitec SA	SOIT.PA	Electronics	334413	659.037	334413
Renesas Electronics Corp	6723.T	Industry	334413	3035.68	334413
Rohm Co Ltd	6963.T	LSI	334413	1603.08	334418
ams AG	AMS.S	Non Consumer	334413	492.141	334413
Nitto Denko Corp	6988.T	Optronics Business	334413	3710.05	334413
NXP Semiconductors NV	NXPI.OQ	Original Equipment Manufacturers and Electronic Manufacturin	334413	4352	334413
NXP Semiconductors NV	NXPI.OQ	Other	334413	116	334413
NGK Spark Plug Co Ltd	5334.T	Semiconductor business	334413	153.604	336322
Rohm Co Ltd	6963.T	Semiconductor Element	334413	1348.02	334418
Kyocera Corp	6971.T	Semiconductor Parts Group	334413	2299.15	334414
Toshiba Corp	6502.T	Storage & device solution	334413	6933.42	334310
Dialog Semiconductor PLC	DLGS.DE	Connectivity & Audio	334413,334417	183.781	334413
Advantest Corp	6857.T	Mechatronics System	334413,334419,334513	337.515	334515
Koito Manufacturing Co Ltd	7276.T	Operating segment-China	334413,335129	955.268	336321
SoftBank Group Corp	9984.T	Arm Business	334413,335999,541511	1921.81	517210
Taiyo Yuden Co Ltd	6976.T	Capacitor	334414	1641	334414
Taiyo Yuden Co Ltd	6976.T	Composite device	334414	463.201	334414
Taiyo Yuden Co Ltd	6976.T	Ferrite and applied products	334414	360.551	334414
Taiyo Yuden Co Ltd	6976.T	Other	334414	160.811	334414
Hirose Electric Co Ltd	6806.T	Coaxial Connector Business	334417	90.9886	334417
nVent Electric PLC	NVT.N	Electrical & Fastening Solutions	334417,334419,335931	579.6	334417
nVent Electric PLC	NVT.N	Enclosures	334417,334419,335931	1033.8	334417
nVent Electric PLC	NVT.N	Thermal Management	334417,334419,335931	590.6	334417
Faurecia SE	EPED.PA	Clarion Electronics	334419	872.363	336399
Murata Manufacturing Co Ltd	6981.T	Component Business	334419	10214.1	334414
Nel ASA	NEL.OL	Electrolyzer	334419	37.2904	334413
AGC Inc	5201.T	Electronic	334419	2547.44	327211
Minebea Mitsumi Inc	6479.T	MITSUMI Business	334419	2734.26	332991
Murata Manufacturing Co Ltd	6981.T	Module business	334419	4451.13	334414
Fanuc Corp	6954.T	Robot	334419	1883.11	333512
Halma PLC	HLMA.L	Environmental & Analysis	334419,334510,334519	403.586	334511
Halma PLC	HLMA.L	Infrastructure Safety	334419,334511,334519	579.302	334511
Minebea Mitsumi Inc	6479.T	Electronic Machine	334419,335312	3579.29	332991
Kyocera Corp	6971.T	Life Enviroment Business	334419,339911	806.203	334414
Cochlear Ltd	COH.AX	Americas	334510	448.836	334510
Cochlear Ltd	COH.AX	Asia Pacific	334510	153.5	334510
Asahi Kasei Corp	3407.T	Critical care	334510	3141.44	325110
Koninklijke Philips NV	PHG.AS	Diagnosis and Treatment	334510	9511.69	334510
Demant A/S	DEMANT.CO	Diagnostic Instruments	334510	223.206	334510
Cochlear Ltd	COH.AX	EMEA	334510	331.019	334510
Johnson Matthey PLC	JMAT.L	Health	334510	284.373	325188
Demant A/S	DEMANT.CO	Hearing Devices	334510	1926.9	334510
Demant A/S	DEMANT.CO	Hearing Implants	334510	93.3654	334510
Nihon Kohden Corp	6849.T	Others	334510	402.251	334510
Koninklijke Philips NV	PHG.AS	Personal Health	334510	6562.34	334510
Smith & Nephew PLC	SN.L	Advanced Wound Management	334510,339112,339113	1380	339113
Smith & Nephew PLC	SN.L	Orthopaedics	334510,339112,339113,42145	2222	339113
Halma PLC	HLMA.L	Medical	334510,339113	431.154	334511
Koninklijke Philips NV	PHG.AS	Connected Care and Health Informatics	334510,51121	5239.56	334510
Vitrolife AB	VITR.ST	Time-lapse	334510,51121	46.0372	339113
Johnson Matthey PLC	JMAT.L	New markets	334510,54171	635.804	325188
Nihon Kohden Corp	6849.T	Biological Information Monitors	334510,811219	604.166	334510
Nihon Kohden Corp	6849.T	Biological Measuring Equipment	334510,811219	393.127	334510
Nihon Kohden Corp	6849.T	Treatment Equipment	334510,811219	320.952	334510
Saab AB	SAABb.ST	Surveillance	334511	822.367	336411
IMI PLC	IMI.L	IMI Hydronic Engineering	334511,334512	417.661	332912
Sensata Technologies Holding PLC	ST.N	Sensing Solutions	334511,334512,334513,334519	904.615	334511
Sensata Technologies Holding PLC	ST.N	Performance Sensing	334511,334512,334514,334519	2546.02	334511
Yokogawa Electric Corp	6841.T	Airplane & Other Business	334511,334515,334519	84.674	334513
Thales SA	TCFP.PA	Aerospace	334511,335929,336413	6368.74	334220
Aisin Seiki Co Ltd	7259.T	Aisin AW Group	334511,336211	15085.9	336311
Leonardo SpA	LDOF.MI	Aeronautics	334511,336411,336413	3791.22	336411
Airbus SE	AIR.PA	Airbus Defence & Space	334511,336411,336413,48819	12226.8	336411
Safran SA	SAF.PA	Aircraft Equipment, Defense and Aerosystems	334511,336413	10376	336412
Meggitt PLC	MGGT.L	Engine Systems	334511,336413,48819	452.4	336413
Kongsberg Gruppen ASA	KOG.OL	Offshore & Merchant Marine	334511,51121,541512	1826.98	334511
Kongsberg Gruppen ASA	KOG.OL	Defence & Aerospace	334511,541512	825.321	334511
Azbil Corp	6845.T	Advanced Automation Business	334512	866.326	334512
Dometic Group AB (publ)	DOMETIC.ST	Americas	334512	996.048	334512
Dometic Group AB (publ)	DOMETIC.ST	APAC	334512	182.333	334512
Johnson Matthey PLC	JMAT.L	Efficient natural resources	334512	14853.2	325188
Alps Alpine Co Ltd	6770.T	Electronic Components	334512	4076.46	335931
Dometic Group AB (publ)	DOMETIC.ST	EMEA	334512	798.12	334512
Hoshizaki Corp	6465.T	Other	334512	264.828	335222
Fanuc Corp	6954.T	FA	334513	1332.16	333512
Hexagon AB	HEXAb.ST	Geospatial Enterprise Solutions	334513	2168.24	334511
Hexagon AB	HEXAb.ST	Industrial Enterprise Solutions	334513	2212.3	334511
Azbil Corp	6845.T	Life Automation Business	334513	409.495	334512
Alfa Laval AB	ALFA.ST	Marine & Diesel division	334513	1921.92	333415
Indutrade AB	INDT.ST	Measurement & Sensor Technology	334513	241.295	334519
Shimadzu Corp	7701.T	Measuring Instruments	334513	2197.15	334515
Safran SA	SAF.PA	Aerospace Propulsion	334513,334514,334519	13502.5	336412
Spectris PLC	SXS.L	Industrial Solutions	334513,334519	817.688	334516
Spectris PLC	SXS.L	omega	334513,334519	183.638	334516
Yokogawa Electric Corp	6841.T	Measurement Equipment Business	334515	230.419	334513
Anritsu Corp	6754.T	PQA	334515	209.969	334515
Advantest Corp	6857.T	Semiconductor And Component Test System Business	334515	1833.48	334515
Anritsu Corp	6754.T	Test and Measurement	334515	699.898	334515
Nikon Corp	7731.T	Other	334515,334519	47.41	333314
Stanley Electric Co Ltd	6923.T	E-business application products	334515,335313	900.325	336321
Biomerieux SA	BIOX.PA	Immunologic	334516	531.915	325413
Spectris PLC	SXS.L	Malvern Panalytical	334516	594.537	334516
Biomerieux SA	BIOX.PA	Microbiological Industrial Equipment	334516	523.171	325413
Biomerieux SA	BIOX.PA	Microbiology	334516	1150.48	325413
Biomerieux SA	BIOX.PA	Molecular Biology	334516	752.752	325413
Toray Industries Inc	3402.T	Life Science	334516,339113	495.22	325222
Shimadzu Corp	7701.T	Medical Systems and Equipment	334517	652.925	334515
Seiko Epson Corp	6724.T	Wearable industrial products	334518	1422.48	334119
Christian Dior SE	DIOR.PA	Watches and Jewellery	334518,339911	4939.13	315234
LVMH Moet Hennessy Louis Vuitton SE	LVMH.PA	Watches and Jewelry	334518,339911	4939.13	315234
Johnson Matthey PLC	JMAT.L	Clean air	334519	7665.66	325188
Spectris PLC	SXS.L	HBK	334519	571.069	334516
Ubisoft Entertainment SA	UBIP.PA	Editing/ Production	334611	750.717	511210
Ubisoft Entertainment SA	UBIP.PA	EMEA	334611	-358.154	511210
Ubisoft Entertainment SA	UBIP.PA	North America	334611	-392.564	511210
Koei Tecmo Holdings Co Ltd	3635.T	Entertainment	334612,51121,51211	363.675	511210
Hitachi Metals Ltd	5486.T	Wire material	334613,335929,33634	1983.9	335929
TDK Corp	6762.T	Magnetic application products	334613,335999	2096.14	335999
Stanley Electric Co Ltd	6923.T	Automotive Equipment	33511	2877.99	336321
Toshiba Corp	6502.T	Building solution	335121	5302.07	334310
Signify NV	LIGHT.AS	BG Lamps	335121,335122,335129	1299.24	335122
Signify NV	LIGHT.AS	BG LED	335121,335122,335129	2119.81	335122
Signify NV	LIGHT.AS	BG Home	335121,335129	584.041	335122
Signify NV	LIGHT.AS	BG Professional	335122,335129	2969.53	335122
Koito Manufacturing Co Ltd	7276.T	Operating segment-Asia	335129,336321	985.548	336321
Koito Manufacturing Co Ltd	7276.T	Operating segment-Europe	335129,336321	326.69	336321
Koito Manufacturing Co Ltd	7276.T	Operating segment-North America	335129,336321	1694.78	336321
Koito Manufacturing Co Ltd	7276.T	Other Businesses	335129,336321	44.5643	336321
SEB SA	SEBF.PA	EMEA	335212,335221	4008.59	335211
SEB SA	SEBF.PA	Americas	335221	971.235	335211
SEB SA	SEBF.PA	Asia	335221	4265.41	335211
SEB SA	SEBF.PA	Professional	335221	895.119	335211
Electrolux AB	ELUXb.ST	Europe	335221,335222,335228	4987.18	335221
Electrolux AB	ELUXb.ST	Latin America	335221,335222,335228	2099.34	335221
Rinnai Corp	5947.T	Australia	335221,335224,335228,42162	220.962	333414
Rinnai Corp	5947.T	China	335221,335224,335228,42162	427.509	333414
Rinnai Corp	5947.T	Japan	335221,335224,335228,42162	2015.29	333414
Rinnai Corp	5947.T	Korea	335221,335224,335228,42162	266.437	333414
Rinnai Corp	5947.T	Other	335221,335224,335228,42162	208.277	333414
Rinnai Corp	5947.T	America	335221,42162	308.128	333414
Electrolux AB	ELUXb.ST	Asia-Pacific, Middle East and Africa	335222	1684.68	335221
Electrolux AB	ELUXb.ST	North America	335222	4227.84	335221
Mitsubishi Electric Corp	6503.T	Home Appliances	335228	10139	335312
Nidec Corp	6594.T	Nidec Motor	335228	4539.46	335312
Taiyo Nippon Sanso Corp	4091.T	Thermos Business	335228	233.814	325120
NGK Insulators Ltd	5333.T	Process technology Business	335311	876.927	327113
Schneider Electric SE	SCHN.PA	Energy management	335311,335313,335314,335931	23369.5	335931
Subaru Corp	7270.T	Aerospace Business	335312	1321.87	336112
Mitsubishi Electric Corp	6503.T	Heavy Electric System	335312	12158.4	335312
Yaskawa Electric Corp	6506.T	Motion Control	335312	1783.76	335312
Nidec Corp	6594.T	Ncj (Nidec)	335312	1702.19	335312
Nidec Corp	6594.T	Ncpl (Copal)	335312	451.874	335312
Nidec Corp	6594.T	Ncs (Nidec Singapore)	335312	294.634	335312
Nidec Corp	6594.T	Net (Nidec Thailand)	335312	1080.02	335312
Nidec Corp	6594.T	Nidec Corporation (Hong Kong)	335312	1092.29	335312
Nidec Corp	6594.T	NIDEC MOTORS & ACTUATORS	335312	2806.58	335312
Nidec Corp	6594.T	Nidec tecnom	335312	720.915	335312
Nidec Corp	6594.T	Nsnk (Nidec Sankyo)	335312	1294.27	335312
Nidec Corp	6594.T	Other segment	335312	3897.93	335312
Fuji Electric Co Ltd	6504.T	Electronic Devices Business	335313	1277.98	335999
Omron Corp	6645.T	Electronics Components Business	335313,335314	1231.45	335999
Azbil Corp	6845.T	Building Automation Business	335314	1151.24	334512
Yokogawa Electric Corp	6841.T	Control Business	335314	3446.02	334513
Omron Corp	6645.T	Industrial Automation Business	335314	3328.21	335999
Yaskawa Electric Corp	6506.T	System Engineering	335314	548.348	335312
Neoen SA	NEOEN.PA	Storage	335911	22.9805	221119
Sumitomo Electric Industries Ltd	5802.T	Electric Wire & Cable, Energy-Related Businesses	335929	6626.46	336322
Thales SA	TCFP.PA	Defence and Security	335929,335999,336414,336992	9643.63	334220
Hirose Electric Co Ltd	6806.T	Multi-pole Connector Business	335931	1004.5	334417
Toray Industries Inc	3402.T	Carbon Fiber	335991	2211.2	325222
Showa Denko KK	4004.T	Inorganic Materials	335991	2118.91	325110
Daikin Industries Ltd	6367.T	Air-Conditioning And Refrigeration Business	335999	21482.2	333415
Casio Computer Co Ltd	6952.T	Consumer	335999	2278.99	334518
TDK Corp	6762.T	Energy Applicatiopn Products	335999	5558.46	335999
Fuji Electric Co Ltd	6504.T	Generation	335999	1021.95	335999
TDK Corp	6762.T	Passive component	335999	3704.47	335999
Fuji Electric Co Ltd	6504.T	Power Electronics System· Energy Solution	335999	2027.46	335999
Honda Motor Co Ltd	7267.T	Powered Products & Other	335999	3260.99	336111
Yaskawa Electric Corp	6506.T	Robot	335999	1431.49	335312
TDK Corp	6762.T	Sensor appliications	335999	726.802	335999
Atlas Copco AB	ATCOa.ST	Industrial Technique	335999,51121	1998.72	333912
Toyota Tsusho Corp	8015.T	African	336111	7941.62	331221
Suzuki Motor Corp	7269.T	Automobile	336111	29363.3	336111
Honda Motor Co Ltd	7267.T	Automobile Business	336111	94807.4	336111
Compagnie Plastic Omnium SE	PLOF.PA	Industrial	336111	7138.21	336211
Fiat Chrysler Automobiles NV	FCHA.MI	Maserati	336111	1809.3	336111
Isuzu Motors Ltd	7202.T	Other	336111	4229.84	336111
Mitsubishi Motors Corp	7211.T	The Automobile Business	336111	20942.4	336111
Subaru Corp	7270.T	The Automobile Business	336111	29730.6	336112
Fiat Chrysler Automobiles NV	FCHA.MI	APAC	336111,336112,336211,33633	3212.79	336111
Fiat Chrysler Automobiles NV	FCHA.MI	EMEA	336111,336112,336211,33633	23177.8	336111
Fiat Chrysler Automobiles NV	FCHA.MI	LATAM	336111,336112,336211,33633	9498.24	336111
Toyota Motor Corp	7203.T	The Automobile Business	336111,336211	249823	336111
Nissan Motor Co Ltd	7201.T	Automobile	336111,336211,33633,336399	82915.6	336111
Toyota Industries Corp	6201.T	Automobile	336111,336312,336391	5947.35	336111
Peugeot SA	PEUP.PA	Automotive Equipment	336111,336399	19469.5	336111
Mazda Motor Corp	7261.T	Europe	336111,336399,42111,42112	6828.87	336111
Mazda Motor Corp	7261.T	Japan	336111,336399,42111,42112	25768.5	336111
Mazda Motor Corp	7261.T	Northern America	336111,336399,42111,42112	12687.6	336111
Mazda Motor Corp	7261.T	Other Foriegn	336111,336399,42111,42112	5636.83	336111
Peugeot SA	PEUP.PA	Automotive – Peugeot Citroen DS	336111,336991	51673.7	336111
Isuzu Motors Ltd	7202.T	Vehicles	336111,42111	13487.8	336111
Renault SA	RENA.PA	Automobile	336111,44111,44112	58557.7	336111
Volvo AB	VOLVb.ST	Buses	336112	3313.29	336212
CNH Industrial NV	CNHI.MI	Trucks & Commercial Vehicles	33612	10440	333111
Exor NV	EXOR.MI	CNH Industrial Group	336211	27677.5	336111
Exor NV	EXOR.MI	FCA	336211	120873	336111
Exor NV	EXOR.MI	Ferrari	336211	4060.27	336111
Fiat Chrysler Automobiles NV	FCHA.MI	Other Activities	336211,336311,336312	4973.88	336111
Faurecia SE	EPED.PA	Automotive seating	336211,33633,33636,336399	7942.29	336399
Faurecia SE	EPED.PA	Clean Mobility	336211,33633,33636,336399	5219.94	336399
Faurecia SE	EPED.PA	Interior Systems.	336211,33633,33636,336399	6062.37	336399
AP Moeller - Maersk A/S	MAERSKb.CO	Manu-facturing & Others	336212	2172	483111
Volvo AB	VOLVb.ST	Trucks	336212	29550	336212
Aisin Seiki Co Ltd	7259.T	Aisin Seiki Group	336311	15677.1	336311
Isuzu Motors Ltd	7202.T	Engine Component	336312	1224.28	336111
Suzuki Motor Corp	7269.T	Special Vehicle	336312	822.44	336111
Stanley Electric Co Ltd	6923.T	Other	336321	27.7969	336321
Panasonic Corp	6752.T	Automotive	336322	13785.7	336322
NGK Spark Plug Co Ltd	5334.T	Automotive-Related Business	336322	3242.92	336322
Sumitomo Electric Industries Ltd	5802.T	Automotive-Related Business	336322	15657.3	336322
Valeo SA	VLOF.PA	Comfort and Driving Assistance System	336322	4090.53	336391
Valeo SA	VLOF.PA	Visibility Systems	336322	6741.7	336391
Valeo SA	VLOF.PA	Powertrain Systems	336322,33635	5740.65	336391
Denso Corp	6902.T	Operating Segment-Australia/Asia	336322,336399	11889.3	336322
Denso Corp	6902.T	Operating Segment-Europe	336322,336399	5424.34	336322
Denso Corp	6902.T	Operating Segment-Other	336322,336399	564.856	336322
NSK Ltd	6471.T	Automotive Components	33633,33635	5336.32	336312
Marubeni Corp	8002.T	Excavator&Car&Industrial Machinery	33633,81131	2959.73	424510
Freni Brembo SpA	BRBI.MI	Cars/Motorbikes/Systems	33634	2511.55	336340
Nabtesco Corp	6268.T	Transport	33634,336413	786.198	336413
Nabtesco Corp	6268.T	Other	33634,336413,81131	174.422	336413
AB SKF	SKFb.ST	Automotive	33635	2607.99	332991
Rotork PLC	ROR.L	Gears	33635	110.061	333995
Toyota Boshoku Corp	3116.T	Europe Africa	33636,42112	821.975	336360
Toyota Boshoku Corp	3116.T	Japan	33636,42112	7145.48	336360
Casio Computer Co Ltd	6952.T	Other	33637	107.217	334518
Thule Group AB	THULE.ST	Active with Kids	336399	77.868	336399
Toyoda Gosei Co Ltd	7282.T	Americas	336399	2265.32	336399
Toyoda Gosei Co Ltd	7282.T	Asia	336399	1751.06	336399
Toyoda Gosei Co Ltd	7282.T	Europe·Africa	336399	340.054	336399
Faurecia SE	EPED.PA	Other	336399	332.713	336399
Faurecia SE	EPED.PA	Other Vehicle Modules	336399	-255.588	336399
Isuzu Motors Ltd	7202.T	Oversea Industry Parts	336399	400.93	336111
Thule Group AB	THULE.ST	Packs, Bags & Luggage	336399	88.7631	336399
Melrose Industries PLC	MRON.L	Powder Metallurgy	336399	1457.17	336350
Thule Group AB	THULE.ST	RV Products	336399	115.467	336399
Thule Group AB	THULE.ST	Sport&Cargo Carriers	336399	465.712	336399
Melrose Industries PLC	MRON.L	Aerospace	336411	5086.18	336350
Airbus SE	AIR.PA	Airbus	336411	61402.8	336411
Airbus SE	AIR.PA	Airbus Helicopters	336411	6733.85	336411
Dassault Aviation SA	AVMD.PA	Defence	336411	3794.59	336411
Dassault Aviation SA	AVMD.PA	Falcon	336411	2587.27	336411
Leonardo SpA	LDOF.MI	Helicopters	336411	4478.4	336411
Saab AB	SAABb.ST	Kockums	336411	321.192	336411
Meggitt PLC	MGGT.L	Services &Support	336411,336413,48819	651.154	336413
Lagardere SCA	LAGA.PA	Other Activities	336411,336414	365.446	511130
Saab AB	SAABb.ST	Aeronautics	336411,48819,532411	877.804	336411
Rolls-Royce Holdings PLC	RR.L	Civil Aerospace	336412	10749.1	336412
Rolls-Royce Holdings PLC	RR.L	Defence Aerospace	336412	4309.2	336412
Mitsubishi Heavy Industries Ltd	7011.T	Power	336412	14789.3	333611
Safran SA	SAF.PA	Aircraft Interiors	336413	3722.84	336412
Meggitt PLC	MGGT.L	Airframe Systems	336413,48819	1961.81	336413
Meggitt PLC	MGGT.L	Energy &Equipment	336413,48819	597.056	336413
Thales SA	TCFP.PA	DCNS	336414,336992,336999	9.64061	334220
Alstom SA	ALSO.PA	Services	33651,54133,61143,811118	1620.16	336510
Sumitomo Heavy Industries Ltd	6302.T	Ship	336611	306.445	333120
Itochu Corp	8001.T	Machinery & Energy	336611,42111,42183	11275.9	424690
SBM Offshore NV	SBMO.AS	Turnkey	336611,54133,56291	856	213112
Yamaha Motor Co Ltd	7272.T	Marine Business	336612	3177.04	336991
Shimano Inc	7309.T	Bicycle Part	336991	2670.45	336991
Suzuki Motor Corp	7269.T	Motorcycle	336991	2255.75	336111
Honda Motor Co Ltd	7267.T	Motorcycle Business	336991	19151.3	336111
Yamaha Motor Co Ltd	7272.T	Land mobility	336991,336999	10131.9	336991
Nifco Inc	7988.T	Bed And Furniture Business	337124	253.315	326199
Suzuken Co Ltd	9987.T	Medical-Related Business Services, Etc.	339111	936.232	424210
Getinge AB	GETIb.ST	Acute Care Therapies	339112	1563.45	339112
Terumo Corp	4543.T	Cardiovascular area business	339112	3260.01	339112
Mitsubishi Chemical Holdings Corp	4188.T	Health Care Business	339112	3847.7	325188
Omron Corp	6645.T	Healthcare Business	339112	1045.65	335999
Terumo Corp	4543.T	Hospital business	339112	1589.91	339112
Getinge AB	GETIb.ST	Life Science	339112	265.648	339112
Nitto Denko Corp	6988.T	Life Sciences	339112	252.283	334413
Alfresa Holdings Corp	2784.T	Manufacturing Pharmaceuticals, Etc.	339112	427.304	424210
Air Water Inc	4088.T	Medical Business	339112	1750.27	325120
Ambu A/S	AMBUb.CO	Patient Monitoring & Diagnostics	339112	129.648	339112
Smith & Nephew PLC	SN.L	Sports Medicine & ENT	339112	1536	339113
Mani Inc	7730.T	Surgical related business	339112	51.2243	339112
Getinge AB	GETIb.ST	Surgical Workflows	339112	1007.8	339112
Ambu A/S	AMBUb.CO	Visualisation	339112	137.386	339112
Ambu A/S	AMBUb.CO	Anaesthesia	339112,339113	144.686	339112
Coloplast A/S	COLOb.CO	Interventional Urology	339112,339113	287.621	339113
Vitrolife AB	VITR.ST	Other	339112,339113	2.56355	339113
Coloplast A/S	COLOb.CO	Wound & Skin Care	339112,339113	342.225	339113
Coloplast A/S	COLOb.CO	Chronic Care	339112,339113,62211,62231	1989.25	339113
Mani Inc	7730.T	Eyeless needle related business	339113	55.97	339112
Mani Inc	7730.T	Dental related business	339114	67.0653	339112
EssilorLuxottica SA	ESLX.PA	Glasses and Optical Equipment	339115	7612.72	339115
Hoya Corp	7741.T	Information/Communication	339115	1829.81	334419
EssilorLuxottica SA	ESLX.PA	Sunglasses and Reading Glasses	339115	992.086	339115
Pandora A/S	PNDORA.CO	Americas	339911	1016.51	339911
Pandora A/S	PNDORA.CO	Asia Pacific	339911	653.858	339911
Pandora A/S	PNDORA.CO	EMEA	339911	1612.13	339911
Bandai Namco Holdings Inc	7832.T	Toyhobby	339931	2359.47	339932
Konami Holdings Corp	9766.T	Amusement Business	339932	220.571	511210
Konami Holdings Corp	9766.T	Digital Entertainment Business	339932	1426.53	511210
Nintendo Co Ltd	7974.T	Niland 3DS platform	339932	167.916	339932
Nintendo Co Ltd	7974.T	Ninntendo Switch Platform	339932	11339.4	339932
Nintendo Co Ltd	7974.T	Others	339932	661.527	339932
Konami Holdings Corp	9766.T	Gaming & System Business	339932,339999	264.122	511210
Square Enix Holdings Co Ltd	9684.T	Amusement Business	339932,71312	424.737	339932
Dai Nippon Printing Co Ltd	7912.T	Life And Industrial	339991	3639.51	323110
Yamaha Corp	7951.T	Musical Instruments Business	339992	2505.06	339992
Capcom Co Ltd	9697.T	Amusement Machine Business	339999	60.7551	511210
Societe BIC SA	BICP.PA	Lighters	339999	761.16	339941
Sega Sammy Holdings Inc	6460.T	Pachinko Machine Business	339999	1014.03	339999
Koei Tecmo Holdings Co Ltd	3635.T	SP Business	339999	0	511210
Sega Sammy Holdings Inc	6460.T	Entertainment	339999,51211	2313.66	339999
Sojitz Corp	2768.T	Automobile	42111	2095.01	424720
Mitsubishi Corp	8058.T	Automobile / Mobility	42111	6612.64	445110
USS Co Ltd	4732.T	Sales of Used Cars	42111	84.6182	561990
Toyota Tsusho Corp	8015.T	Vehicles	42111,42112	5730.52	331221
Kesko Oyj	KESKOB.HE	Car and machinery trade	42111,44111,44131	3.8114	445110
Sumitomo Corp	8053.T	Transportantion and Construction Systems	42111,532411,532412	7355.05	517110
Seino Holdings Co Ltd	9076.T	Car Sales Business	42112	1070.88	484121
Marubeni Corp	8002.T	Lifestyle	42113,42191,42234	1525.53	424510
Sotetsu Holdings Inc	9003.T	Distribution Business	42132	949.205	482111
Sumitomo Corp	8053.T	Life/Real Estate	42132,44511,44611,53111	9490.47	517110
Keihan Holdings Co Ltd	9045.T	Real Estate Industry	42132,53111	1025.09	485112
Softcat PLC	SCTS.L	Hardware	42143	523.886	511210
Obic Co Ltd	4684.T	Office Automation	42143	95.6477	541512
SoftBank Group Corp	9984.T	Brightstar Business	42143,513322	8885.1	517210
Net One Systems Co Ltd	7518.T	ENT Business	42143,541512,541513,541519	515.056	541512
Net One Systems Co Ltd	7518.T	PUB Business	42143,541512,541513,541519	517.214	541512
Hitachi Transport System Ltd	9086.T	Other Businesses	42143,541512,541614,56151	289.845	484110
Amplifon SpA	AMPF.MI	AMERICAS	42145	319.873	446199
Amplifon SpA	AMPF.MI	ASIA PACIFIC	42145	210.514	446199
Elekta AB (publ)	EKTAb.ST	Asia Pacific	42145	468.728	334510
Amplifon SpA	AMPF.MI	EMEA	42145	1405.6	446199
Elekta AB (publ)	EKTAb.ST	Europe, Middle East and Africa	42145	568.562	334510
Diploma PLC	DPLM.L	Life Sciences	42145	179.144	423830
Santen Pharmaceutical Co Ltd	4536.T	Medical device	42145	32.6886	325412
Elekta AB (publ)	EKTAb.ST	North and South America	42145	459.503	334510
As One Corp	7476.T	Hospital and Nurse Department	42145,42149	128.141	423490
As One Corp	7476.T	Study and Product Department	42145,42149,49311,541614	522.543	423490
Olympus Corp	7733.T	Endoscope	42145,53249	3622.64	334510
Lifco AB (publ)	LIFCOb.ST	Dental	42145,54171,54199	469.237	333298
EssilorLuxottica SA	ESLX.PA	Wholesale	42146	3654.46	339115
As One Corp	7476.T	Others	42149	3.91519	423490
Toyota Tsusho Corp	8015.T	Metal Business	42151	15437	331221
SSAB AB	SSABa.ST	Tibnor	42151	977.248	331221
JFE Holdings Inc	5411.T	Trading Companies	42151	10082.2	331111
Mitsui & Co Ltd	8031.T	Metal Resources	42152	9998.87	211111
Sojitz Corp	2768.T	Energy	42152,42272	779.95	424720
NEC Networks & System Integration Corp	1973.T	Other	42161	95.9174	541519
Electrocomponents PLC	ECM.L	Americas	42161,42169	640.398	423610
Electrocomponents PLC	ECM.L	Asia Pacific	42161,42169	246.25	423610
Rexel SA	RXL.PA	Asia Pacific	42161,42169	1320.31	423610
Addtech AB	ADDTb.ST	Automation	42161,42169	245.495	423830
Rexel SA	RXL.PA	Europe	42161,42169	8218.62	423610
Rexel SA	RXL.PA	North America	42161,42169	5866.2	423610
Intertek Group PLC	ITRK.L	Operating segment - Products	42162,42183,42221,42269	2382.26	541380
Diploma PLC	DPLM.L	Controls	42169	219.077	423830
Travis Perkins PLC	TPK.L	Plumbing & Heating	42172,44412,44413,44419	1942.19	444190
Hoshizaki Corp	6465.T	Goods purchase from other companies	42174	348.025	335222
Seven Group Holdings Ltd	SVW.AX	Coates Hire	42181,532412,53249	672.736	423810
Kewpie Corp	2809.T	Common Business	42183	135.531	311941
Indutrade AB	INDT.ST	Flow Technology	42183	405.683	334519
Sojitz Corp	2768.T	Machinery / medical infrastructure	42183	1151.15	424720
Shin-Etsu Chemical Co Ltd	4063.T	Other Related Business	42183	2374.5	325211
Addtech AB	ADDTb.ST	Power solutions	42183	165.013	423830
Sojitz Corp	2768.T	Mental	42183,42194	3259.73	424720
Interpump Group SpA	ITPG.MI	Hydraulic	42183,81131	1028.37	333911
Huhtamaki Oyj	HUH1V.HE	Fiber Packaging	42184	328.902	322221
Indutrade AB	INDT.ST	Industrial Components	42184	375.24	334519
Diploma PLC	DPLM.L	Seals	42184	271.051	423830
Marubeni Corp	8002.T	Aviation&Shipping	42186	753.241	424510
Daifuku Co Ltd	6383.T	DWHC business	42186	956.282	333922
ANA Holdings Inc	9202.T	Trading & product sales	42186,45211,45411	1346.14	481111
Capri Holdings Ltd	CPRI.N	Michael Kors	42191,42234	4153	315232
Games Workshop Group PLC	GAW.L	Trade	42192	172.816	339931
Marks and Spencer Group PLC	MKS.L	Franchised	42199,45211	489.02	311991
Sojitz Corp	2768.T	Chemical	42213,42221,42269	4151.78	424720
Bunzl plc	BNZL.L	Continental Europe	42213,42241,541511,561499	2426.15	424130
Bunzl plc	BNZL.L	North America	42213,42241,541511,561499	7256.96	424130
Bunzl plc	BNZL.L	Rest of the World	42213,42241,541511,561499	1036.33	424130
Bunzl plc	BNZL.L	UK & Ireland	42213,42241,541511,561499	1646.91	424130
GlaxoSmithKline PLC	GSK.L	Consumer Healthcare	42221	11926.5	325412
Fancl Corp	4921.T	Cosmetics Business	42221	705.747	325620
Medipal Holdings Corp	7459.T	Daily Necessities, Cosmetics, Pharmaceuticals Wholesale Busi	42221	9731.35	424210
Sundrug Co Ltd	9989.T	Discount Store Business	42221	2139.03	446110
Sundrug Co Ltd	9989.T	Drugstore Business	42221	3975.62	446110
MatsumotoKiyoshi Holdings Co Ltd	3088.T	Matsumotokiyoshi Wholesale Trade	42221	3616.92	446110
Alfresa Holdings Corp	2784.T	Medical Treatment Related Business	42221	331.424	424210
IMCD NV	IMCD.AS	Operating segment - Asia Pacific	42221	439.422	424690
IMCD NV	IMCD.AS	Operating segment - EMEA	42221	1473.71	424690
Suzuken Co Ltd	9987.T	Pharmaceutical Wholesale Business	42221	19765.4	424210
Medipal Holdings Corp	7459.T	Pharmaceuticals And Food Precessing Wholesale Business	42221	19918.4	424210
Daiichi Sankyo Co Ltd	4568.T	Prescription drugs	42221	8474.49	325412
Medipal Holdings Corp	7459.T	Related Business	42221	636.139	424210
Nissan Chemical Corp	4021.T	Wholesale	42221	631.517	325199
Alfresa Holdings Corp	2784.T	Wholesale Business of Pharmaceuticals for Medical	42221	22091.9	424210
Alfresa Holdings Corp	2784.T	Wholesale Business of Self-Medication	42221	2501.11	424210
IMCD NV	IMCD.AS	Operating segment-Americas	42221,42261,42269,42295	1101.94	424690
Aeon Co Ltd	8267.T	International(Asean&China)	42221,42269	4064.05	452111
L'Oreal SA	OREP.PA	Active Cosmetics	42221,44612	2986.01	325620
L'Oreal SA	OREP.PA	Consumer Products	42221,44612	14290.7	325620
L'Oreal SA	OREP.PA	L’Oréal Luxe	42221,44612	12353.2	325620
L'Oreal SA	OREP.PA	Professional Products	42221,44612	3858.37	325620
Shiseido Co Ltd	4911.T	Professional Business	42221,72211	141.617	325620
Asics Corp	7936.T	Other	42232	334.269	316219
Ryohin Keikaku Co Ltd	7453.T	Other region Business	42232,42233	127.02	452111
Axfood AB	AXFO.ST	Dagab	42241,44511	4795.45	445110
Axfood AB	AXFO.ST	Hemkop	42241,44511	681.265	445110
Axfood AB	AXFO.ST	Willys	42241,44511	3100.73	445110
Sojitz Corp	2768.T	Food	42242,42248,42291	1071.61	424720
NH Foods Ltd	2282.T	Meat Division	42247	7177.94	311611
Marubeni Corp	8002.T	Agricultural	42249	25733.8	424510
Fuji Electric Co Ltd	6504.T	Food Circulation	42249	971.013	335999
Otsuka Holdings Co Ltd	4578.T	Nutraceuticals related business	42249	3073.19	325412
Kikkoman Corp	2801.T	Overseas Wholesale Grocery	42249	1862.26	311941
Sojitz Corp	2768.T	Retail & life Business	42249,42291	2885.96	424720
Fancl Corp	4921.T	Other Businesses	42249,44612	64.2611	325620
Carlsberg A/S	CARLb.CO	Non-Beverage	42249,531312	0	312120
Marubeni Corp	8002.T	Chemicals	42269	3970.58	424510
Mitsui & Co Ltd	8031.T	Chemicals	42269	14360.8	211111
Linde PLC	LIN.N	Engineering	42269	2799	325120
Mitsubishi Corp	8058.T	General material	42269	18298.1	445110
Yara International ASA	YAR.OL	New Business	42269	1337	325311
Kuraray Co Ltd	3405.T	Trading Business	42269	1205.33	325211
Kurita Water Industries Ltd	6370.T	Water Treatment Chemicals Business	42269	1063.07	333319
Osaka Gas Co Ltd	9532.T	Life&Business solution	42269,51421,53112	2040.66	221210
Rubis SCA	RUBF.PA	Parent Company	42271	6.71592	424710
Rubis SCA	RUBF.PA	Rubis Energie	42271,42272	4914.1	424710
Total SE	TOTF.PA	Marketing and Services	42271,44711	87939	324110
Koninklijke Vopak NV	VOPA.AS	Americas	42271,48831,49319	133.623	493190
Koninklijke Vopak NV	VOPA.AS	Netherlands	42271,48831,49319	475.753	493190
Sumitomo Corp	8053.T	Chemical & Resources	42272	10526	517110
Signature Aviation PLC	SIGSI.L	Discontinued	42272	218.6	488190
Air Water Inc	4088.T	Energy-Related Businesses	42272	511.476	325120
Marubeni Corp	8002.T	Forest Product	42272	2478.02	424510
Mitsubishi Corp	8058.T	petrochemistry	42272	37506.2	445110
Neste Oyj	NESTE.HE	Marketing & Services	42272,44719	4700.36	424720
Diageo PLC	DGE.L	North America	42282	5732.03	312140
Mitsubishi Corp	8058.T	Food industry	42291	15804	445110
Kesko Oyj	KESKOB.HE	Home and Speciality goods trade	42291	-0.6726	445110
Lagardere SCA	LAGA.PA	Lagardère Travel Retail	42292	4814.7	511130
Keisei Electric Railway Co Ltd	9009.T	Distribution Business	42293,45211	635.367	485111
Marubeni Corp	8002.T	Metal	42299	3140.18	424510
Marubeni Corp	8002.T	Other	42299	-1343.61	424510
Mitsubishi Corp	8058.T	Other	42299	113.559	445110
Japan Airport Terminal Co Ltd	9706.T	Products Sales	42299	1388.18	488119
Woolworths Group Ltd	WOW.AX	BIG W	42299,45299	2833.95	445110
Auto Trader Group PLC	AUTOA.L	AT	44111	448.664	441110
Inchcape PLC	INCH.L	Distribution	44111	6684.3	441110
Auto Trader Group PLC	AUTOA.L	Kee	44111	2.98033	441110
Seven Group Holdings Ltd	SVW.AX	WesTrac Australia	44111	2410.03	423810
Auto Trader Group PLC	AUTOA.L	WZ	44111	6.58156	441110
Inchcape PLC	INCH.L	Retail	44111,44112	5752.32	441110
Adevinta ASA	ADEV.OL	Brazil	44112,45331,53121,541612	96.4061	523999
Adevinta ASA	ADEV.OL	Global Markets	44112,45331,53121,541612	139.116	523999
Adevinta ASA	ADEV.OL	Spain	44112,45331,53121,541612	204.022	523999
Croda International PLC	CRDA.L	Performance Technologies	44131	570.406	325411
Nokian Tyres plc	TYRES.HE	Vianor	44132,811198	377.105	326211
Nitori Holdings Co Ltd	9843.T	Furniture and Interior goods	44211	5617.22	442110
Nitori Holdings Co Ltd	9843.T	Others	44211	111.73	442110
ICA Gruppen AB	ICAA.ST	Hemtex	442299	32.5785	445110
Yamada Denki Co Ltd	9831.T	Domestic Appliance	443111	12549.7	443111
K'S Holdings Corp	8282.T	Home electrification product	443111	2404.25	443111
K'S Holdings Corp	8282.T	Information Appliance	443111	1651.32	443111
K'S Holdings Corp	8282.T	Other	443111	418.386	443111
Yamada Denki Co Ltd	9831.T	Other	443111	2437.13	443111
K'S Holdings Corp	8282.T	Seasonal goods	443111	1110.93	443111
JB Hi-Fi Ltd	JBH.AX	Operating segment - JB Hi-Fi Australia	443111,443112,44312,45122	3671.09	443112
JB Hi-Fi Ltd	JBH.AX	Operating segment - JB Hi-Fi New Zealand	443111,443112,44312,45122	145.77	443112
KDDI Corp	9433.T	Business	443112	8588.05	517210
Hikari Tsushin Inc	9435.T	Personal Services	443112	984.135	443112
K'S Holdings Corp	8282.T	Sound product	443112	151.149	443111
KDDI Corp	9433.T	Personal	443112,513322	42481.2	517210
Itochu Corp	8001.T	Information'Fanancial company	443112,51334,52421	7109.12	424690
K'S Holdings Corp	8282.T	Picture product	44313	850.228	443111
Travis Perkins PLC	TPK.L	Retail	44411,44419	1779.9	444190
Travis Perkins PLC	TPK.L	Toolstation	44411,44419	590.162	444190
Tokyu Fudosan Holdings Corp	3289.T	Hands	44411,44612	898.112	236115
Travis Perkins PLC	TPK.L	Merchanting	44419	4910.37	444190
Axfood AB	AXFO.ST	Axfood Snabbgross	44511	367.763	445110
Koninklijke Ahold Delhaize NV	AD.AS	Belgium	44511	5694.81	445110
Casino Guichard Perrachon SA	CASP.PA	Cdiscount (E-commerce)	44511	2203.89	445110
Koninklijke Ahold Delhaize NV	AD.AS	Central and Southeastern Europe	44511	7026.88	445110
Carrefour SA	CARR.PA	Europe	44511	24287.6	445110
Kesko Oyj	KESKOB.HE	Food trade	44511	11.4342	445110
Carrefour SA	CARR.PA	France	44511	39895.3	445110
ICA Gruppen AB	ICAA.ST	ICA Sweden	44511	9099.23	445110
Axfood AB	AXFO.ST	Joint Group	44511	99.1241	445110
Casino Guichard Perrachon SA	CASP.PA	Latam Retail	44511	18337.3	445110
Carrefour SA	CARR.PA	Latin America	44511	17397.9	445110
Woolworths Group Ltd	WOW.AX	New Zealand Food	44511	4709.22	445110
Izumi Co Ltd	8273.T	Retail	44511	6689.28	452111
Zensho Holdings Co Ltd	7550.T	Retail business	44511	769.869	722110
ICA Gruppen AB	ICAA.ST	Rimi Baltic	44511	1726.98	445110
Lawson Inc	2651.T	seijoishii	44511	861.654	445120
Seven & i Holdings Co Ltd	3382.T	Specialty Stores Business	44511	3142.96	445120
Kobe Bussan Co Ltd	3038.T	Super Business Business	44511	2462.69	424410
Seven & i Holdings Co Ltd	3382.T	Super store	44511	17110.4	445120
Itochu Corp	8001.T	The Eighth(New Business)	44511	4808.78	424690
Koninklijke Ahold Delhaize NV	AD.AS	The United States	44511	44774	445110
J Sainsbury PLC	SBRY.L	Retail	44511,44512	37084.8	445120
Tesco PLC	TSCO.L	Asia	44511,44512,45211,52211	6689.49	445120
Tesco PLC	TSCO.L	Central Europe	44511,44512,45211,52211	7148.44	445120
Tesco PLC	TSCO.L	Tesco Bank	44511,44512,45211,52211	1369.18	445120
Tesco PLC	TSCO.L	UK & ROI	44511,44512,45211,52211	67815.3	445120
Woolworths Group Ltd	WOW.AX	Australian Food	44511,44719	29092.5	445110
Casino Guichard Perrachon SA	CASP.PA	France Retail	44511,45211	18297	445110
Marui Group Co Ltd	8252.T	Retail	44511,45211	1081.29	452111
Aeon Co Ltd	8267.T	SM/DS	44511,45211	29835.9	452111
Yamazaki Baking Co Ltd	2212.T	Distribution Business	44512	549.986	311812
Seven & i Holdings Co Ltd	3382.T	Japan Convenience Store	44512	8987.1	445120
Lawson Inc	2651.T	Entertainment home convenience Related	44512,45411,514191,561599	789.72	445120
East Japan Railway Co	9020.T	Circulation Service Business	44512,54181,722211	5335.1	482111
Kyushu Railway Co	9142.T	Distribution eating out	44512,72211	973.282	485112
Woolworths Group Ltd	WOW.AX	Endeavour Drinks	44531	6401.58	445110
Coles Group Ltd	COL.AX	EXPRESS	44531,45211,45299	759.4	452111
Coles Group Ltd	COL.AX	LIQUOR	44531,45211,45299	2269.28	452111
Coles Group Ltd	COL.AX	SUPERMARKETS	44531,45211,45299	22633.1	452111
ICA Gruppen AB	ICAA.ST	Apotek Hajartat	44611	1578.4	445110
Tsuruha Holdings Inc	3391.T	Cosmetics	44611	1247.51	446110
Tsuruha Holdings Inc	3391.T	Fee Income	44611	24.8271	446110
Tsuruha Holdings Inc	3391.T	Food	44611	1817.36	446110
MatsumotoKiyoshi Holdings Co Ltd	3088.T	Matsumotokiyoshi Retail	44611	3440.58	446110
Tsuruha Holdings Inc	3391.T	Medicine	44611	1716.86	446110
Tsuruha Holdings Inc	3391.T	Miscellaneous Goods	44611	2143.39	446110
Tsuruha Holdings Inc	3391.T	Other	44611	900.561	446110
Suzuken Co Ltd	9987.T	Pharmacy Business Insurance	44611	896.847	424210
Tsuruha Holdings Inc	3391.T	Real Estate Rent	44611	8.14801	446110
Eurazeo SE	EURA.PA	Eurazeo Brands	44612	46.9699	523910
MatsumotoKiyoshi Holdings Co Ltd	3088.T	Other Retail	44612	1840.44	446110
Shiseido Co Ltd	4911.T	travel retail	44612,72211	944.443	325620
Grandvision NV	GVNV.AS	America & Asia	44613	565.631	446130
Grandvision NV	GVNV.AS	G4	44613	2540.13	446130
Grandvision NV	GVNV.AS	Other Europe	44613	1422.31	446130
EssilorLuxottica SA	ESLX.PA	Retail Sale	44613	6986.08	339115
Fancl Corp	4921.T	Dietary Supplement-Related Business	446191	409.244	325620
Daiichi Sankyo Co Ltd	4568.T	Healthcare products	446191	636.129	325412
Moncler SpA	MONC.MI	Retail	44811	1409	315191
Next PLC	NXT.L	Next International	44811,44812,44813	74.4024	448120
Next PLC	NXT.L	Next Retail	44811,44812,44813	2421.02	448120
Associated British Foods PLC	ABF.L	Retail	44811,44812,44813,44815	9740	448120
LVMH Moet Hennessy Louis Vuitton SE	LVMH.PA	Selective Retailing	44811,44812,44832,45211	16580.7	315234
Christian Dior SE	DIOR.PA	Selective Retailing	44811,44812,44832,45411	16580.7	315234
Shimamura Co Ltd	8227.T	Japan-Operating Segment	44812	4603.23	448120
Shimamura Co Ltd	8227.T	Oversea-Operating Segment	44812,44813,44815	52.7518	448120
Next PLC	NXT.L	NEXT Finance	44812,44813,45211	351.352	448120
Aeon Co Ltd	8267.T	Service and Specialty Store	44812,45111,531312,71399	6843.69	452111
H & M Hennes & Mauritz AB	HMb.ST	Asia and Oceania	44814	3724.1	448140
Fast Retailing Co Ltd	9983.T	Domestic Uniqlo	44814	8212.97	448120
H & M Hennes & Mauritz AB	HMb.ST	Europe and Africa	44814	16147.1	448140
Fast Retailing Co Ltd	9983.T	GU Business	44814	2246.13	448120
H & M Hennes & Mauritz AB	HMb.ST	North and South America	44814	4445.81	448140
Odakyu Electric Railway Co Ltd	9007.T	Distribution Business	44815	1920.98	485111
Burberry Group PLC	BRBY.L	Licensing	44819	60.4113	448140
Burberry Group PLC	BRBY.L	Retail & Wholesale	44819	3221.11	448140
Asics Corp	7936.T	Americas	45111	726.996	316219
Asics Corp	7936.T	China Region	45111	363.208	316219
Asics Corp	7936.T	East Asia	45111	104.07	316219
Asics Corp	7936.T	European region	45111	880.25	316219
Asics Corp	7936.T	Japan Region	45111	1113.62	316219
Asics Corp	7936.T	Oceanian region	45111	169.828	316219
JD Sports Fashion PLC	JD.L	Sports Fashion	45111	7519.24	451110
Games Workshop Group PLC	GAW.L	Retail	45112,45411	96.2832	339931
Kering SA	PRTP.PA	Bottega Veneta	45211	1308.88	448120
Marks and Spencer Group PLC	MKS.L	Clothing & Home	45211	3997.23	311991
Seven & i Holdings Co Ltd	3382.T	Department store	45211	5344.98	445120
Tobu Railway Co Ltd	9001.T	Distribution Business	45211	2477.61	485111
Keikyu Corp	9006.T	Distribution Business	45211	942.035	485210
West Japan Railway Co	9021.T	Distribution Business	45211	2197.91	485112
Central Japan Railway Co	9022.T	Distribution Business	45211	2448.35	482111
Keihan Holdings Co Ltd	9045.T	Distribution Business	45211	913.094	485112
Nagoya Railroad Co Ltd	9048.T	Distribution Business	45211	1306.97	485210
Marks and Spencer Group PLC	MKS.L	Food and revenue	45211	7508.69	311991
Kering SA	PRTP.PA	Gucci Group	45211	10793.4	448120
Aeon Co Ltd	8267.T	Health and Wellness	45211	8172.67	452111
Kering SA	PRTP.PA	Other Houses	45211	2844.54	448120
Marks and Spencer Group PLC	MKS.L	Owned.	45211	687.568	311991
Kering SA	PRTP.PA	Yves Saint Laurent	45211	2297.04	448120
Ryohin Keikaku Co Ltd	7453.T	Domestic business	45211,45299	2478.62	452111
Ryohin Keikaku Co Ltd	7453.T	East Asia Region business	45211,45299	1153.89	452111
Ryohin Keikaku Co Ltd	7453.T	Europe and America Region business	45211,45299	264.921	452111
Ryohin Keikaku Co Ltd	7453.T	Southwestern Asia and Oceania Region business	45211,45299	162.062	452111
Adevinta ASA	ADEV.OL	France	45211,45411,53121,541612	400.758	523999
Aeon Co Ltd	8267.T	GMS	45291	28412.3	452111
Koninklijke Ahold Delhaize NV	AD.AS	The Netherlands	45291	16550.3	445110
LIXIL Group Corp	5938.T	Distribution And Retail Business	45299	1712.58	332321
Kintetsu Group Holdings Co Ltd	9041.T	Distribution Business	45299	3652.9	485112
Seino Holdings Co Ltd	9076.T	Sales Of Goods	45299	480.396	484121
Tokyu Corp	9005.T	Life Service	45299,51331	6584.16	485112
JD Sports Fashion PLC	JD.L	Outdoor	453998	546.441	451110
USS Co Ltd	4732.T	Automobile Auction	45411	593.053	561990
Z Holdings Corp	4689.T	Commerce Business	45411	6907.21	519130
Shop Apotheke Europe NV	SAEG.DE	DACH	45411	689.891	446110
Prosus NV	PRX.AS	Ecommerce	45411	4266	523910
Yandex NV	YNDX.OQ	E-commerce	45411	0	519130
Shop Apotheke Europe NV	SAEG.DE	International	45411	95.9431	446110
Boohoo Group PLC	BOOH.L	Is Operating - boohoo	45411	770.141	454111
Boohoo Group PLC	BOOH.L	Is Operating - Nasty Gal	45411	126.704	454111
Boohoo Group PLC	BOOH.L	Is Operating - PLT	45411	661.941	454111
Kobayashi Pharmaceutical Co Ltd	4967.T	Mail order	45411	89.9365	325412
Next PLC	NXT.L	NEXT Online	45411	2688.82	448120
NTT Docomo Inc	9437.T	Smart Life	45411,514191,52232	5056.28	517210
Mitsui & Co Ltd	8031.T	Capacity Driving of nest genetation business	45411,52391,52421,541519	1724.03	211111
Financiere de l'Odet SA	EPMF.PA	Energy	454311,454312,454319	380.356	512110
Carrefour SA	CARR.PA	Asia	481111	2300.29	445110
International Consolidated Airlines Group SA	ICAG.L	lberia	481111	6328.05	481111
International Consolidated Airlines Group SA	ICAG.L	Vueling	481111	2752.06	481111
International Consolidated Airlines Group SA	ICAG.L	Aer Lingus	481111,481112	2382.13	481111
ANA Holdings Inc	9202.T	Air Transportation	481111,481112	16160.5	481111
International Consolidated Airlines Group SA	ICAG.L	British Airways	481111,481112	16933.8	481111
Japan Airlines Co Ltd	9201.T	Air Transportation Business	481111,481112,481211	11948.3	481111
International Consolidated Airlines Group SA	ICAG.L	other Group companies	481111,481112,48819	1635.54	481111
Financiere de l'Odet SA	EPMF.PA	Transport	481112,483111,484121	6693.05	512110
Nagoya Railroad Co Ltd	9048.T	aviation related service	481211,481212	253.427	485210
Nippon Yusen KK	9101.T	Air Cargo transportation	481212	698.94	483111
Nippon Express Co Ltd	9062.T	Logistics Americas	481212,483111,484121,49311	846.899	488510
Nippon Express Co Ltd	9062.T	Logistics East Asia	481212,483111,484121,49311	1042.02	488510
Nippon Express Co Ltd	9062.T	Logistics Europe	481212,483111,484121,49311	1109.81	488510
Nippon Express Co Ltd	9062.T	Logistics Japan	481212,483111,484121,49311	11286.1	488510
Nippon Express Co Ltd	9062.T	Logistics South Asia&Oceania	481212,483111,484121,49311	838.008	488510
Nippon Express Co Ltd	9062.T	Logistics support	481212,56132	4382.04	488510
Getlink SE	GETP.PA	Activities Except Transport	482111	14.0786	482111
Aurizon Holdings Ltd	AZJ.AX	Network	482111	820.3	482111
Getlink SE	GETP.PA	Railway Network	482111	353.269	482111
Getlink SE	GETP.PA	Shuttle Services	482111	706.133	482111
Keisei Electric Railway Co Ltd	9009.T	Transportation Business	482111	1498.08	485111
East Japan Railway Co	9020.T	Transportation Business	482111	19354	482111
Central Japan Railway Co	9022.T	Transportation Business	482111	13310.4	482111
Hankyu Hanshin Holdings Inc	9042.T	Urban Transport Project	482111	2112.68	482111
Compagnie du Cambodge SA	CCAP.PA	Transport and Logistics	482111,482112	70.511	541614
Antofagasta PLC	ANTO.L	Transport division	482111,482112,48411,484121	160.5	212234
Getlink SE	GETP.PA	Europorte	482111,482112,48821	141.762	482111
Seibu Holdings Inc	9024.T	Transportation Business	482111,485113,48711	1498.82	482111
Seibu Holdings Inc	9024.T	Other Businesses	482111,485113,48711,53111	386.367	482111
House Foods Group Inc	2810.T	Other Food Related Businesses	482112,49311	430.54	311942
Kamigumi Co Ltd	9364.T	International logistics	483111	330.001	484110
AP Moeller - Maersk A/S	MAERSKb.CO	Ocean	483111	28418	483111
Aker ASA	AKER.OL	Ocean Yield	483111	257.678	213112
Intertek Group PLC	ITRK.L	Operating segment - Trade	483111	900.822	541380
Nagoya Railroad Co Ltd	9048.T	Transportation Business 2	483111,483112,48411,484122	1285.4	485210
Bollore SE	BOLL.PA	Transport and Logistics	483111,484121	6693.05	541614
Mitsubishi Logistics Corp	9301.T	Harbor Transportation, Warehousing and Other	483111,484121,48832,49311	1764.24	483111
Nippon Yusen KK	9101.T	Bulk Shipping	483111,48851	7623.98	483111
Nippon Yusen KK	9101.T	Liner trade	483111,48851	1880.84	483111
Tokyo Gas Co Ltd	9531.T	Other Businesses	483111,522291,523999,541512	1145.78	221210
Carnival PLC	CCL.L	Cruise Support	483112	173	483112
Carnival PLC	CCL.L	EA cruise operations	483112	6650	483112
Carnival PLC	CCL.L	NAA cruise operations	483112	13612	483112
Carnival PLC	CCL.L	Tour and Other	483112	390	483112
Kyushu Railway Co	9142.T	Transportation service	483112,485112,485113,532111	1615.64	485112
Gaztransport et Technigaz SA	GTT.PA	Barges	483113	0	213112
Kamigumi Co Ltd	9364.T	Domestic logistics	483113,49311	2129.95	484110
Sojitz Corp	2768.T	Other	483113,524113	292.207	424720
Hitachi Transport System Ltd	9086.T	Domestic Logistics Business	48411	4048.27	484110
Fukuyama Transporting Co Ltd	9075.T	Transportation Business	48411	2409.89	484110
Toyota Industries Corp	6201.T	Others	48411,484121	819.436	336111
DSV Panalpina A/S	DSV.CO	Road	48411,484121,48851,541614	4746.47	488510
Xpo Logistics Europe SA	XPO.PA	Transport Solutions	48411,49311	2867.52	484110
Skylark Holdings Co Ltd	3197.T	Other	48411,49311,56172,81131	88.0858	722110
Hitachi Transport System Ltd	9086.T	International Logistics Business	484121	2043.72	484110
Sankyu Inc	9065.T	Logistics Business	484121	2681.48	484121
Seino Holdings Co Ltd	9076.T	Transportation Business	484121	4360.92	484121
Nippon Express Co Ltd	9062.T	Weight Constuction	484121	486.906	488510
AP Moeller - Maersk A/S	MAERSKb.CO	Logistics & Services	484121,48832,49319,541614	5965	483111
Qube Holdings Ltd	QUB.AX	Operating division	48423,48831,48832,49311	1230.97	488310
Keio Corp	9008.T	Transportation	485111	1205.79	452111
Tobu Railway Co Ltd	9001.T	Transportation Business	485111	2003.4	485111
Odakyu Electric Railway Co Ltd	9007.T	Transportation Business	485111	1610.47	485111
Tokyu Corp	9005.T	Transportation Business	485112	1986.86	485112
West Japan Railway Co	9021.T	Transportation Business	485112	8832.98	485112
Kintetsu Group Holdings Co Ltd	9041.T	Transportation Business	485112	2061.84	485112
Keihan Holdings Co Ltd	9045.T	Transportation Business	485112	868.26	485112
Keikyu Corp	9006.T	Transportation Business	48521,48531	1125.48	485210
Bollore SE	BOLL.PA	Petroleum Logistics	48611	2973.12	541614
APA Group	APA.AX	Energy infrasturcture	48621	1399.64	486210
SSE PLC	SSE.L	Gas Storage	48621	738.128	221111
National Grid PLC	NG.L	UK Gas Transmission	48621	1171.02	221122
Woodside Petroleum Ltd	WPL.AX	Other Segments	48621,561499	225	211111
Oriental Land Co Ltd	4661.T	Others	48711	185.511	713110
Sotetsu Holdings Inc	9003.T	Transportation Business	48711,561599	370.064	482111
Copenhagen Airports A/S	KBHL.CO	Aeronautical	488119	362.534	488119
Aeroports de Paris SA	ADP.PA	Airport Investments	488119	20.178	488119
Aeroports de Paris SA	ADP.PA	Aviation	488119	0	488119
Japan Airport Terminal Co Ltd	9706.T	Facility Management	488119	824.319	488119
Atlantia SpA	ATL.MI	Foreign Airports	488119	325.09	488490
Atlantia SpA	ATL.MI	Italian Airports	488119	1068.31	488490
Copenhagen Airports A/S	KBHL.CO	Non-Aeronautical	488119	289.778	488119
Aeroports de Paris SA	ADP.PA	Other Activities	488119	41.477	488119
Aeroports de Paris SA	ADP.PA	Reatail and Services	488119	173.755	488119
Signature Aviation PLC	SIGSI.L	Signature	488119,48819	2260.5	488190
ANA Holdings Inc	9202.T	Air transportation related business	48819	2784.65	481111
Aurizon Holdings Ltd	AZJ.AX	Bulk	48821	420.192	482111
Park24 Co Ltd	4666.T	Mobility business	48821,532111	794.723	812930
Koninklijke Boskalis Westminster NV	BOSN.AS	Towage & Salvage	48832,48833,48839	148.103	237990
AP Moeller - Maersk A/S	MAERSKb.CO	Terminals & Towage	48832,48839	3894	483111
Koninklijke Vopak NV	VOPA.AS	Asia & Middle East	48832,49319	79.5911	493190
Koninklijke Vopak NV	VOPA.AS	China & North Asia	48832,49319	43.6069	493190
Koninklijke Vopak NV	VOPA.AS	Europe & Africa	48832,49319	185.974	493190
Qube Holdings Ltd	QUB.AX	Patrick	48832,49319	0	488310
Koninklijke Vopak NV	VOPA.AS	Sinagapore	48832,49319	262.314	493190
Koninklijke Vopak NV	VOPA.AS	United States	48832,49319	218.035	493190
Yamato Holdings Co Ltd	9064.T	Autoworks	48849	519.836	492110
ASTM SpA	ATMI.MI	Highways - Operations	48849,488999	1463.81	488490
DSV Panalpina A/S	DSV.CO	Air & Sea	48851,541614	7678.02	488510
Atlantia SpA	ATL.MI	Abertis Group	488999	6009.69	488490
Koninklijke Vopak NV	VOPA.AS	LNG	488999	0	493190
Nippon Yusen KK	9101.T	Logistics Business	488999	4429.69	483111
ASTM SpA	ATMI.MI	Services	488999	11.3288	488490
Poste Italiane SpA	PST.MI	Correspondence, Parcels and Distribution	49111	9209.02	522110
Japan Post Holdings Co Ltd	6178.T	Logistics	49111	5907.12	524113
Japan Post Holdings Co Ltd	6178.T	Postal & Logistics	49111	19791.6	524113
Yamato Holdings Co Ltd	9064.T	Delivery	49211	12711.1	492110
Yamato Holdings Co Ltd	9064.T	Home Convenience	49211	364.577	492110
SG Holdings Co Ltd	9143.T	Delivery business	49211,49221	9232.07	492110
Fukuyama Transporting Co Ltd	9075.T	International Business	49311	76.8623	484110
SMC Corp	6273.T	Other	49311	22.6448	334513
Fukuyama Transporting Co Ltd	9075.T	Processing And Distribution Business	49311	163.843	484110
DSV Panalpina A/S	DSV.CO	Solutions	49311,49319,541614	2160.01	488510
[truncated: 3,762 more rows]
