# Supplementary material for: Estimating firm digitalization: A method for disaggregating sector-level digital intensity to firm-level
Source: MethodsX. 2021 Jan 18;8:101233. doi: 10.1016/j.mex.2021.101233 (PMC8374197; doi:10.1016/j.mex.2021.101233)
Supplement: Supplementary file 3 [file mmc3.xlsx]

## Sheet: Intensities_e
OECD Science, Technology and Industry Scoreboard 2017 - © OECD 2017
Chapter 1. KNOWLEDGE ECONOMIES AND THE DIGITAL TRANSFORMATION	Graph 1.31 Taxonomy of sectors by quartile of digital intensity, 2013-15
Version PAC - Last updated: 25-Sep-2017
Disclaimer: http://oe.cd/disclaimer
FIGURE	1.31
TITLE	Taxonomy of sectors by quartile of digital intensity, 2013-15
SUBTITLE
SOURCE	OECD calculations based on OECD (Annual National Accounts, STAN, ICIO PIAAC) Databases; International Federation of Robotics; World Bank, WDI; Eurostat, Digital Economy and Society Statistics; national Labour Force Surveys; US CPS; INTAN-Invest and other national sources, September 2017.
NOTES	Yes
MORE DATA	Yes
		Software investment	ICT tangible investment	Intermediate ICT goods	Intermediate ICT services	Robot use	Online sales revenue	ICT specialists
	Agriculture	-1.16756	-1.12456	-1.02534	-0.724524	-0.776971		-0.405952	-0.870817
	Mining	-1.05154	-1.06262	0.139086	-0.444286	-0.733279	#N/A	-0.281642
	Food products	-0.489737	-0.663029	-0.752945	-0.495417	-0.0766844	2.60772	-0.321492				Software investment		ICT tangible investment		Intermediate ICT goods		Intermediate ICT services		Robot use		Online sales revenue		ICT specialists
	Textiles and apparel	0.0170302	-0.287478	-0.0853569	-0.307853	-0.54331	-0.434381	-0.264431
	Wood and paper	-0.0899346	-0.52112	-0.278199	-0.00178043	-0.414996	-0.504772	-0.164289		Agriculture		-1.16756		-1.12456		-1.02534		-0.724524		-0.776971				-0.405952
	Coke and petroleum	-0.498448	-0.638598	-1.00992	-0.563634	-0.457576	0.602544	-0.00786958		Mining		-1.05154		-1.06262		0.139086		-0.444286		-0.733279				-0.281642
	Chemicals	-0.643072	-0.579792	-0.491705	-0.31665	-0.457576	0.602544	-0.0464905		Food products		-0.489737		-0.663029		-0.752945		-0.495417		-0.0766844		2.60772		-0.321492
	Pharmaceuticals	-0.68748	-0.741716	-0.491705	-0.31665	-0.457576	0.602544	-0.0464905		Textiles and apparel		0.0170302		-0.287478		-0.0853569		-0.307853		-0.54331		-0.434381		-0.264431
	Rubber, plastics and minerals	-0.369915	-0.470942	-0.283019	-0.417045	0.810586	0.557019	-0.274206		Wood and paper		-0.0899346		-0.52112		-0.278199		-0.00178043		-0.414996		-0.504772		-0.164289
	Basic metals	-0.407602	-0.581753	-0.278812	-0.406666	0.343162	-0.179406	-0.319708		Coke and petroleum		-0.498448		-0.638598		-1.00992		-0.563634		-0.457576		0.602544		-0.00786958
	Computers and electronics	0.0394205	-0.835859	#N/A	0.175832	0.765371	0.0308101	0.900096		Chemicals		-0.643072		-0.579792		-0.491705		-0.31665		-0.457576		0.602544		-0.0464905
	Electrical equipment	-0.241094	-0.621278	#N/A	-0.242587	0.765371	0.629132	-0.140892		Pharmaceuticals		-0.68748		-0.741716		-0.491705		-0.31665		-0.457576		0.602544		-0.0464905
	Machinery	-0.0581043	-0.199573	#N/A	-0.256603	-0.0734139	0.629132	-0.193317		Rubber, plastics and minerals		-0.369915		-0.470942		-0.283019		-0.417045		0.810586		0.557019		-0.274206
	Transport equipment	-0.381975	-0.562121	#N/A	-0.074719	3.2524	1.83343	-0.0401462		Basic metals		-0.407602		-0.581753		-0.278812		-0.406666		0.343162		-0.179406		-0.319708
	Other manufactures	0.1316	-0.533972	2.77096	-0.23048	0.493806	-0.382353	-0.140883		Computers and electronics		0.0394205		-0.835859				0.175832		0.765371		0.0308101		0.900096
	Electricity, gas and steam	-0.751388	-0.615747	-0.809459	-0.280115	-0.814653	-0.22493	-0.0870314		Electrical equipment		-0.241094		-0.621278				-0.242587		0.765371		0.629132		-0.140892
	Water, sewerage and waste	-0.75414	-0.613201	-0.809459	-0.280115	-0.814653	-0.22493	-0.0870314		Machinery		-0.0581043		-0.199573				-0.256603		-0.0734139		0.629132		-0.193317
	Construction	-0.561392	-0.109256	0.207182	-0.572823	-0.81001	-1.55626	-0.379133		Transport equipment		-0.381975		-0.562121				-0.074719		3.2524		1.83343		-0.0401462
	Wholesale and retail	0.563938	0.396542	0.037066	-0.139666	#N/A	0.183451	-0.281785		Other manufactures		0.1316		-0.533972		2.77096		-0.23048		0.493806		-0.382353		-0.140883
	Transport services	-0.680692	-0.632221	-0.764151	-0.399489	#N/A	1.26667	-0.321249		Electricity, gas and steam		-0.751388		-0.615747		-0.809459		-0.280115		-0.814653		-0.22493		-0.0870314
	Hotels and food services	-0.613589	-0.00834609	-0.774035	-0.492092	#N/A	-0.220148	-0.398874		Water, sewerage and waste		-0.75414		-0.613201		-0.809459		-0.280115		-0.814653		-0.22493		-0.0870314
	Publishing and broadcasting	1.49215	1.29861	-0.278199	-0.00178043	#N/A	-0.305871	-0.164289		Construction		-0.561392		-0.109256		0.207182		-0.572823		-0.81001		-1.55626		-0.379133
	Telecommunications	0.927352	3.40095	3.53948	0.8892	#N/A	1.0071	-0.0229199		Wholesale and retail		0.563938		0.396542		0.037066		-0.139666				0.183451		-0.281785
	IT services	2.5238	2.15298	1.13124	5.3604	#N/A	-0.870498	5.67116		Transport services		-0.680692		-0.632221		-0.764151		-0.399489				1.26667		-0.321249
	Finance and insurance	2.86048	1.45641	-0.574365	0.88431	#N/A	#N/A	0.337004		Hotels and food services		-0.613589		-0.00834609		-0.774035		-0.492092				-0.220148		-0.398874
	Real estate	-0.91315	-0.75609	-1.17393	-0.661418	#N/A	-1.37599	-0.346407		Publishing and broadcasting		1.49215		1.29861		-0.278199		-0.00178043				-0.305871		-0.164289
	Law and accountancy services	1.83782	1.22125	0.491391	0.37945	#N/A	-1.27065	-0.155806		Telecommunications		0.927352		3.40095		3.53948		0.8892				1.0071		-0.0229199
	Scientific R&D	0.0581137	0.247608	0.491391	0.37945	#N/A	-1.27065	-0.155806		IT services		2.5238		2.15298		1.13124		5.3604				-0.870498		5.67116
	Other business services	2.11509	1.45386	0.491391	0.37945	#N/A	-1.27065	-0.155806		Finance and insurance		2.86048		1.45641		-0.574365		0.88431						0.337004
	Admin and support services	0.0969733	0.156514	0.528539	0.369898	#N/A	-0.460586	-0.155806		Real estate		-0.91315		-0.75609		-1.17393		-0.661418				-1.37599		-0.346407
	Public admin and defense	-0.527938	-0.726106	0.0707855	0.265909	#N/A	#N/A	-0.0492002		Law and accountancy services		1.83782		1.22125		0.491391		0.37945				-1.27065		-0.155806
	Education	-0.442962	-0.394943	-0.798262	-0.344005	#N/A	#N/A	-0.202119		Scientific R&D		0.0581137		0.247608		0.491391		0.37945				-1.27065		-0.155806
	Health services	-0.571737	0.111369	0.242846	-0.469395	#N/A	#N/A	-0.317807		Other business services		2.11509		1.45386		0.491391		0.37945				-1.27065		-0.155806
	Care and social work	-0.610928	-0.0511837	0.242846	-0.469395	#N/A	#N/A	-0.317807		Admin and support services		0.0969733		0.156514		0.528539		0.369898				-0.460586		-0.155806
	Arts and entertainment	-0.569765	0.0439168	0.142558	-0.0599239	#N/A	#N/A	-0.330787		Public admin and defense		-0.527938		-0.726106		0.0707855		0.265909						-0.0492002
	Other services	0.420374	1.39149	0.152106	-0.114792	#N/A	#N/A	-0.330787		Education		-0.442962		-0.394943		-0.798262		-0.344005						-0.202119
										Health services		-0.571737		0.111369		0.242846		-0.469395						-0.317807
	1st quartile	-0.611593	-0.624014	-0.755746	-0.423855	-0.685787	-0.482679	-0.318282		Care and social work		-0.610928		-0.0511837		0.242846		-0.469395						-0.317807
	Median	-0.394789	-0.432943	-0.181778	-0.268359	-0.436286	-0.220148	-0.164289		Arts and entertainment		-0.569765		0.0439168		0.142558		-0.0599239						-0.330787
	3rd quartile	0.10563	0.179288	0.242846	0.0426228	0.456145	0.602544	-0.0775736		Other services		0.420374		1.39149		0.152106		-0.114792						-0.330787
	All underlying indicators are expressed as sectoral intensities. For each indicator, the sectoral values are averages across countries and years. These values are then standardised relative to the mean, such that the resulting series by indicator have mean zero and standard deviation 1. The colour of the cells in the table correspond to the quartile of the sectoral distribution in which the secto…
	The taxonomy is based on information for the following countries: Australia, Austria, Denmark, Finland, France, Italy, Japan, the Netherlands, Norway, Sweden, the United Kingdom and the United States, for which values for all indicators in all considered sectors and years are non-missing, with the exception of robot use and online sales, where some sectors are not sampled.
	"Software investment" is the ratio of volumes of GFCF in software over volumes of total GFCF. The same applies to "ICT tangible investment". For these indicators, data are sourced from the OECD Annual National Accounts and Intan-Invest. Volumes are obtained from current price series, which are deflated using country-specific deflators derived from Intan-Invest (software) and national accounts (IC…
	Intermediate ICT goods is the ratio of purchases of intermediate materials by the sector from the ICT goods-producing sector ("Computer, electronic and optical equipment", or ISIC Rev.3 sectors 30, 32, 33) over the output of the purchasing sector, both sourced from the OECD Inter-Country Input-Output Database and national input-output tables. The same applies to Purchases of ICT services but for …
	Data on purchases of robots is collected by the International Federation of Robotics (IFR) in terms of the number of robots purchased by a given country/industry. Robot use here is the ratio between the stock of robots purchased by the sector and the sector's employment. The stock is constructed by taking the initial IFR stock starting value, then adding to it purchases of robots from subsequent …
	Revenues from online sales measure the proportion of the sector's turnover coming from online sales, as collected by the Eurostat Digital Economy and Society Statistics database. The data refer to European countries only and exclude the following ISIC Rev.4 sectors by sampling design: sectors 1 to 9 (Agriculture, Mining), 64 to 66 (Finance and insurance), and 84 and above (Public services, social…
	"ICT specialists" is measured as the number of individuals employed in an ICT specialist occupation in the sector, over total sectoral employment. The choice of which occupations are considered ICT specialists in this exercise is explained in Calvino et al. (forthcoming). These occupations are ISCO2008 occupation 251 (Software and applications developers and analysts), 252 (Database and network p…
	For additional information on the assumptions applied in calculating the indicators, as well as any cleaning or interpolation/extrapolation the series may have undergone, refer to Calvino et al. (forthcoming): "A Taxonomy of Digital Sectors".

## Sheet: Sheet1
0.0277778	0.0277778	0.0555556	0.0277778	0.111111		0.0277778
