# Supplementary material for: Estimating firm digitalization: A method for disaggregating sector-level digital intensity to firm-level
Source: MethodsX. 2021 Jan 18;8:101233. doi: 10.1016/j.mex.2021.101233 (PMC8374197; doi:10.1016/j.mex.2021.101233)
Supplement: Supplementary file 4 [file mmc4.xlsx]

## Sheet: Sheet1
Table 1. Reference data for sector-level digital intensity scores.
Sector	ISIC code (rev. 4)	Digital Intensity Score*
Agriculture, forestry, fishing	01 – 03	0.0463
Mining and quarrying	05 – 09	0.2361
Food products, beverages and tobacco	10 – 12	0.3254
Textiles, wearing apparel, leather	13 – 15	0.4246
Wood and paper products, and printing	16 – 18	0.4563
Coke and refined petroleum products	19	0.3532
Chemicals and chemical products	20	0.4087
Pharmaceutical products	21	0.3651
Rubber and plastics products	22 – 23	0.4365
Basic metals and fabricated metal products	24 – 25	0.369
Computer, electronic and optical products	26	0.5648
Electrical equipment	27	0.5185
Machinery and equipment n.e.c.	28	0.5324
Transport equipment	29 – 30	0.6157
Furniture; other manufacturing; repairs of computers	31 – 33	0.5754
Electricity, gas, steam and air cond.	35	0.3016
Water supply; sewerage, waste management	36 – 39	0.3016
Construction	41 – 43	0.2698
Wholesale and retail trade, repair	45 – 47	0.5926
Transportation and storage	49 – 53	0.3194
Accommodation and food service activities	55 – 56	0.287
Publishing, audiovisual and broadcasting	58 – 60	0.6157
Telecommunications	61	0.8796
IT and other information services	62 – 63	0.8241
Finance and insurance	64 – 66	0.8222
Real estate	68	0.0741
Legal and accounting activities, etc.	69 – 71	0.662
Scientific research and development	72	0.6204
Advertising and market research; other business services	73 – 75	0.6806
Administrative and support service activities	77 – 82	0.6528
Public administration and defence	84	0.5333
Education	85	0.3944
Human health activities	86	0.4333
Residential care and social work activities	87 – 88	0.4111
Arts, entertainment and recreation	90 – 93	0.4889
Other service activities	94 – 96	0.6167
* These scores were estimated following the methodology developed by Calvino and colleagues [2] and using data available from OECD via a StatLink dx.doi.org/10.1787/888933617434. The scores themselves do not have direct interpretation other than providing ranking of sectors in terms of their digital intensity.
