# Supplementary material for: Estimating firm digitalization: A method for disaggregating sector-level digital intensity to firm-level
Source: MethodsX. 2021 Jan 18;8:101233. doi: 10.1016/j.mex.2021.101233 (PMC8374197; doi:10.1016/j.mex.2021.101233)
Supplement: Supplementary file 5 [file mmc5.xlsx]

## Sheet: Sheet2
Sector_Name	ISIC_Low	ISIC_High	Quartile01-03	Quartile13-15
Agriculture, forestry, fishing	01	03	Low	Low
Mining and quarrying	05	09	Low	Low
Food products, beverages and tobacco	10	12	Low	Low
Textiles, wearing apparel, leather	13	15	Medium-low	Medium-low
Wood and paper products, and printing	16	18	Medium-high	Medium-high
Coke and refined petroleum products	19	19	Medium-low	Medium-low
Chemicals and chemical products	20	20	Medium-low	Medium-low
Pharmaceutical products	21	21	Medium-low	Medium-low
Rubber and plastics products	22	23	Medium-low	Medium-low
Basic metals and fabricated metal products	24	25	Medium-low	Medium-low
Computer, electronic and optical products	26	26	High	Medium-high
Electrical equipment	27	27	Medium-high	Medium-high
Machinery and equipment n.e.c.	28	28	High	Medium-high
Transport equipment	29	30	High	High
Furniture; other manufacturing; repairs of computers	31	33	Medium-high	Medium-high
Electricity, gas, steam and air cond.	35	35	Low	Low
Water supply; sewerage, waste management	36	39	Low	Low
Construction	41	43	Low	Low
Wholesale and retail trade, repair	45	47	Medium-high	Medium-high
Transportation and storage	49	53	Low	Low
Accommodation and food service activities	55	56	Low	Low
Publishing, audiovisual and broadcasting	58	60	Medium-high	Medium-high
Telecommunications	61	61	High	High
IT and other information services	62	63	High	High
Finance and insurance	64	66	High	High
Real estate	68	68	Low	Low
Legal and accounting activities, etc.	69	71	High	High
Scientific research and development	72	72	Medium-high	High
Advertising and market research; other business services	73	75	High	High
Administrative and support service activities	77	82	High	High
Public administration and defence	84	84	Medium-high	Medium-high
Education	85	85	Medium-low	Medium-low
Human health activities	86	86	Medium-high	Medium-low
Residential care and social work activities	87	88	Medium-low	Medium-low
Arts, entertainment and recreation	90	93	Medium-low	Medium-high
Other service activities	94	96	Medium-high	High
