# Supplementary material for: Estimating firm digitalization: A method for disaggregating sector-level digital intensity to firm-level
Source: MethodsX. 2021 Jan 18;8:101233. doi: 10.1016/j.mex.2021.101233 (PMC8374197; doi:10.1016/j.mex.2021.101233)
Supplement: Supplementary file 6 [file mmc6.xlsx]

## Sheet: Export US
Company Name	RIC	Segment Name	Segment Code	Business Total Revenues (Calculated)	NAICS National Industry Code
Scotts Miracle-Gro Co	SMG.N	Hawthorne	111419	671.2	325311
Tyson Foods Inc	TSN.N	Chicken	11232,311412,311615	13300	311611
Rayonier Inc	RYN.N	Pacific Northwest Timber	11311,11331,32211	85.414	531120
Rayonier Inc	RYN.N	Southern Timber	11311,11331,32211	194.111	531120
Rayonier Inc	RYN.N	New Zealand Timber	11331	241.861	531120
Weyerhaeuser Co	WY.N	Timberlands	11331,321113	2121	321113
Sealed Air Corp	SEE.N	Food Care	115114	2880.5	326111
IDEXX Laboratories Inc	IDXX.OQ	LPD	11521,325413	132.635	541940
ConocoPhillips	COP.N	Other International	211111	0	211111
Cabot Oil & Gas Corp	COG.N	Crude oil and condensate	211111	0	211111
Cabot Oil & Gas Corp	COG.N	Brokered natural gas	211111	0	211111
Cabot Oil & Gas Corp	COG.N	Other	211111	0.229	211111
EQT Corp	EQT.N	Net Marketing Services And Other	211111	8.436	211111
ConocoPhillips	COP.N	United States	211111	46	211111
EOG Resources Inc	EOG.N	Gains Losses On Asset Dispositions Net	211111	123.613	211111
EOG Resources Inc	EOG.N	Other Net	211111	134.358	211111
EOG Resources Inc	EOG.N	Gains Losses On Mark To Market Commodity Derivative Contract	211111	180.275	211111
Noble Energy Inc	NBL.OQ	Operating Segment - West Africa	211111	372	211111
Noble Energy Inc	NBL.OQ	Operating Segment-Eastern Mediterranean	211111	457	211111
EOG Resources Inc	EOG.N	Natural Gas Liquids Reserves	211111	784.818	211111
EOG Resources Inc	EOG.N	Natural Gas Production	211111	1184.1	211111
Cabot Oil & Gas Corp	COG.N	Natural gas	211111	1985.24	211111
ConocoPhillips	COP.N	Canada	211111	2910	211111
Noble Energy Inc	NBL.OQ	Operating Segment- United States	211111	3253	211111
EQT Corp	EQT.N	Sales of natural gas, oil and NGLs	211111	3791.41	211111
Diamondback Energy Inc	FANG.OQ	Upstream	211111	3891	211111
ConocoPhillips	COP.N	Asia Pacific and Middle East	211111	4525	211111
EOG Resources Inc	EOG.N	Natural Gas Gathering Transportation Marketing And Processin	211111	5360.28	211111
EOG Resources Inc	EOG.N	Oil And Condensate	211111	9612.53	211111
Marathon Petroleum Corp	MPC.N	Refining & Marketing	211111	106742	324110
Apache Corp	APA.OQ	Upstream	211111,211112	6315	211111
Occidental Petroleum Corp	OXY.N	Oil and Gas	211111,211112	13530	211111
National Fuel Gas Co	NFG.N	Exploration and Production	211111,211112	632.74	221210
Exxon Mobil Corp	XOM.N	Upstream - U.S.	211111,211112	20257	324110
Exxon Mobil Corp	XOM.N	Upstream - Non U.S.	211111,211112	44643	324110
Marathon Oil Corp	MRO.N	International E&P	211111,211112,213112	470	211111
Marathon Oil Corp	MRO.N	U.S. E&P	211111,211112,213112	4615	211111
Chevron Corp	CVX.N	Upstream-Exploration and Production	211111,211112,22121	58986	324110
Williams Companies Inc	WMB.N	Northeast G&P	211111,211112,32411,48621	1500	486210
ConocoPhillips	COP.N	Europe and North africa	211111,211112,42272,48611	5101	211111
ConocoPhillips	COP.N	Alaska	211111,211112,42272,48611	5483	211111
ConocoPhillips	COP.N	Lower 48	211111,211112,42272,48611	15468	211111
Apache Corp	APA.OQ	Altus Midstream	211111,211112,48611,48621	136	211111
Williams Companies Inc	WMB.N	Atlantic-Gulf	211111,211112,48621	3190	486210
Williams Companies Inc	WMB.N	West	211111,211112,48621	3760	486210
National Fuel Gas Co	NFG.N	Gathering	211111,213112,48621	127.075	221210
DTE Energy Co	DTE.N	Power and Industrial Projects	211111,221122	2156	221111
MDU Resources Group Inc	MDU.N	Construction Services	211111,22121,23492,331422	1849.27	221210
Hess Corp	HES.N	Bakken Midstream	211111,32411	848	211111
ONEOK Inc	OKE.N	Natural Gas Gathering and Processing	211112	2368.64	211111
Schlumberger NV	SLB.N	Production	211112	11987	213112
Enterprise Products Partners LP	EPD.N	Petrochemical & Refined Products services	211112	8343.1	486210
ONEOK Inc	OKE.N	Natural Gas Liquids	211112,454312	8532.52	211111
Enterprise Products Partners LP	EPD.N	NGL Pipelines & Services	211112,48621	34311.1	486210
Icahn Enterprises LP	IEP.OQ	Mining	21221	130	441310
Newmont Corporation	NEM.N	Other Nevada	212221	0	212221
Newmont Corporation	NEM.N	Other Australia	212221	0	212221
Newmont Corporation	NEM.N	Long Canyon	212221	126	212221
Newmont Corporation	NEM.N	Twin Creeks	212221	230	212221
Newmont Corporation	NEM.N	Kalgoorlie	212221	319	212221
Newmont Corporation	NEM.N	Carlin	212221	533	212221
Newmont Corporation	NEM.N	Tanami	212221	697	212221
Newmont Corporation	NEM.N	Nevada Gold Mines	212221	1022	212221
Newmont Corporation	NEM.N	Boddington	212221	1165	212221
Newmont Corporation	NEM.N	Africa	212221	1465	212221
Newmont Corporation	NEM.N	South American Operations	212221	1971	212221
Newmont Corporation	NEM.N	North American Operations	212221	2017	212221
Royal Gold Inc	RGLD.OQ	Royalty interests	212221,212222	138.951	212221
Royal Gold Inc	RGLD.OQ	Stream interests	212221,212222	359.868	212221
Freeport-McMoRan Inc	FCX.N	Indonesia	212221,212222,212234,213114	2771	212221
Newmont Corporation	NEM.N	Phoenix	212221,212234	195	212221
Freeport-McMoRan Inc	FCX.N	North America Copper Mines	212234	4386	212221
Southern Copper Corp	SCCO.N	Mexican IMMSA Unit	212234	548	212234
Southern Copper Corp	SCCO.N	Peruvian Operations	212234	2940.1	212234
Southern Copper Corp	SCCO.N	Mexican Open Pit	212234	3963.9	212234
Freeport-McMoRan Inc	FCX.N	South America Copper Mines	212234,212299	3388	212221
Freeport-McMoRan Inc	FCX.N	Atlantic Copper Smelting & Refining	212234,331411	2068	212221
Freeport-McMoRan Inc	FCX.N	Rod & Refining	212234,331411	4483	212221
Freeport-McMoRan Inc	FCX.N	Molybdenum	212299	344	212221
Martin Marietta Materials Inc	MLM.N	Southeast Group	212312,212313,212321,327125	506.4	212312
Martin Marietta Materials Inc	MLM.N	Magnesia Specialties	212312,212321,325998	271.3	212312
Martin Marietta Materials Inc	MLM.N	West Group	212313,212321,327125,32731	2515.4	212312
Vulcan Materials Co	VMC.N	Aggregates	212319,212321	4311.09	212319
Mosaic Co	MOS.N	Potash	212391	2113.8	325312
Mosaic Co	MOS.N	Phosphates	212392,325312	3241.3	325312
Schlumberger NV	SLB.N	Drilling	213111	9721	213112
Loews Corp	L.N	Diamond Offshore	213111	994	524126
Schlumberger NV	SLB.N	Reservoir Characterization	213112	6312	213112
Halliburton Co	HAL.N	Drilling and Evaluation	213112	8377	213112
Baker Hughes Co	BKR.N	Oilfield Services	213112	12889	213112
Halliburton Co	HAL.N	Completion and Production	213112	14031	213112
Hess Corp	HES.N	Exploration and Production	213112,22121	6495	211111
National Fuel Gas Co	NFG.N	Utility	213112,22121	727.442	221210
Quanta Services Inc	PWR.N	Pipeline and Industrial Infrastructure Services	213112,23491,48621	4990.32	238210
Equitrans Midstream Corp	ETRN.N	Water	213112,23491,48621	79.791	486210
Targa Resources Corp	TRGP.N	Gathering and processing	213112,42271,48621	4465.4	486210
Noble Energy Inc	NBL.OQ	Midstream-United States	213112,48611	1120	211111
Vistra Corp	VST.N	Asset Closure	213113,23492	341	221112
Brookfield Renewable Corp	BEPC.N	Wind	221111	60	221111
Brookfield Renewable Corp	BEPC.N	Storage and Other	221111	64	221111
Brookfield Renewable Corp	BEPC.N	Hydroelectric	221111	1084	221111
WEC Energy Group Inc	WEC.N	IIinois	221111	1357.1	221111
Hawaiian Electric Industries Inc	HE.N	Electric Utility	221111	2546.02	221111
DTE Energy Co	DTE.N	Electric Utility	221111	5724	221111
Xcel Energy Inc	XEL.OQ	Regulated Electric	221111	9576	221111
OGE Energy Corp	OGE.N	Electric Utility	221111	2231.6	221112
Eversource Energy	ES.N	Electric Distribution	221111	6976.5	221122
NRG Energy Inc	NRG.N	Generation	221111,221112,221113	3847	221112
PPL Corp	PPL.N	U.K. Regulated	221111,221112,221113	2167	221122
American Electric Power Company Inc	AEP.N	Generation & Marketing/Other	221111,221112,221113,221121	135.8	221122
AES Corp	AES.N	MCAC SBU	221111,221112,221119,221122	1882	221122
AES Corp	AES.N	US and Utilities SBU	221111,221112,221119,221122	4058	221122
Exelon Corp	EXC.OQ	Generation	221111,221113	20096	221113
American Electric Power Company Inc	AEP.N	Vertically integrated Utilities	221111,221113	9367.1	221122
CMS Energy Corp	CMS.N	Electric Utility	221111,221113,221119,221122	4439	221122
Entergy Corp	ETR.N	U.S. Utility	221111,221113,221121,22121	9583.99	221112
Southern Co	SO.N	Traditional Electric Operating Companies	221111,221119,221122	15569	221112
AES Corp	AES.N	Eurasia SBU	221111,221119,221122	1047	221122
AES Corp	AES.N	South America SBU	221111,221119,221122	3208	221122
Public Service Enterprise Group Inc	PEG.N	PSEG Power	221111,221119,22121	4385	221111
Idacorp Inc	IDA.N	Utility Operations	221111,221121,221122	1342.94	221111
DTE Energy Co	DTE.N	Energy Trading	221111,221121,221122	4632	221111
Exelon Corp	EXC.OQ	ComEd	221111,221121,221122	5777	221113
WEC Energy Group Inc	WEC.N	Non-Utility Energy Infrastructure	221111,221122	495.9	221111
WEC Energy Group Inc	WEC.N	Wisconsin	221111,221122	5647.1	221111
Sempra Energy	SRE.N	Sempra Renewables	221111,22121	10	221121
Sempra Energy	SRE.N	San Diego Gas & Electric	221111,22121	4925	221121
Clearway Energy Inc	CWENa.N	Thermal	221112	201	221112
Clearway Energy Inc	CWENa.N	Conventional Generation	221112	346	221112
Consolidated Edison Inc	ED.N	O&R Electric	221112	634	221122
Consolidated Edison Inc	ED.N	Clean Energy Businesses	221112	857	221122
NiSource Inc	NI.N	Electric Operations	221112	1700	221210
American Electric Power Company Inc	AEP.N	AEP Transmission Holdco	221112,221113,221121	1073.2	221122
Nextera Energy Inc	NEE.N	FPL	221112,221113,221121,221122	12192	221113
FirstEnergy Corp	FE.N	Regulated Distribution	221112,221113,221121,221122	9698	221122
Alliant Energy Corp	LNT.OQ	Electric Utility	221112,221119,221121,221122	3063.6	221119
WEC Energy Group Inc	WEC.N	Electric Transmission	221112,221121,221122	0	221111
Nextera Energy Inc	NEE.N	Gulf Power	221112,221121,221122	1487	221113
Consolidated Edison Inc	ED.N	Electric	221112,221122	8079	221122
Ameren Corp	AEE.N	Ameron Missouri	221112,221122,22121	3243	221122
Vistra Corp	VST.N	MISO	221112,23492	658	221112
Vistra Corp	VST.N	NY/NE	221112,23492	1135	221112
Vistra Corp	VST.N	PJM	221112,23492	2442	221112
Vistra Corp	VST.N	ERCOT	221112,23492	3993	221112
Vistra Corp	VST.N	Retail Electricity	221112,23492	6872	221112
Entergy Corp	ETR.N	Entergy Wholsale commodoties	221113	1294.72	221112
BWX Technologies Inc	BWXT.N	Nuclear Services Group	221113,221119,221121	118.283	332410
Nextera Energy Inc	NEE.N	NextEra Energy Resources	221113,221119,221121,221122	5639	221113
Curtiss-Wright Corp	CW.N	Power	221113,332911,334511,334513	670.95	336322
Clearway Energy Inc	CWENa.N	Renewables	221119	485	221112
Avangrid Inc	AGR.N	Renewables	221119	1186	221112
Southern Co	SO.N	Southern Power	221119	1938	221112
NRG Energy Inc	NRG.N	Retail	221119	7680	221112
Nextera Energy Inc	NEE.N	Corp. and Other	221119	-114	221113
PPL Corp	PPL.N	Kentucky Regulated	221119	3206	221122
Sunrun Inc	RUN.OQ	Incentives	221119	42.349	334413
Sunrun Inc	RUN.OQ	Products	221119	187.314	334413
Sunrun Inc	RUN.OQ	Solar energy systems	221119	283.429	334413
Sunrun Inc	RUN.OQ	Customer agreements	221119	345.486	334413
FirstEnergy Corp	FE.N	Regulated Transmission	221119,221122	1526	221122
Southern Co	SO.N	Southern Company Gas	221119,22121	3792	221112
Darling Ingredients Inc	DAR.N	Fuel Ingredients	221119,311225,311613,562998	274.259	311613
Duke Energy Corp	DUK.N	Commercial Power	221121	487	221111
Ameren Corp	AEE.N	Ameren Transmission	221121	464	221122
American Electric Power Company Inc	AEP.N	Transmission & Distribution utilities	221121	4482.5	221122
TransDigm Group Inc	TDG.N	Power & Control	221121	2735.57	336413
Eversource Energy	ES.N	Electric Transmission	221121,221122	1389	221122
Public Service Enterprise Group Inc	PEG.N	PSE&G	221121,221122,22121	6625	221111
Avangrid Inc	AGR.N	Networks	221121,221122,22121	5164	221112
CenterPoint Energy Inc	CNP.N	Energy Services	221121,221122,22121,48621	3782	221210
Berkshire Hathaway Inc	BRKa.N	Berkshire Hathway Energy Company	221121,221122,48621	20114	524126
Exelon Corp	EXC.OQ	PECO	221121,22121	3106	221113
Exelon Corp	EXC.OQ	BGE	221121,22121	3132	221113
Consolidated Edison Inc	ED.N	Con Edison Transmission	221121,22121	4	221122
EMCOR Group Inc	EME.N	United States electrical construction and facilities service	221121,23531	2220.58	238210
Exelon Corp	EXC.OQ	PHI	221122	4820	221113
American Electric Power Company Inc	AEP.N	General and Marketing	221122	1721.8	221122
PPL Corp	PPL.N	Pennsylvania Delivery	221122	2358	221122
MDU Resources Group Inc	MDU.N	Electric	221122	351.725	221210
CenterPoint Energy Inc	CNP.N	Indiana Electric Integrated	221122	523	221210
CenterPoint Energy Inc	CNP.N	Houston Electric T&D	221122	2996	221210
Ameren Corp	AEE.N	Ameron Illinois Electric Distribution	221122,22121	1504	221122
UGI Corp	UGI.N	UGI International	221122,22121,42272,454312	2372.2	221210
UGI Corp	UGI.N	Misdstream & Marketing energy Services	221122,22121,54169	1750.3	221210
Alliant Energy Corp	LNT.OQ	Non-Utility and Other	221122,52599,54133	82.4	221119
WEC Energy Group Inc	WEC.N	Others states	22121	426	221111
Duke Energy Corp	DUK.N	Gas Utilities and Infrastructure	22121	1866	221111
Xcel Energy Inc	XEL.OQ	Regulated Natural Gas	22121	1870	221111
Duke Energy Corp	DUK.N	Electric Utilities and Infrastructure	22121	22831	221111
Alliant Energy Corp	LNT.OQ	Gas Utility	22121	455.2	221119
Sempra Energy	SRE.N	Sempra Natural Gas	22121	410	221121
Sempra Energy	SRE.N	Sempra Mexico	22121	1375	221121
Sempra Energy	SRE.N	Southern California Gas	22121	4525	221121
Consolidated Edison Inc	ED.N	O&R Gas	22121	259	221122
Ameren Corp	AEE.N	Ameren Illinois Natural Gas	22121	797	221122
Eversource Energy	ES.N	Natural Gas Distribution	22121	1062.2	221122
CMS Energy Corp	CMS.N	Gas Utility	22121	1937	221122
Consolidated Edison Inc	ED.N	Gas	22121	2139	221122
Atmos Energy Corp	ATO.N	Pipeline & Storage	22121	567.024	221210
MDU Resources Group Inc	MDU.N	Natural Gas Distribution	22121	865.222	221210
UGI Corp	UGI.N	UGI Utilities	22121	1116.5	221210
ONE Gas Inc	OGS.N	Natural Gas Distribution	22121	1652.73	221210
Atmos Energy Corp	ATO.N	Regulated Distribution	22121	2745.46	221210
NiSource Inc	NI.N	Gas Distribution	22121	3535.9	221210
DTE Energy Co	DTE.N	Gas Storage & Pipelines	22121,23599	528	221111
DTE Energy Co	DTE.N	Gas Utility	22121,23599	1055	221111
Idacorp Inc	IDA.N	All Other	22121,334413,EXPOTH	3.443	221111
Targa Resources Corp	TRGP.N	Logistics and Marketing	22121,42271,42272	7116.3	486210
MDU Resources Group Inc	MDU.N	Pipeline and midstream -non regulated operations	22121,42271,48621	0.215	221210
MDU Resources Group Inc	MDU.N	Pipeline and midstream-Regulated operations	22121,42271,48621	56.037	221210
MDU Resources Group Inc	MDU.N	Pipeline and midstream-Regulated operations	22121,42271,48621	2191.78	221210
UGI Corp	UGI.N	Amerigas Propane	22121,42272,454312	2682	221210
Occidental Petroleum Corp	OXY.N	Midstream & Marketing	22121,48611,48621	2328	211111
MDU Resources Group Inc	MDU.N	Pipeline and Midstream	22121,48621	84.192	221210
CenterPoint Energy Inc	CNP.N	Natural Gas Distribution	22121,48621	3683	221210
Eversource Energy	ES.N	Water Distribution	22131	214.6	221122
Essential Utilities Inc	WTRG.N	Regulated	22131	886.43	221310
American Water Works Company Inc	AWK.N	Regulated Businesses	22131	3094	221310
Xylem Inc	XYL.N	Water Infrastructure	22131	2177	333911
Alliant Energy Corp	LNT.OQ	Other Utility	22131,22133	46.5	221119
American Water Works Company Inc	AWK.N	Market-Based Operations	22131,23491	539	221310
Xylem Inc	XYL.N	Applied Water	22131,33241,332912,333996	1541	333911
Consolidated Edison Inc	ED.N	Steam	22133	697	221122
Toll Brothers Inc	TOL.N	Land sales revenue	23311	143.587	236115
Lennar Corp	LEN.N	Homebuilding Texas	23311,23321,522292,524127	2578.96	236115
Vail Resorts Inc	MTN.N	Real Estate	23311,23332,53111	0.712	713920
Westrock Co	WRK.N	Land and Development	23311,53139	23.4	322212
Lennar Corp	LEN.N	Lennar Other	23321	36.835	236115
Toll Brothers Inc	TOL.N	City Living	23321	253.189	236115
Toll Brothers Inc	TOL.N	Traditional Home Building	23321	6828.19	236115
D.R. Horton Inc	DHI.N	Homebuilding	23321	17016.9	236115
D.R. Horton Inc	DHI.N	Forestar	23321,23322	428.3	236115
NVR Inc	NVR.N	Homebuilding North East	23321,23322	514.804	236115
Pultegroup Inc	PHM.N	Northeast	23321,23322	797.963	236115
NVR Inc	NVR.N	Homebuilding South East	23321,23322	1303.33	236115
Pultegroup Inc	PHM.N	Texas	23321,23322	1389.21	236115
NVR Inc	NVR.N	Homebuilding Mid East	23321,23322	1501.14	236115
Pultegroup Inc	PHM.N	Southeast	23321,23322	1684.65	236115
Pultegroup Inc	PHM.N	Florida	23321,23322	2074.19	236115
NVR Inc	NVR.N	Homebuilding Mid Atlantic	23321,23322	3901.57	236115
Pultegroup Inc	PHM.N	Midwest	23321,23322,522292	1495.04	236115
Pultegroup Inc	PHM.N	West	23321,23322,522292	2537.47	236115
Lennar Corp	LEN.N	Homebuilding Other	23321,53111	149.007	236115
Lennar Corp	LEN.N	Homebuilding Central	23321,53111	2739.01	236115
Lennar Corp	LEN.N	Homebuilding East	23321,53111	7098.94	236115
Lennar Corp	LEN.N	Homebuilding West	23321,53111	8227.3	236115
Weyerhaeuser Co	WY.N	Real Estate and Related Asset	23321,53121	314	321113
Lennar Corp	LEN.N	Multifamily	23322	604.7	236115
Equity LifeStyle Properties Inc	ELS.N	Property Operations	23322,53111	969.56	531110
AECOM	ACM.N	Construction Services	23332,23411,23492,23493	7778.8	541330
Ecolab Inc	ECL.N	Global Industrial	23491	5569.9	325611
Tetra Tech Inc	TTEK.OQ	RCM	23491,23499,54162	-1.542	541330
Ecolab Inc	ECL.N	Global Institutional	23491,325612	5235.5	325611
Equitrans Midstream Corp	ETRN.N	Transmssion	23491,48621	390.52	486210
Equitrans Midstream Corp	ETRN.N	Gathering	23491,48621	1159.93	486210
SBA Communications Corp	SBAC.OQ	Site Development	23492,23531,23599,53249	153.787	531190
Ciena Corp	CIEN.N	Global Services	23492,541512,541519,811213	450.882	334210
Entergy Corp	ETR.N	All Other	23493	0.021	221112
Jacobs Engineering Group Inc	J.N	People & Places Solutions	23493	8186.71	541330
EMCOR Group Inc	EME.N	United States mechanical construction and facilities service	23511,23531,81131	3370.96	238210
Emerson Electric Co	EMR.N	Climate Technologies	23511,332911,333912,334512	4313	334513
Carrier Global Corp	CARR.N	HVAC	23511,333415	9712	333415
Chemed Corp	CHE.N	Roto Rooter	23511,56179,562998	657.371	621610
EMCOR Group Inc	EME.N	United States building services	23531	2182.39	238210
Quanta Services Inc	PWR.N	Electric Power Infrastructure Services	23531	7121.84	238210
EMCOR Group Inc	EME.N	United Kingdom construction and facilities services	23531,81131	423.259	238210
Owens Corning	OC.N	Insulation	23542,324122,32614,327993	2668	327993
TopBuild Corp	BLD.N	Installation	23551	1906.73	238290
Builders FirstSource Inc	BLDR.OQ	Northeast	23551,23561,337212,44411	1295.64	321214
Mohawk Industries Inc	MHK.N	Flooring ROW segment	23552,31411	2495.82	314110
Mohawk Industries Inc	MHK.N	Flooring NA segment	23552,31411	3843.71	314110
Builders FirstSource Inc	BLDR.OQ	Southeast	23561,337212,44411	1610.16	321214
Builders FirstSource Inc	BLDR.OQ	South	23561,337212,44411	1866.89	321214
Builders FirstSource Inc	BLDR.OQ	West	23561,337212,44411	2253.85	321214
Berkshire Hathaway Inc	BRKa.N	Manufacturing businesses	23599,325188,333111,333512	62730	524126
Otis Worldwide Corp	OTIS.N	Service	23599,333921	7470	333921
J M Smucker Co	SJM.N	U.S. Retail Pet Foods	311111	2869.5	311920
Colgate-Palmolive Co	CL.N	Pet Nutrition	311111	2525	325611
Bunge Ltd	BG.N	Sugar & Bioenergy	311119	1289	311222
Bunge Ltd	BG.N	Agribusiness	311119,42259	33191	311222
Archer-Daniels-Midland Co	ADM.N	Nutrition	311211	5786	311211
Archer-Daniels-Midland Co	ADM.N	Carbohydrate Solutions	311211	11154	311211
Bunge Ltd	BG.N	Milling Products	311211,311221	1740	311222
Post Holdings Inc	POST.N	Post Consumer brand	311211,31123	1875.9	311230
General Mills Inc	GIS.N	Convenience Stores & Foodservice	311211,31123,311822	1816.4	311230
Archer-Daniels-Midland Co	ADM.N	Ag Services and Oilseeds	311222,311223,42291	54633	311211
Bunge Ltd	BG.N	Edible Oil Products	311222,311225	9339	311222
Post Holdings Inc	POST.N	Weetabix	31123	418.2	311230
Kellogg Co	K.N	AMEA	31123,311412,311813,311821	2156	311230
Post Holdings Inc	POST.N	Active Nutrition.	31123,311423	854.4	311230
Post Holdings Inc	POST.N	Refrigerated Food	31123,311423,311513,311514	907.3	311230
General Mills Inc	GIS.N	North America Retail	31123,31152,311822,311991	10750.5	311230
Kellogg Co	K.N	Latin America	31123,311919	940	311230
Kellogg Co	K.N	Europe	31123,311919	2092	311230
Kellogg Co	K.N	North America	31123,311919	8390	311230
Mondelez International Inc	MDLZ.OQ	AMEA	31132,31134,311821,311919	5770	311821
Mondelez International Inc	MDLZ.OQ	Europe	31132,31134,311821,311919	9972	311821
Tyson Foods Inc	TSN.N	Pork	311412,311611	4932	311611
Tyson Foods Inc	TSN.N	Prepared Foods	311412,311611,311612	8418	311611
Tyson Foods Inc	TSN.N	Beef	311412,311612	15828	311611
Campbell Soup Co	CPB.N	Snacks	311412,311821	3784	311422
Clorox Co	CLX.N	International	311421,325611,325612	1023	325612
J M Smucker Co	SJM.N	U.S. Retail Consumer Foods	311421,42242	1731.7	311920
Lancaster Colony Corp	LANC.OQ	Food Service	311421,42299	620.261	311421
Coca-Cola Co	KO.N	Europe, Middle East & Africa	311511,31193,312111,312112	7058	312111
Conagra Brands Inc	CAG.N	International	311513,311999	925.3	311412
Conagra Brands Inc	CAG.N	Foodservice	311513,311999	952.4	311412
Dunkin' Brands Group Inc	DNKN.OQ	Baskin-Robbins International - Operating	311514,31152	112.437	722211
Dunkin' Brands Group Inc	DNKN.OQ	USA Advertising Funds	311514,31152,53311,722211	473.644	722211
Campbell Soup Co	CPB.N	Meals and Beverages	311514,311615,311823,312111	4322	311422
Post Holdings Inc	POST.N	Michael Foods Group	311514,311919	1627.4	311230
Abbott Laboratories	ABT.N	Nutritionals	311514,325411,325412	7409	334510
General Mills Inc	GIS.N	Asia & Latin America	31152,311822,311919,311991	1526.2	311230
General Mills Inc	GIS.N	Europe & Australia	31152,311822,311919,311991	1838.9	311230
Hormel Foods Corp	HRL.N	Jennie-O Turkey Store	311611,311612,311615	1447.49	311611
Hormel Foods Corp	HRL.N	Grocery Products	311611,311612,311615	2369.36	311611
Hormel Foods Corp	HRL.N	Refrigerated Foods	311611,311612,311615	5227.09	311611
Conagra Brands Inc	CAG.N	Refrigerated & Frozen	311611,311615	4559.6	311412
Darling Ingredients Inc	DAR.N	Food ingredients	311612,311613	1119.09	311613
Sysco Corp	SYY.N	International Foodservice Operations	311612,42241,42242,42248	9672.19	424410
Sysco Corp	SYY.N	U.S. Foodservice Operations	311612,42241,42242,42248	36774.1	424410
Darling Ingredients Inc	DAR.N	Feed Ingredients	311613,562998	1970.56	311613
Pilgrims Pride Corp	PPC.OQ	Chicken	311615,42244	10680	311615
Pilgrims Pride Corp	PPC.OQ	Other Products	311615,42244,42291	442.63	311615
Lancaster Colony Corp	LANC.OQ	Retail	311811	714.127	311421
Mondelez International Inc	MDLZ.OQ	Latin America	311821,311919	3018	311821
Mondelez International Inc	MDLZ.OQ	North America	311821,311919	7108	311821
Post Holdings Inc	POST.N	Private Brands	311823	0	311230
PepsiCo Inc	PEP.OQ	Frito-Lay - North America	31183,311919	17078	312111
PepsiCo Inc	PEP.OQ	Quaker Foods North America	311919	2482	312111
PepsiCo Inc	PEP.OQ	Latin America Foods	311919	7573	312111
Conagra Brands Inc	CAG.N	Grocery & Snacks	311919,311942	4617.1	311412
PepsiCo Inc	PEP.OQ	Pepsi-Cola - North America	31192,312111,312112	21730	312111
Coca-Cola Co	KO.N	Latin America	31193,312111,312112	4118	312111
Coca-Cola Co	KO.N	Asia Pacific	31193,312111,312112	5327	312111
Coca-Cola Co	KO.N	Bottling Investments	31193,312111,312112	7440	312111
Coca-Cola Co	KO.N	North America	31193,312111,312112	11915	312111
Kraft Heinz Co	KHC.OQ	Operating Segment -Europe	311941	1007	311941
Kraft Heinz Co	KHC.OQ	Operating Segment - Canada	311941	1882	311941
Kraft Heinz Co	KHC.OQ	Operating Segment - Rest of the World	311941	4244	311941
Kraft Heinz Co	KHC.OQ	Operating Segment - United States	311941	17844	311941
McCormick & Company Inc	MKC.N	Flavor Solutions	311941,311942	2077.6	311942
McCormick & Company Inc	MKC.N	Consumer	311941,311942	3269.8	311942
Clorox Co	CLX.N	Lifestyle	311941,311999,32562,333319	1154	325612
J M Smucker Co	SJM.N	U.S. Retail Coffee	311999	2149.5	311920
Icahn Enterprises LP	IEP.OQ	food packaging	311999	383	441310
Monster Beverage Corp	MNST.OQ	Strategic Brands	312111	274.925	312111
Keurig Dr Pepper Inc	KDP.N	Latin America Beverages	312111	528	312111
Keurig Dr Pepper Inc	KDP.N	Beverage Concentrates	312111	1414	312111
Coca-Cola Co	KO.N	Global Ventures	312111	2562	312111
Monster Beverage Corp	MNST.OQ	Monster Energy® Drinks	312111	3904.03	312111
Keurig Dr Pepper Inc	KDP.N	Packaged Beverages	312111	4945	312111
Molson Coors Beverage Co	TAP.N	Europe	31212	1928.7	312120
Molson Coors Beverage Co	TAP.N	U.S	31212	7241.3	312120
Molson Coors Beverage Co	TAP.N	International	31212,31213,42281	225.3	312120
Molson Coors Beverage Co	TAP.N	Canada	31212,31213,42281	1307.4	312120
Constellation Brands Inc	STZ.N	Beers	31212,31214	5615.9	312120
Brown-Forman Corp	BFb.N	Beverage alcohol consumer products	31213	3363	312130
Altria Group Inc	MO.N	Wine	31213	689	312221
Constellation Brands Inc	STZ.N	Wine and Spirits	31213,31214,42282	2727.6	312120
Altria Group Inc	MO.N	Smokeable products	312221,312229	21996	312221
Philip Morris International Inc	PM.N	Latin America & Canada	312221,312229,339999,42294	2206	312221
Philip Morris International Inc	PM.N	Eastern Europe	312221,312229,339999,42294	3282	312221
Philip Morris International Inc	PM.N	Middle East & Africa	312221,312229,339999,42294	4042	312221
Philip Morris International Inc	PM.N	South & Southeast Asia	312221,312229,339999,42294	5094	312221
Philip Morris International Inc	PM.N	East Asia & Australia	312221,312229,339999,42294	5364	312221
Philip Morris International Inc	PM.N	European Union	312221,312229,339999,42294	9817	312221
Altria Group Inc	MO.N	Smokeless products	312229	2367	312221
Owens Corning	OC.N	Composites	313221,327212	2059	327993
RPM International Inc	RPM.N	CPG Segment	313312,325188,326192	1880.11	324122
RPM International Inc	RPM.N	PCG Segment	31332,324122,32551,32552	1080.7	324122
West Pharmaceutical Services Inc	WST.N	Proprietary Products	31332,327215,339112,42145	1398.6	339112
Icahn Enterprises LP	IEP.OQ	Home Fashion	314129	187	441310
Tempur Sealy International Inc	TPX.N	Tempur International	314129,33791	573.4	337910
Tempur Sealy International Inc	TPX.N	Tempur North America	314129,33791	2536.7	337910
UniFirst Corp	UNF.N	MFG	314999	254.218	812332
HanesBrands Inc	HBI.N	Innerwear	315119,315221,315231	2302.63	315221
VF Corp	VFC.N	Work	315191,315211,316211,316213	886.419	315224
VF Corp	VFC.N	Outdoor	315191,315222,315224,315292	4643.96	315224
PVH Corp	PVH.N	Heritage Brands Wholesale	315191,315225,42232,42233	1271.9	315211
Aramark	ARMK.N	Uniform and Career Apparel	315211	2585.8	722310
Nike Inc	NKE.N	Greater China	315211,315991,316219,33992	6679	316211
Nike Inc	NKE.N	North America	315211,315991,316219,33992	14484	316211
Nike Inc	NKE.N	Asia Pacific & Latin America	315211,316211,33992	5028	316211
Nike Inc	NKE.N	Europe,Middle East & Africa	315211,316211,33992	9347	316211
Aramark	ARMK.N	Food and Support Services—United States	315211,72231	9898.6	722310
UniFirst Corp	UNF.N	First-Aid	315212,315225,812332	60.404	812332
UniFirst Corp	UNF.N	Specialty Garments	315212,315225,812332	132.767	812332
PVH Corp	PVH.N	Heritage brand Retail	315212,44811,44812,44815	257.6	315211
HanesBrands Inc	HBI.N	International	315221,315228,315231,315239	2529.38	315221
HanesBrands Inc	HBI.N	Activewear	315221,315239	1854.7	315221
Levi Strauss & Co	LEVI.N	Americas	315224,315228,315239,315999	3057.02	315224
Levi Strauss & Co	LEVI.N	Asia	315224,315239,315999	938.007	315224
Levi Strauss & Co	LEVI.N	Europe	315224,315239,315999	1768.06	315224
Under Armour Inc	UAA.N	Corporate Other	315228	18.789	315228
Under Armour Inc	UAA.N	Connected Fitness	315228	136.378	315228
Under Armour Inc	UAA.N	License	315228	138.775	315228
Under Armour Inc	UAA.N	Accessories	315228	416.354	315228
Under Armour Inc	UAA.N	Footwear	315228	1086.55	315228
Under Armour Inc	UAA.N	Apparel	315228	3470.28	315228
Columbia Sportswear Co	COLM.OQ	LAAP	315228,315239,316219,45111	529.282	315228
Columbia Sportswear Co	COLM.OQ	Canada	315228,45111	203.117	315228
Columbia Sportswear Co	COLM.OQ	EMEA	315228,45111	367.072	315228
Columbia Sportswear Co	COLM.OQ	United States	315228,45111	1943.01	315228
Deckers Outdoor Corp	DECK.N	Sanuk brand wholesale	316211,316213,316214,316219	39.463	316211
Deckers Outdoor Corp	DECK.N	Teva brand Wholesale	316211,316213,316214,316219	119.108	316211
Deckers Outdoor Corp	DECK.N	UGG brand Wholesale	316212,316219	892.99	316211
Skechers USA Inc	SKX.N	Domestic Wholesale	316213,316214,316219,42234	1247.55	316213
Skechers USA Inc	SKX.N	International Wholesale	316213,316214,316219,42234	2462.63	316213
Skechers USA Inc	SKX.N	Retail	316213,316214,42234,44821	1509.87	316213
Tapestry Inc	TPR.N	Stuart Weitzman	316992,42233	286.2	316992
Tapestry Inc	TPR.N	Kate Spade	316992,42234	1149.5	316992
Tapestry Inc	TPR.N	Coach	316992,42234	3525.7	316992
TransDigm Group Inc	TDG.N	Non-aviation	316999	158.221	336413
Cabot Microelectronics Corp	CCMP.OQ	Performance Materials	321114,334413	204.645	325612
Louisiana-Pacific Corp	LPX.N	EWP	321211,321212,321213,321219	396	321219
Louisiana-Pacific Corp	LPX.N	OSB	321211,321212,321213,321219	777	321219
Louisiana-Pacific Corp	LPX.N	Siding	321211,321212,321213,321219	963	321219
Simpson Manufacturing Co Inc	SSD.N	Asia Pacific	321211,321214,321992,339993	35.31	331111
Simpson Manufacturing Co Inc	SSD.N	Europe	321211,321214,321992,339993	157.212	331111
Simpson Manufacturing Co Inc	SSD.N	North America	321211,321214,321992,339993	974.826	331111
Louisiana-Pacific Corp	LPX.N	South America	321213,321219	160	321219
Ufp Industries Inc	UFPI.OQ	South	321214	1018.84	321113
Ufp Industries Inc	UFPI.OQ	North	321214	1359.74	321113
Ufp Industries Inc	UFPI.OQ	West	321214	1600.7	321113
Weyerhaeuser Co	WY.N	Wood Products	321911,321912	4623	321113
Fortune Brands Home & Security Inc	FBHS.N	Doors & Security	321911,561621	1348.9	337110
Trex Company Inc	TREX.N	Trex Commercial	321918,321999	51.08	321918
Trex Company Inc	TREX.N	Trex Residential	321918,321999	694.267	321918
Azek Company Inc	AZEK.N	Commercial	321999	138.758	321999
Azek Company Inc	AZEK.N	Residential	321999	655.445	321999
International Paper Co	IP.N	Printing Papers	32211,322121	4291	322130
Sonoco Products Co	SON.N	Paper and Industrial Converted Products	32211,322121,32213,322223	2111.49	322214
International Paper Co	IP.N	Global cellulose fibers	322121,322291	2551	322130
Kimberly-Clark Corp	KMB.N	Consumer Tissue	322121,322291	5993	322291
Packaging Corp of America	PKG.N	Paper	322121,42213	964.3	322211
Graphic Packaging Holding Co	GPK.N	Paperboard Mills	32213	1094.8	322212
Westrock Co	WRK.N	Consumer packaging	32213,322211,322212	6687.8	322212
Packaging Corp of America	PKG.N	Packaging	32213,322211,322221	5932.2	322211
Sonoco Products Co	SON.N	Display and packaging	32213,323122,326112,332999	558.747	322214
Westrock Co	WRK.N	Corrugated Packaging	322211	11892	322212
International Paper Co	IP.N	Industrial Packaging	322211,322212	15326	322130
Graphic Packaging Holding Co	GPK.N	Europe Paperboard Packaging	322212,322222,322224	689.3	322212
Graphic Packaging Holding Co	GPK.N	Americas Paperboard Packaging	322212,322222,322224	4233.7	322212
Sonoco Products Co	SON.N	Consumer Packaging	322214,326112,32613,56191	2338.88	322214
Reynolds Consumer Products Inc	REYN.OQ	Hefty Tableware	322215	751	331315
Avery Dennison Corp	AVY.N	Industrial and Healthcare Materials	322221,322222,325211,32552	682.7	322222
Avery Dennison Corp	AVY.N	Retail Branding and Information Solutions	322221,322222,339943,54143	1670.9	322222
Avery Dennison Corp	AVY.N	Label and Graphic Materials	322222	4826.1	322222
3M Co	MMM.N	Consumer	322222,322233	5089	327910
Berry Global Group Inc	BERY.N	Engineered Materials	322222,325211,326111,326112	2538	326199
Celanese Corp	CE.N	Engineered Materials	322223	2386	325199
Sealed Air Corp	SEE.N	Product Care	322223,326112,326121,32614	1910.6	326111
Kimberly-Clark Corp	KMB.N	Personal Care	322291	9108	322291
Procter & Gamble Co	PG.N	Baby, Feminine & Family Care	322291	18364	325611
Johnson & Johnson	JNJ.N	Pharmaceutical	322291,325411,325412	42198	325412
Kimberly-Clark Corp	KMB.N	K-C Professional	322291,325613,339113	3292	322291
Discovery Inc	DISCA.OQ	Others	323114,323115,51121	11	512191
Phillips 66	PSX.N	Chemicals	32411	3	324110
Valero Energy Corp	VLO.N	Renewable Diesel	32411	970	324110
HollyFrontier Corp	HFC.N	Lubricants and Specialty Products	32411	2103.84	324110
HollyFrontier Corp	HFC.N	Refining	32411	15909.5	324110
Exxon Mobil Corp	XOM.N	Downstream - U.S.	32411	92939	324110
Valero Energy Corp	VLO.N	Refining	32411	103746	324110
Phillips 66	PSX.N	Refining	32411	122663	324110
Magellan Midstream Partners LP	MMP.N	Crude Oil	32411	644.796	486110
Icahn Enterprises LP	IEP.OQ	Energy	32411,325311	6364	441310
OGE Energy Corp	OGE.N	Natural Gas Midstream Operations	32411,42271,48621	0	221112
Valero Energy Corp	VLO.N	Ethanol	32411,42272	3606	324110
Phillips 66	PSX.N	Marketing and Specialties	32411,42272,48611,48621	75872	324110
Chevron Corp	CVX.N	Downstream-Refining, Marketing and Transportation	32411,42272,48611,48621	112925	324110
Exxon Mobil Corp	XOM.N	Downstream - Non U.S.	32411,48691	159235	324110
Delta Air Lines Inc	DAL.N	Refinery	32411,48819	5558	481111
Vulcan Materials Co	VMC.N	Asphalt mix	324121	855.821	212319
Owens Corning	OC.N	Roofing	324122	2634	327993
RPM International Inc	RPM.N	Specialty Segment	324122,32551,325991,325998	600.968	324122
Energy Transfer LP	ET.N	Midstream	324199	9782	486210
Albemarle Corp	ALB.N	Catalysts	324199,325188,325211,325998	1061.82	325188
Occidental Petroleum Corp	OXY.N	Chemical	32511,325199,325211	4080	211111
Exxon Mobil Corp	XOM.N	Chemicals - U.S.	32511,325211	17587	324110
Exxon Mobil Corp	XOM.N	Chemicals - Non-U.S.	32511,325211	23598	324110
NewMarket Corp	NEU.N	Petroleum Additives	32511,325998	2175.9	325110
Entegris Inc	ENTG.OQ	SCEM	32512,325188	526.519	333411
Air Products and Chemicals Inc	APD.N	Industrial Gases- Global	32512,333411,333611	261	325120
Air Products and Chemicals Inc	APD.N	Industrial Gases- EMEA	32512,333411,333611	2002.5	325120
Air Products and Chemicals Inc	APD.N	Industrial Gases- Asia	32512,333411,333611	2663.6	325120
Air Products and Chemicals Inc	APD.N	Industrial Gases- Americas	32512,333411,333611	3873.5	325120
Church & Dwight Co Inc	CHD.N	Specialty Products Division	325181,325411,42269	298.8	325611
Albemarle Corp	ALB.N	Bromine Specialties	325188	1004.22	325188
Albemarle Corp	ALB.N	Lithium and Advanced Materials	325188	1358.17	325188
Dupont De Nemours Inc	DD.N	Non-Core	325188	1731	325520
Albemarle Corp	ALB.N	All Other	325188,325199,325998	165.224	325188
Vulcan Materials Co	VMC.N	calcium	325188,325199,32741	8.191	212319
BWX Technologies Inc	BWXT.N	Nuclear operations	325188,33241,334519,335311	1424.2	332410
Clorox Co	CLX.N	Household	325191,325411,325998,326111	1795	325612
International Flavors & Fragrances Inc	IFF.N	Frutarom	325199	1485.45	311942
Celanese Corp	CE.N	Acetate Tow	325199	636	325199
Honeywell International Inc	HON.N	Performance Materials	325199,325311,325998	10834	336412
Huntsman Corp	HUN.N	Textile Effects	325199,32552	763	325211
Huntsman Corp	HUN.N	Advanced Materials	325199,32552	1044	325211
Huntsman Corp	HUN.N	Performance Products	325199,32552	1158	325211
Ashland Global Holdings Inc.	ASH.N	Intermediates and Solvents	325211	111	325211
Westlake Chemical Corp	WLK.N	Olefins	325211	2106	325211
Dow Inc	DOW.N	Performance Materials & Coatings	325211	8923	325211
Dow Inc	DOW.N	Industrial Intermediates & Infrastructure	325211	13440	325211
Dow Inc	DOW.N	Packaging and Specialty Plastics	325211	20245	325211
Dupont De Nemours Inc	DD.N	Transportation & Industrial	325211	4950	325520
Westlake Chemical Corp	WLK.N	Vinyls	325211,326122,326199	6337	325211
Eastman Chemical Co	EMN.N	Advanced Materials	325211,32614	2688	325199
Carlisle Companies Inc	CSL.N	Carlisle Fluid Technologies	325211,333912	278.4	325211
Eastman Chemical Co	EMN.N	Fibers	325222	869	325199
Aptargroup Inc	ATR.N	Food+ Beverage	325222,326199,332919,332999	418.017	326199
Aptargroup Inc	ATR.N	Pharma	325222,334514,339112,339113	1100.46	326199
CF Industries Holdings Inc	CF.N	AN	325311	506	325311
CF Industries Holdings Inc	CF.N	Ammonia	325311	1113	325311
CF Industries Holdings Inc	CF.N	UAN	325311	1270	325311
CF Industries Holdings Inc	CF.N	Granular Urea	325311	1342	325311
Scotts Miracle-Gro Co	SMG.N	U.S. Consumer	325311,56173	2281.1	325311
Bunge Ltd	BG.N	Fertilizers	325312	548	311222
Mosaic Co	MOS.N	Mosaic Fertilizantes	325312	3782.8	325312
FMC Corp	FMC.N	Fungicides	32532	271.4	325320
FMC Corp	FMC.N	Other	32532	336	325320
FMC Corp	FMC.N	Herbicides	32532	1228.8	325320
FMC Corp	FMC.N	Insecticides	32532	2773.6	325320
Corteva Inc	CTVA.N	Crop Protection	32532,42291	6256	424910
Corteva Inc	CTVA.N	Seed	32532,42291	7590	424910
Constellation Brands Inc	STZ.N	Canopy	325411	290.2	312120
Abbott Laboratories	ABT.N	Established Pharmaceutical Products	325411,325412	4486	334510
Abbott Laboratories	ABT.N	Diagnostics Products	325411,325412	7713	334510
Abbott Laboratories	ABT.N	Medical Devices	325411,325412	12239	334510
Johnson & Johnson	JNJ.N	Consumer	325411,32562	13897	325412
Thermo Fisher Scientific Inc	TMO.N	Life Sciences Solutions	325411,334516	6856	334510
Zimmer Biomet Holdings Inc	ZBH.N	Americas	325411,339112	3978.1	339112
Zimmer Biomet Holdings Inc	ZBH.N	EMEA	325411,339112,42145	1538.6	339112
Zimmer Biomet Holdings Inc	ZBH.N	Asia Pacific	325411,339112,42145,42149	1297	339112
Bristol-Myers Squibb Co	BMY.N	Prioritized Brands-Inrebic	325412	5	325412
Bristol-Myers Squibb Co	BMY.N	Established Brands-Vidaza	325412	58	325412
Elanco Animal Health Inc	ELAN.N	Other(Equine product)	325412	79.7	325412
Alexion Pharmaceuticals Inc	ALXN.OQ	Kanuma	325412	112.2	325412
Bristol-Myers Squibb Co	BMY.N	Prioritized Brands-Abraxane	325412	166	325412
Bristol-Myers Squibb Co	BMY.N	Prioritized Brands-Pomalyst/Imnovid	325412	322	325412
Alexion Pharmaceuticals Inc	ALXN.OQ	ULTOMIRIS	325412	338.9	325412
Elanco Animal Health Inc	ELAN.N	Companion Animal Therapeutics	325412	348	325412
Bristol-Myers Squibb Co	BMY.N	Prioritized Brands-Empliciti	325412	357	325412
Bristol-Myers Squibb Co	BMY.N	Established Brands-Baraclude	325412	555	325412
Alexion Pharmaceuticals Inc	ALXN.OQ	Strensiq	325412	592.5	325412
Elanco Animal Health Inc	ELAN.N	Food Animal Future Protein & Health	325412	745.1	325412
Elanco Animal Health Inc	ELAN.N	Companion Animal Disease Prevention	325412	787.9	325412
Catalent Inc	CTLT.N	Softgel Technologies	325412	872.1	325412
Elanco Animal Health Inc	ELAN.N	Food Animal Ruminants Swine	325412	1110.3	325412
Bristol-Myers Squibb Co	BMY.N	Prioritized Brands-Revlimid	325412	1299	325412
Bristol-Myers Squibb Co	BMY.N	Prioritized Brands-Yervoy	325412	1489	325412
Bristol-Myers Squibb Co	BMY.N	Established Brands-Other Brands	325412	1674	325412
Bristol-Myers Squibb Co	BMY.N	Prioritized Brands-Sprycel	325412	2110	325412
Bristol-Myers Squibb Co	BMY.N	Prioritized Brands-Orencia	325412	2977	325412
Alexion Pharmaceuticals Inc	ALXN.OQ	Soliris	325412	3946.4	325412
Bristol-Myers Squibb Co	BMY.N	Prioritized Brands-Opdivo	325412	7204	325412
Bristol-Myers Squibb Co	BMY.N	Prioritized Brands-Eliquis	325412	7929	325412
Eli Lilly and Co	LLY.N	Human Pharmaceuticals products	325412	22319.5	325412
Merck & Co Inc	MRK.N	Merck Pharmaceutical	325412	46384	325412
Hologic Inc	HOLX.OQ	Diagnostics	325412	1205.5	334510
Zoetis Inc	ZTS.N	US	325412,325414	3203	325412
Pfizer Inc	PFE.N	Upjohn	325412,325414	10233	325412
Pfizer Inc	PFE.N	Biopharma	325412,325414	39419	325412
Bio-Techne Corp	TECH.OQ	Diagnostics and Genomics	325412,325414	184.549	325414
Procter & Gamble Co	PG.N	Health Care	325412,325611	9028	325611
IDEXX Laboratories Inc	IDXX.OQ	Water	325412,334510,334516,54138	132.85	541940
IDEXX Laboratories Inc	IDXX.OQ	CAG	325412,334516,51121,54194	3947.51	541940
Catalent Inc	CTLT.N	Clinical Supply Services	325412,42221	321.4	325412
Zoetis Inc	ZTS.N	Contract Manufacturing	325412,54171	85	325412
Catalent Inc	CTLT.N	Oral Drug Delivery	325412,54171	619.9	325412
Catalent Inc	CTLT.N	Biologics and Specialty Drug Delivery	325412,54171	742.1	325412
Schrodinger Inc	SDGR.OQ	Drug discovery	325412,54171	18.808	511210
Ionis Pharmaceuticals Inc	IONS.OQ	Akcea Therapeutics	325412,54171	488.543	541712
Ionis Pharmaceuticals Inc	IONS.OQ	Ionis core	325412,54171	858.646	541712
Zoetis Inc	ZTS.N	International	325412,54194	2972	325412
Natera Inc	NTRA.OQ	Genetic Testing Services	325413	302.328	325413
Charles River Laboratories International Inc	CRL.N	Manufacturing Support	325413	465.142	541712
Johnson & Johnson	JNJ.N	Medical Devices	325413,334510	25961	325412
Bio Rad Laboratories Inc	BIO.N	Clinical Diagnostics	325413,334516,339112,54138	1412	334516
Baxter International Inc	BAX.N	APAC	325413,339112	2300	339112
Baxter International Inc	BAX.N	EMEA	325413,339112	2968	339112
Baxter International Inc	BAX.N	Americas	325413,339112	6094	339112
10X Genomics Inc	TXG.OQ	Services	325414	4.07	325414
10X Genomics Inc	TXG.OQ	Instruments	325414	34.945	325414
10X Genomics Inc	TXG.OQ	Consumables	325414	206.878	325414
Bio-Techne Corp	TECH.OQ	Protein Sciences	325414	555.352	325414
Neogen Corp	NEOG.OQ	Animal Safety	325414	205.479	334510
Neogen Corp	NEOG.OQ	Food Safety	325414	212.691	334510
Amgen Inc	AMGN.OQ	Sensipar	325414	551	541711
Amgen Inc	AMGN.OQ	EPOGEN	325414	867	541711
Amgen Inc	AMGN.OQ	Other revenues	325414	1158	541711
Amgen Inc	AMGN.OQ	Aranesp	325414	1729	541711
Amgen Inc	AMGN.OQ	XGEVA	325414	1935	541711
Amgen Inc	AMGN.OQ	Prolia	325414	2672	541711
Amgen Inc	AMGN.OQ	Neulasta	325414	3221	541711
Amgen Inc	AMGN.OQ	Other products	325414	4959	541711
Axalta Coating Systems Ltd	AXTA.N	Transportation Coatings	32551	1558.8	325510
Axalta Coating Systems Ltd	AXTA.N	Performance Coatings	32551	2923.4	325510
Sherwin-Williams Co	SHW.N	Performance coatings group	32551	5165.4	325510
PPG Industries Inc	PPG.N	Industrial Coatings	32551	6112	325510
Sherwin-Williams Co	SHW.N	Consumer Brands group	32551	6283.8	325510
PPG Industries Inc	PPG.N	Performance Coatings	32551	9034	325510
Eastman Chemical Co	EMN.N	Additives & Functional Products	32551,32552	3273	325199
Celanese Corp	CE.N	Acetyl Chain	32551,32552	3509	325199
Illinois Tool Works Inc	ITW.N	Polymers & Fluids	32551,32552	1669	336399
RPM International Inc	RPM.N	Consumer Segment	32551,32552,325991,325998	1945.22	324122
Graco Inc	GGG.N	Industrial	32551,32552,333911,333912	747.396	333911
Masco Corp	MAS.N	Decorative Architectural Products	32551,339999	2723	332913
Huntsman Corp	HUN.N	Polyurethanes	32552	3911	325211
Procter & Gamble Co	PG.N	Fabric & Home Care	325611	23735	325611
Estee Lauder Companies Inc	EL.N	Skin Care	325611	7382	325620
Colgate-Palmolive Co	CL.N	Oral, Personal and Home Care	325611,325613,32562,339994	13168	325611
Church & Dwight Co Inc	CHD.N	Consumer International	325611,32562	756.3	325611
Church & Dwight Co Inc	CHD.N	Consumer Domestic	325611,32562	3302.6	325611
Estee Lauder Companies Inc	EL.N	Fragrance	325611,32562	1563	325620
Procter & Gamble Co	PG.N	Beauty	32562	13359	325611
Estee Lauder Companies Inc	EL.N	Haircare	32562	515	325620
Estee Lauder Companies Inc	EL.N	Makeup	32562	4794	325620
Procter & Gamble Co	PG.N	Grooming	32562,332211	6069	325611
International Flavors & Fragrances Inc	IFF.N	Taste	325998	1731.92	311942
International Flavors & Fragrances Inc	IFF.N	Scent	325998	1922.72	311942
Ecolab Inc	ECL.N	Global Energy	325998	3334	325611
Graco Inc	GGG.N	Contractor	325998,333911,42184,42295	553.719	333911
Valvoline Inc	VVV.N	International	325998,333913,811111	574	424720
Valvoline Inc	VVV.N	Core North America	325998,333913,811111	994	424720
Cabot Microelectronics Corp	CCMP.OQ	Electronic Materials	325998,334413,334419	833.051	325612
Reynolds Consumer Products Inc	REYN.OQ	Presto Products	326111	510	331315
Reynolds Consumer Products Inc	REYN.OQ	Hefty Waste & Storage	326111	695	331315
Berry Global Group Inc	BERY.N	Consumer Packaging	326112,32614,326199	3865	326199
Carlisle Companies Inc	CSL.N	Carlisle Construction Materials	326113,326299	3233.3	325211
Silgan Holdings Inc	SLGN.OQ	Plastic Containers	326121,326199,327213	611.102	332431
Advanced Drainage Systems Inc	WMS.N	International	326122,326191,326199	148.581	326122
Advanced Drainage Systems Inc	WMS.N	Domestic	326122,326191,326199	1359.94	326122
A. O. Smith Corp	AOS.N	All other Rest of World	326122,326199,333298,335312	108.6	332410
A. O. Smith Corp	AOS.N	China	326122,326199,333298,335312	827.2	332410
Sonoco Products Co	SON.N	Protective Solutions	32614,32615	513.584	322214
Ball Corp	BLL.N	Metal beverage packing, Europe	32616,332431	2651	332431
3M Co	MMM.N	Safety and Industrial	326199,32791,334515	11607	327910
A. O. Smith Corp	AOS.N	North America	326199,333298,335312	2083.5	332410
Carlisle Companies Inc	CSL.N	Carlisle Interconnect Technologies	326199,334417	972.9	325211
Berry Global Group Inc	BERY.N	Health, Hygiene, & Specialties	326199,339112	2475	326199
Newell Brands Inc	NWL.OQ	Food and Commercial	326299,339991	2243.9	339941
Mohawk Industries Inc	MHK.N	Global Ceramic segment	327111,327122	3631.14	314110
Corning Inc	GLW.N	Speciality Materials	327211	1594	327212
Corning Inc	GLW.N	Display Technologies	327212	3254	327212
Crown Holdings Inc	CCK.N	Americas Beverage	327213,332115,332431	3381	332431
Vulcan Materials Co	VMC.N	Concrete	32732	395.627	212319
Armstrong World Industries Inc	AWI.N	Mineral Fiber-Retailers and other	327993	826.6	326192
Nucor Corp	NUE.N	Steel Mills	331111	17238.4	331111
Steel Dynamics Inc	STLD.OQ	Steel	331111,331221	8563.81	331111
Icahn Enterprises LP	IEP.OQ	Metals	331111,331419,331512,331522	340	441310
Steel Dynamics Inc	STLD.OQ	Metal Recycling/ Ferrous Resources	331111,331492,332312,42193	3790.02	331111
Steel Dynamics Inc	STLD.OQ	Steel Fabrication Operation	331111,332312	964.364	331111
Leggett & Platt Inc	LEG.N	Industrial Materials	33121,331222	595.2	337121
Leggett & Platt Inc	LEG.N	Specialized Products	33121,332612,333999,33636	1070	337121
Howmet Aerospace Inc	HWM.N	Global -Rolled Products	331312,331315,42151	7448	336412
Reynolds Consumer Products Inc	REYN.OQ	Reynolds Cooking & Baking	331315	1076	331315
Howmet Aerospace Inc	HWM.N	Engineered Products and Solutions	331419,331491,331524,332112	7105	336412
Crown Holdings Inc	CCK.N	European Food	332115,332431	1968	332431
Crown Holdings Inc	CCK.N	European Beverage	332115,332431,33322,333294	1499	332431
Newell Brands Inc	NWL.OQ	Appliances and Cookware	332211,332214	1691	339941
Danaher Corp	DHR.N	Life sciences	332212	6951.1	334513
Stanley Black & Decker Inc	SWK.N	Industrial Tools	332212,332722	2434.7	333991
Stanley Black & Decker Inc	SWK.N	Tools & storage	332212,333991	10062.1	333991
Snap-On Inc	SNA.N	Snap-on Tools Group	332212,333991,334416	1612.9	332212
Snap-On Inc	SNA.N	Commercial and Industrial Group	332212,333991,334416,52239	1653.2	332212
Snap-On Inc	SNA.N	Repairs Systems and Information Group	332212,333991,334416,811118	1590.1	332212
Armstrong World Industries Inc	AWI.N	Architectural Specialties-Retailers and other	332322,332323,337122,337124	211.5	326192
BWX Technologies Inc	BWXT.N	Nuclear Power Group	33241,335311	352.432	332410
Crown Holdings Inc	CCK.N	Asia Specific	332431	1290	332431
Ball Corp	BLL.N	Beverage packaging South America	332431	1670	332431
Ball Corp	BLL.N	Beverage packaging, North and Central America	332431	4758	332431
Silgan Holdings Inc	SLGN.OQ	Closures	332431,332999	1405.61	332431
Silgan Holdings Inc	SLGN.OQ	Metal Food Containers	332431,332999	2473.21	332431
Lowe's Companies Inc	LOW.N	Hardlines	33251,56173	21235	444110
Leggett & Platt Inc	LEG.N	Residential Furnishings	332612,337121,337124,337215	2344.2	337121
Textron Inc	TXT.N	Industrial	33271	0	336411
Proto Labs Inc	PRLB.N	Japan	33271,541511,541512	15.718	332710
Proto Labs Inc	PRLB.N	Europe	33271,541511,541512	82.805	332710
Proto Labs Inc	PRLB.N	United states	33271,541511,541512	360.205	332710
Regal Beloit Corp	RBC.N	Climate Solutions	332721,333111,334512,335312	985.9	335312
Textron Inc	TXT.N	Industrial Products	332721,334519,336312	3798	336411
Nucor Corp	NUE.N	Steel Products	332722	7223.79	331111
Nucor Corp	NUE.N	Raw Materials	332722	10449.2	331111
Lincoln Electric Holdings Inc	LECO.OQ	The Harris Products Group	332811	340.637	333992
Curtiss-Wright Corp	CW.N	Commercial/Industrial	332811,332812,334511,336322	1240.7	336322
Colfax Corp	CFX.N	Fabrication technology	332911	2247.03	333992
Curtiss-Wright Corp	CW.N	Defense	332911,332912,333911,336419	580.845	336322
ITT Inc	ITT.N	Industrial Process	332911,333319,333911	943.8	333298
Woodward Inc	WWD.OQ	Industrial	332912,333995,333996,334519	1019.68	333611
Fortune Brands Home & Security Inc	FBHS.N	Plumbing	332913	2027.2	337110
Masco Corp	MAS.N	Plumbing Products	332913,332999	3984	332913
Flowserve Corp	FLS.N	Flow Control Division (FCD)	332919	1244.04	333911
Axon Enterprise Inc	AAXN.OQ	Taser Weapons	332994,54171	281.661	332994
Regal Beloit Corp	RBC.N	Power Transmission Solutions	332995,333111,333612	793.1	335312
AGCO Corp	AGCO.N	Asia/Pacific	333111,333112	718.6	333111
AGCO Corp	AGCO.N	South America	333111,333112	802.2	333111
AGCO Corp	AGCO.N	North America	333111,333112	2191.8	333111
Toro Co	TTC.N	Professional	333111,333112	2502.9	333111
AGCO Corp	AGCO.N	Europe/Africa/Middle East	333111,333112	5328.8	333111
Deere & Co	DE.N	Construction and forestry	333111,333112,33312	29132	333111
Deere & Co	DE.N	Agriculture & Turf	333111,333112,333991	24129	333111
Toro Co	TTC.N	Residential	333112	661.584	333111
Caterpillar Inc	CAT.N	Construction Industries	33312	22649	333120
Illinois Tool Works Inc	ITW.N	Construction Products	33312,333999,339993,44419	1625	336399
Oshkosh Corp	OSK.N	Commercial	33312,336211	1024.3	336211
Caterpillar Inc	CAT.N	Resource Industries	333131,532412	10276	333120
Schlumberger NV	SLB.N	Cameron	333132	5336	213112
National Oilwell Varco Inc	NOV.N	Rig Technology	333132	2682	333132
National Oilwell Varco Inc	NOV.N	Completion & Production Solutions	333132	2771	333132
Dover Corp	DOV.N	Imaging & Identification	333132,333293,333294,333319	1084.47	332911
Baker Hughes Co	BKR.N	Oilfield Equipment	333132,333999	2921	213112
Baker Hughes Co	BKR.N	Turbomachinery & Process Solutions	333132,333999	5536	213112
National Oilwell Varco Inc	NOV.N	Wellbore Technologies	333132,532412	3214	333132
Nordson Corp	NDSN.OQ	Industrial Coating Systems	33322,333298	257.459	325520
Parker-Hannifin Corp	PH.N	Diversified Industrial	333291,333298,333922,336111	10960.9	332912
Illinois Tool Works Inc	ITW.N	Food Equipment	333294,333319	2188	336399
Middleby Corp	MIDD.OQ	Residential Kitchen	333294,335221	574.15	333319
Nordson Corp	NDSN.OQ	Advanced Technology Systems	333295	985.85	325520
KLA Corp	KLAC.OQ	Other	333295	203.166	333295
KLA Corp	KLAC.OQ	Specialty Semiconductor Process	333295	269.667	333295
Brooks Automation Inc	BRKS.OQ	Brooks Semiconductor Solutions Group	333295	446.669	333295
KLA Corp	KLAC.OQ	PCB, Display and Component Inspection	333295	497.026	333295
KLA Corp	KLAC.OQ	Patterning	333295	1278.38	333295
KLA Corp	KLAC.OQ	Services	333295	1477.7	333295
Applied Materials Inc	AMAT.OQ	Display and Adjacent Markets	333295	1651	333295
KLA Corp	KLAC.OQ	Wafer Inspection	333295	2080.48	333295
Applied Materials Inc	AMAT.OQ	Applied Global Services	333295	3854	333295
Applied Materials Inc	AMAT.OQ	Semiconductor Systems	333295	9027	333295
Novanta Inc	NOVT.OQ	Precision Motion	333295,334413	124.235	334510
Brooks Automation Inc	BRKS.OQ	Brooks Life Science Systems	333295,54171	334.179	333295
Corning Inc	GLW.N	Optical Communications	333314,33421,334417,335921	4064	327212
FLIR Systems Inc	FLIR.OQ	Industrial	333314,334511,334513	754.166	334511
Mettler-Toledo International Inc	MTD.N	Chinese Operations	333314,334516,334519	769.233	334516
Cooper Companies Inc	COO.N	CooperVision	333314,339115	1972.9	339115
Middleby Corp	MIDD.OQ	Industrial Foodservice/Food Processing	333319	400.951	333319
Middleby Corp	MIDD.OQ	Cooking Systems Group/Commercial Foodservice	333319	1984.35	333319
Entegris Inc	ENTG.OQ	MC	333319	633.664	333411
Ingersoll Rand Inc	IR.N	Medical	333319	280.4	333912
Donaldson Company Inc	DCI.N	Industrial Products	333411,333999	918.9	336399
Donaldson Company Inc	DCI.N	Engine Products	333411,336399	1926	336399
First Solar Inc	FSLR.OQ	Systems	333414	1603	334413
Raytheon Technologies Corp	RTX.N	Carrier	333414,333415	18608	336412
Carrier Global Corp	CARR.N	General corporate expenses	333415	0	333415
Lennox International Inc	LII.N	Refrigeration	333415	568.7	333415
Lennox International Inc	LII.N	Commercial Heating & Cooling	333415	947.4	333415
Lennox International Inc	LII.N	Residential Heating & Cooling	333415	2291.1	333415
Carrier Global Corp	CARR.N	Refrigeration	333415	3792	333415
Vertiv Holdings Co	VRT.N	EMEA	333415,335999,541511	930.552	335999
Vertiv Holdings Co	VRT.N	Asia Pacific	333415,335999,541511	1285.05	335999
Vertiv Holdings Co	VRT.N	Americas	333415,335999,541511	2215.6	335999
Dover Corp	DOV.N	Refrigeration & Food Equipment	333415,42144	1396.62	332911
Caterpillar Inc	CAT.N	Energy & Transportation	333611	22097	333120
General Electric Co	GE.N	Renewable Energy	333611,335311,335312	15476	336412
Cummins Inc	CMI.N	Power System	333611,335313,336322	4460	333618
Brunswick Corp	BC.N	Marine Engine	333612,333618	3073.5	333618
Emerson Electric Co	EMR.N	Automation Solutions	333612,335313	12202	334513
Cummins Inc	CMI.N	New Power	333618	38	333618
Teledyne Technologies Inc	TDY.N	Engineering Systems	333618,334413,334419	375.5	334511
Cummins Inc	CMI.N	Engine	333618,336312	10056	333618
Flowserve Corp	FLS.N	Flowserve Pump Division(FPD)	333911	2706.28	333911
Ingersoll Rand Inc	IR.N	Energy	333911	870.2	333912
Regal Beloit Corp	RBC.N	Commercial Systems	333911,333912,335312	952.2	335312
IDEX Corp	IEX.N	Fluid & Metering Technologies	333911,333913,339999	957.028	333911
IDEX Corp	IEX.N	Health & Science Technologies	333911,333996	914.446	333911
Graco Inc	GGG.N	Process	333911,334513	344.93	333911
Ingersoll Rand Inc	IR.N	Industrials	333912	1301.3	333912
Otis Worldwide Corp	OTIS.N	New Equipment	333921	5648	333921
Raytheon Technologies Corp	RTX.N	Otis	333921	13113	336412
Dover Corp	DOV.N	Engineered Products	333921,334418	1697.56	332911
Paccar Inc	PCAR.OQ	All Other	333923	105.3	336120
Paccar Inc	PCAR.OQ	Truck	333924,336112,336211	20403.5	336120
Lincoln Electric Holdings Inc	LECO.OQ	International Welding	333992	872.067	333992
Lincoln Electric Holdings Inc	LECO.OQ	Americas Welding	333992	1939.09	333992
Illinois Tool Works Inc	ITW.N	Welding	333992	1638	336399
Lumentum Holdings Inc	LITE.OQ	Lasers	333992,334413	163.5	334290
Illinois Tool Works Inc	ITW.N	Specialty Products	333993	1825	336399
Nordson Corp	NDSN.OQ	Adhesive Dispensing systems	333993,333999	950.917	325520
Novanta Inc	NOVT.OQ	Vision	333993,334119,334510	271.407	334510
Novanta Inc	NOVT.OQ	Photonics	333993,334413,334510	230.457	334510
Mettler-Toledo International Inc	MTD.N	Western European Operations	333997	876.5	334516
Mettler-Toledo International Inc	MTD.N	U.S. Operations	333997,334516	1171.91	334516
IDEX Corp	IEX.N	Fire & Lamp Safety/Diversified Products	333999	626.77	333911
Oshkosh Corp	OSK.N	Access Equipment	333999	4079.7	336211
Texas Instruments Inc	TXN.OQ	Analog	334111	10223	334413
International Business Machines Corp	IBM.N	Systems	334111	8330	541512
Oracle Corp	ORCL.N	Hardware	334111,334112	3443	511210
HP Inc	HPQ.N	Personal Systems	334111,334112,334113,334119	38694	334111
Apple Inc	AAPL.OQ	Rest of Asia Pacific	334111,334112,33422,51121	17788	334220
Apple Inc	AAPL.OQ	Japan	334111,334112,33422,51121	21506	334220
Apple Inc	AAPL.OQ	Greater China	334111,334112,33422,51121	43678	334220
Apple Inc	AAPL.OQ	Europe	334111,334112,33422,51121	60288	334220
Apple Inc	AAPL.OQ	Americas	334111,334112,33422,51121	116914	334220
Dell Technologies Inc	DELL.N	Infrastructure Solutions Group	334111,334112,42143	33969	334111
Motorola Solutions Inc	MSI.N	Products and Systems Integration	334111,334119	5329	334220
Dell Technologies Inc	DELL.N	Client Solutions	334111,334119,42143,51121	45838	334111
Advanced Micro Devices Inc	AMD.OQ	Enterprise, Embedded and Semi-Custom	334111,334413,334414	2022	334413
Keysight Technologies Inc	KEYS.N	Electronic Industrial Solutions Group	334111,334413,334513	1135	334519
Microsoft Corp	MSFT.OQ	More Personal Computing	334111,51121,541512	48251	511210
Hewlett Packard Enterprise Co	HPE.N	Financial Services	334111,52222,522291,541519	3592	334111
Western Digital Corp	WDC.OQ	Client Solutions	334112,334119,334412,334413	3348	334112
Western Digital Corp	WDC.OQ	Data Center Devices & Solutions	334112,334119,334412,334413	6228	334112
Western Digital Corp	WDC.OQ	Client Devices	334112,334119,334412,334413	7160	334112
HP Inc	HPQ.N	Printing	334119	20066	334111
Mercury Systems Inc	MRCY.OQ	Modulesand Subassemblies	334119	203.432	334119
Mercury Systems Inc	MRCY.OQ	Components	334119	225.292	334119
Mercury Systems Inc	MRCY.OQ	Integrated Subsystems	334119	367.886	334119
Jabil Inc	JBL.N	DMS	334119	9851.79	334412
Jabil Inc	JBL.N	EMS	334119	15430.5	334412
Intel Corp	INTC.OQ	Non-Volatile Memory Solutions Group	334119	4362	334413
Ciena Corp	CIEN.N	Networking Platforms	33421	2911.32	334210
Ubiquiti Inc	UI.N	Service Provider Technology	33421,33422	442.023	334220
Ubiquiti Inc	UI.N	Enterprise Technology	33421,33422	842.477	334220
3M Co	MMM.N	Transportation and Electronics	33421,339114,42186	9602	327910
Ciena Corp	CIEN.N	Software and Services	33421,541512	209.931	334210
ITT Inc	ITT.N	connect & Control Technologies	33422	663.9	333298
Micron Technology Inc	MU.OQ	All Other	33422	72	334413
DISH Network Corp	DISH.OQ	Wireless	33422	1.673	515210
Timken Co	TKR.N	Mobile Industries	33422,334419	1893.9	333613
Teledyne Technologies Inc	TDY.N	Aerospace and Defense Electronics	33422,334419,336413	690.1	334511
Northrop Grumman Corp	NOC.N	Aerospace Systems	33422,336411,336413	13862	334511
Lockheed Martin Corp	LMT.N	Space	33422,336414	11212	336411
Verizon Communications Inc	VZ.N	Business	33422,51331,513322,514191	31504	517210
Lumentum Holdings Inc	LITE.OQ	OpComms	33429	1515.1	334290
L3harris Technologies Inc	LHX.N	Communication Systems	33429	2151	334511
Keysight Technologies Inc	KEYS.N	Communications Solutions Group	33429,334513	2688	334519
Carrier Global Corp	CARR.N	Fire & Security	33429,561621	5500	333415
Stanley Black & Decker Inc	SWK.N	Security Solutions	33429,561621	1945.4	333991
Roku Inc	ROKU.OQ	Players	33431	388.145	515210
Roku Inc	ROKU.OQ	Platform	33431	740.776	515210
Lear Corp	LEA.N	E-Systems	33431,335932,336321,336322	4713.1	336360
Qualcomm Inc	QCOM.OQ	CDMA Technologies (QCT)	334413	14639	334220
Silicon Laboratories Inc	SLAB.OQ	Access	334413	51.31	334413
Microchip Technology Inc	MCHP.OQ	Technology licensing	334413	96.9	334413
Silicon Laboratories Inc	SLAB.OQ	Broadcast	334413	114.899	334413
Silicon Laboratories Inc	SLAB.OQ	Infrastructure	334413	183.189	334413
Cree Inc	CREE.OQ	LED Products	334413	433.2	334413
Maxim Integrated Products Inc	MXIM.OQ	Consumer	334413	441.407	334413
Cree Inc	CREE.OQ	Wolfspeed	334413	470.7	334413
Maxim Integrated Products Inc	MXIM.OQ	Communication and Data Center	334413	482.642	334413
Silicon Laboratories Inc	SLAB.OQ	Internet of Things	334413	488.156	334413
Semtech Corp	SMTC.OQ	Semiconductor Products Group	334413	547.512	334413
Maxim Integrated Products Inc	MXIM.OQ	Automotiv	334413	560.856	334413
Maxim Integrated Products Inc	MXIM.OQ	Industrial	334413	706.49	334413
ON Semiconductor Corp	ON.OQ	Intelligent Sensing Group	334413	757.3	334413
Analog Devices Inc	ADI.OQ	Consumer	334413	769.908	334413
Analog Devices Inc	ADI.OQ	Automotive	334413	933.143	334413
Analog Devices Inc	ADI.OQ	Communications	334413	1284.09	334413
First Solar Inc	FSLR.OQ	Modules	334413	1460.12	334413
Texas Instruments Inc	TXN.OQ	Embedded Processing	334413	2943	334413
Analog Devices Inc	ADI.OQ	Industrial	334413	3003.93	334413
Micron Technology Inc	MU.OQ	Embedded Business Unit	334413	3137	334413
Micron Technology Inc	MU.OQ	Storage Business Unit	334413	3826	334413
Advanced Micro Devices Inc	AMD.OQ	Computating and Graphics	334413	4709	334413
Microchip Technology Inc	MCHP.OQ	Semicoductor products	334413	5177.3	334413
Micron Technology Inc	MU.OQ	Compute and Networking Business Unit	334413	9968	334413
Broadcom Inc	AVGO.OQ	Semiconductor solutions	334413	17368	334413
Rockwell Automation Inc	ROK.N	Control Products & Solutions	334413	3672.9	334419
Micron Technology Inc	MU.OQ	Mobile Business Unit	334413,334414	6403	334413
Intel Corp	INTC.OQ	Data Center Group	334413,334416,334418	23481	334413
Intel Corp	INTC.OQ	Internet of Things Group	334413,334418	3821	334413
Intel Corp	INTC.OQ	Client Computing group	334413,334418	37146	334413
II-VI Inc	IIVI.OQ	Compound Semiconductors	334413,334419	986.114	334413
ON Semiconductor Corp	ON.OQ	Analog solutions group	334413,334419	1972.3	334413
Teledyne Technologies Inc	TDY.N	Digital Imaging	334413,334419,54133	992.9	334511
II-VI Inc	IIVI.OQ	Photonic Solutions	334413,334510,335999	1568.31	334413
MKS Instruments Inc	MKSI.OQ	Light & Motion Division	334413,334513	725.57	334513
Littelfuse Inc	LFUS.OQ	Industrial	334413,335931	114.26	335313
Broadcom Inc	AVGO.OQ	IP licensing	334413,51121	73	334413
Broadcom Inc	AVGO.OQ	Infrastructure software	334413,51121	5156	334413
Littelfuse Inc	LFUS.OQ	Electronic	334415,335313	961.08	335313
Amphenol Corp	APH.N	Interconnect Products and Assemblies	334417	7875.6	334417
Qorvo Inc	QRVO.OQ	IDP	334419	841.401	334220
Rockwell Automation Inc	ROK.N	Architecture & Software	334419,334510	3021.9	334419
Edwards Lifesciences Corp	EW.N	Transcatheter Mitral and Tricuspid Therapies	334510	28.2	334510
Resmed Inc	RMD.N	Software as a Service	334510	354.632	334510
Edwards Lifesciences Corp	EW.N	Critical Care	334510	740.2	334510
Edwards Lifesciences Corp	EW.N	Surgical Heart Valve Therapy	334510	841.7	334510
Resmed Inc	RMD.N	Sleep and Respiratory Care	334510	2602.38	334510
Edwards Lifesciences Corp	EW.N	Transcatheter Aortic Valve Replacement	334510	2737.9	334510
MSA Safety Inc	MSA.N	International	334510,334511,334519	486.863	334510
MSA Safety Inc	MSA.N	Americas	334510,334511,334519	915.118	334510
L3harris Technologies Inc	LHX.N	Integrated Mission Systems	334510,334511,334519	2774	334511
Varian Medical Systems Inc	VAR.N	Software-Proton Solutions	334510,334516,334517,335999	3	334510
Varian Medical Systems Inc	VAR.N	Service-Proton Solutions	334510,334516,334517,335999	21.6	334510
Varian Medical Systems Inc	VAR.N	Hardware-Proton Solutions	334510,334516,334517,335999	119.3	334510
Varian Medical Systems Inc	VAR.N	Software -Oncology Systems	334510,334516,334517,335999	574	334510
Varian Medical Systems Inc	VAR.N	Service-Oncology Systems	334510,334516,334517,335999	1094.2	334510
Varian Medical Systems Inc	VAR.N	Hardware-Oncology Systems	334510,334516,334517,335999	1393.6	334510
PerkinElmer Inc	PKI.N	Discovery & Analytical Solutions	334510,334516,54171	1746.16	334516
Boston Scientific Corp	BSX.N	Rhythm and Neuro	334510,339112	3140	334510
Boston Scientific Corp	BSX.N	Cardiovascular	334510,339112	4208	334510
Becton Dickinson and Co	BDX.N	Life Sciences	334510,339112,339113	4300	339112
Hologic Inc	HOLX.OQ	Medical Aesthetics	334510,339113	315.6	334510
General Electric Co	GE.N	Healthcare	334510,42145	19942	336412
FLIR Systems Inc	FLIR.OQ	Commercial	334511	373.606	334511
FLIR Systems Inc	FLIR.OQ	Government and Defense	334511	800.448	334511
Lockheed Martin Corp	LMT.N	Rotary and Mission Systems	334511	17000	336411
Jacobs Engineering Group Inc	J.N	Critical Mission Solutions	334511	4551.16	541330
Honeywell International Inc	HON.N	Safety and Productivity Solutions	334511,334513	6104	336412
Teledyne Technologies Inc	TDY.N	Instrumentation	334511,334513,334516	1105.1	334511
L3harris Technologies Inc	LHX.N	Space and Airborne Systems	334511,334519,336415	2360	334511
Raytheon Technologies Corp	RTX.N	Collins Aerospace Systems	334511,33636,336413	26028	336412
L3harris Technologies Inc	LHX.N	Aviation Systems	334511,336412,336413,611512	2038	334511
Axon Enterprise Inc	AAXN.OQ	Software and sensors	334511,51121	249.199	332994
Trimble Inc	TRMB.OQ	Resources and Utilities	334511,51121,541511,541512	571.4	511210
Trimble Inc	TRMB.OQ	Geospatial	334511,51121,541511,541512	649.4	511210
Trimble Inc	TRMB.OQ	Transportation	334511,51121,541511,541512	792.3	511210
Corning Inc	GLW.N	Environmental Technologies	334512,336322,336399	1499	327212
ITT Inc	ITT.N	Motion Technologies	334512,33633,33634	1241.8	333298
Timken Co	TKR.N	Process Industries	334513	1896	333613
Cognex Corp	CGNX.OQ	Application-specific customer solutions	334513	96.405	334513
Cognex Corp	CGNX.OQ	Standard products and services	334513	629.22	334513
MKS Instruments Inc	MKSI.OQ	Vacuum & Analysis Division	334513	990.523	334513
Fortive Corp	FTV.N	Professional Instrumentation	334513	4427.8	334513
Keysight Technologies Inc	KEYS.N	Ixia Solutions Group	334513	480	334519
Teradyne Inc	TER.OQ	Industrail Automation	334513,334514	298.139	334515
Fortive Corp	FTV.N	Industrial Technologies	334513,334519	2892.2	334513
MKS Instruments Inc	MKSI.OQ	Equipment & Solutions	334513,339999	183.68	334513
Honeywell International Inc	HON.N	Honeywell Building Technologies	334513,51331	5717	336412
Murphy Usa Inc	MUSA.N	Marketing	334514	14034.3	447110
Xylem Inc	XYL.N	Measurement & Control Solutions	334514,334519	1531	333911
Teradyne Inc	TER.OQ	Wireless test	334515	157.315	334515
Teradyne Inc	TER.OQ	System Test Group	334515	287.455	334515
Teradyne Inc	TER.OQ	Semiconductor Test Systems	334515	1552.57	334515
Agilent Technologies Inc	A.N	Agilent CrossLab	334515,334516,51121,541511	1840	334516
AMETEK Inc	AME.N	Electronic Instruments	334515,335312	3322.88	334513
Illinois Tool Works Inc	ITW.N	Test & Measurement and Electronics	334515,51121	2121	336399
Hologic Inc	HOLX.OQ	Skeltal Health	334516	94.8	334510
Thermo Fisher Scientific Inc	TMO.N	Laboratory products and services	334516	10599	334510
Danaher Corp	DHR.N	DIAGNOSTICS	334516	6561.5	334513
Waters Corp	WAT.N	TA Service	334516	77.813	334516
Waters Corp	WAT.N	TA Instrument Systems	334516	191.3	334516
Waters Corp	WAT.N	Chemistry Consumables	334516	412.018	334516
Waters Corp	WAT.N	Waters Service	334516	761.594	334516
Waters Corp	WAT.N	Waters Instrument Systems	334516	963.871	334516
PerkinElmer Inc	PKI.N	Diagnostics	334516	1137.51	334516
Bruker Corp	BRKR.OQ	Bruker Energy & Supercon Technologies	334516,334517	209.9	334516
Bio Rad Laboratories Inc	BIO.N	Life Science	334516,339112,54171	885.9	334516
Integra Lifesciences Holdings Corp	IART.OQ	Orthopedics and Tissue Technologies	334516,339113	521.351	334516
Illumina Inc	ILMN.OQ	Core Illumina	334516,54171	3543	334516
Entegris Inc	ENTG.OQ	AMH	334519	458.29	333411
Thermo Fisher Scientific Inc	TMO.N	Analytical Technologies	334519	5522	334510
Mettler-Toledo International Inc	MTD.N	Swiss Operations	334519	797.177	334516
Agilent Technologies Inc	A.N	Diagnostics and Genomics	334519	1021	334516
Agilent Technologies Inc	A.N	Life Sciences and Applied Markets	334519	2302	334516
Manhattan Associates Inc	MANH.OQ	EMEA	334611	98.273	541511
LogMeIn Inc	LOGM.OQ	Customer engagement and support	334611	173.253	541511
LogMeIn Inc	LOGM.OQ	Identity and access	334611	400.633	541511
Manhattan Associates Inc	MANH.OQ	Americas	334611	489.834	541511
LogMeIn Inc	LOGM.OQ	Communications and collaboration	334611	686.499	541511
Activision Blizzard Inc	ATVI.OQ	King	334611,51121	2029	511210
Manhattan Associates Inc	MANH.OQ	APAC	334611,51121	29.842	541511
DXC Technology Co	DXC.N	Global Business Services	334611,541511	9111	541511
Acuity Brands Inc	AYI.N	Other	335121	187	335121
Acuity Brands Inc	AYI.N	Retail sales	335121	270.2	335121
Acuity Brands Inc	AYI.N	Corporate accounts	335121	318	335121
Acuity Brands Inc	AYI.N	Direct Sales network	335121	381.1	335121
Acuity Brands Inc	AYI.N	Independent sales network	335121	2516.4	335121
General Electric Co	GE.N	Power	335311	18982	336412
ON Semiconductor Corp	ON.OQ	Power solutions group	335312	5576.6	334413
AMETEK Inc	AME.N	Electromechanical	335312	3028.96	334513
Regal Beloit Corp	RBC.N	Industrial Systems	335312	611.3	335312
Emerson Electric Co	EMR.N	Tools & Home Products	335312,335313	1856	334513
Tesla Inc	TSLA.OQ	Energy generation and storage	335312,335912	1531	336111
Raytheon Technologies Corp	RTX.N	Pratt & Whitney	335312,336412	20892	336412
Amphenol Corp	APH.N	Cable Products and Solutions	335929	436.7	334417
Hubbell Inc	HUBB.N	Power Segment	335929	1965.3	335931
Hubbell Inc	HUBB.N	Electrical Segment	335931	2625.7	335931
Varian Medical Systems Inc	VAR.N	Other	335999	19.4	334510
General Motors Co	GM.N	GM Cruise	336111	100	336111
Tesla Inc	TSLA.OQ	Automotive	336111	23047	336111
General Motors Co	GM.N	GMI	336111,336112,336399	16111	336111
General Motors Co	GM.N	GMNA	336111,336112,336399	106366	336111
Ford Motor Co	F.N	Automotive	336111,336112,44111	143599	336111
Primerica Inc	PRI.N	Investment and Savings Products	336111,52392	691.608	524113
Penske Automotive Group Inc	PAG.N	Other	336112	513.1	441110
Oshkosh Corp	OSK.N	Fire and Emergency	336211	1282.4	336211
Oshkosh Corp	OSK.N	Defense	336211	2033.9	336211
Thor Industries Inc	THO.N	Recreational Vehicles - Motorized	336213	1649.33	336213
Thor Industries Inc	THO.N	Recreational Vehicles - Towables	336213	4558.45	336213
Thor Industries Inc	THO.N	European	336213,336214	1486.98	336213
Polaris Inc	PII.N	ORV/Snowmobiles	336214,336999	4209.06	336999
Borgwarner Inc	BWA.N	Engine	336312	6275	336312
Cummins Inc	CMI.N	Components	336312,336399	6914	333618
Polaris Inc	PII.N	Aftermarket	336322	906.751	336999
Westinghouse Air Brake Technologies Corp	WAB.N	Transit Group	336322,33651	2782	336510
Fox Factory Holding Corp	FOXF.OQ	defining products and systems	33633	751.02	336330
Carlisle Companies Inc	CSL.N	Carlisle Brake & Friction	33634,336413	327	325211
Borgwarner Inc	BWA.N	Drivetrain	33635	4015	336312
Lear Corp	LEA.N	Seating	33636	15097.2	336360
Paccar Inc	PCAR.OQ	Parts	336399	4073.1	336120
Illinois Tool Works Inc	ITW.N	Automotive OEM	336399	3063	336399
Littelfuse Inc	LFUS.OQ	Automotive	336399,42112	428.533	335313
Textron Inc	TXT.N	Bell	336411	3254	336411
Textron Inc	TXT.N	Textron Aviation	336411	5187	336411
Boeing Co	BA.N	Commercial Airplanes	336411	32255	336411
General Dynamics Corp	GD.N	Aerospace	336411,336412,336413	9801	336411
Lockheed Martin Corp	LMT.N	Aeronautics	336411,336412,336413	23910	336411
Parker-Hannifin Corp	PH.N	Aerospace Systems	336411,336412,336413,336414	2734.64	332912
Northrop Grumman Corp	NOC.N	Mission Systems	336411,336413,541512	12263	334511
HEICO Corp	HEI.N	Flight Support Group (FSG)	336412	1240.18	336412
Honeywell International Inc	HON.N	Aerospace Systems	336412	14054	336412
Textron Inc	TXT.N	Textron Systems	336412,336413	1325	336411
HEICO Corp	HEI.N	Electronic Technologies Group (ETG)	336412,336413	834.522	336412
General Electric Co	GE.N	Aviation	336412,336413	33633	336412
Huntington Ingalls Industries Inc	HII.N	Newport News	336412,336413,336611	5186	336411
Ball Corp	BLL.N	Aerospace	336413	1479	332431
Woodward Inc	WWD.OQ	Aerospace	336413	1880.52	333611
TransDigm Group Inc	TDG.N	Airframe	336413	2329.41	336413
Lockheed Martin Corp	LMT.N	Missiles and Fire Control	336415,336419	10646	336411
Westinghouse Air Brake Technologies Corp	WAB.N	Freight Group	33651,336999	5501	336510
Huntington Ingalls Industries Inc	HII.N	Ingalls	336611	2555	336411
General Dynamics Corp	GD.N	Marine Systems	336611	9183	336411
Brunswick Corp	BC.N	Boat	336612	1333.8	333618
Polaris Inc	PII.N	Boats	336612	621.353	336999
Harley-Davidson Inc	HOG.N	HDMC Entities	336991	4593.59	336991
Polaris Inc	PII.N	Motorcycles	336991	584.096	336999
General Dynamics Corp	GD.N	Combat Systems	336992	7007	336411
Polaris Inc	PII.N	Global Adjacent markets	336999	461.255	336999
Aaron's Inc	AAN.N	DAMI	337127,52222	35.046	532210
Fortune Brands Home & Security Inc	FBHS.N	Cabinets	337211	2388.5	337110
Leggett & Platt Inc	LEG.N	Furniture products	337214	1068.6	337121
Newell Brands Inc	NWL.OQ	Home and outdoor living	33792,339941,339942,339943	2823.4	339941
Corning Inc	GLW.N	Life Sciences	339111	1015	327212
Colfax Corp	CFX.N	Medical Technology	339112	1080.43	333992
Boston Scientific Corp	BSX.N	MedSurg	339112	3307	334510
ICU Medical Inc	ICUI.OQ	Other	339112	0	339112
ABIOMED Inc	ABMD.OQ	Service and other revenue	339112	34.059	339112
ICU Medical Inc	ICUI.OQ	Critical Care	339112	45.344	339112
Teleflex Inc	TFX.N	OEM	339112	220.717	339112
Teleflex Inc	TFX.N	Asia	339112	294.328	339112
ICU Medical Inc	ICUI.OQ	Infusion Systems	339112	328.282	339112
ICU Medical Inc	ICUI.OQ	IV Solutions	339112	414.971	339112
ICU Medical Inc	ICUI.OQ	Infusion Consumables	339112	477.611	339112
Teleflex Inc	TFX.N	EMEA	339112	588.043	339112
ABIOMED Inc	ABMD.OQ	Impella product revenue	339112	806.824	339112
Zimmer Biomet Holdings Inc	ZBH.N	Product category Operating Segments	339112	1168.5	339112
Teleflex Inc	TFX.N	Americas	339112	1492.27	339112
Becton Dickinson and Co	BDX.N	Interventional	339112	3926	339112
Hill-Rom Holdings Inc	HRC.N	Surgical Solutions	339112	438.7	339113
Stryker Corp	SYK.N	MedSurg Equipment	339112	6574	339113
Cooper Companies Inc	COO.N	Cooper Surgical	339112	680.5	339115
Haemonetics Corp	HAE.N	Hospital	339112,339113	194.604	339112
Haemonetics Corp	HAE.N	Blood Center	339112,339113	325.661	339112
Haemonetics Corp	HAE.N	Plasma	339112,339113	460.637	339112
Becton Dickinson and Co	BDX.N	Medical	339112,339113	9064	339112
Hill-Rom Holdings Inc	HRC.N	Front Line Care	339112,339113	978.1	339113
Hill-Rom Holdings Inc	HRC.N	Patient Support Systems	339112,339113	1490.5	339113
Stryker Corp	SYK.N	Neurotechnology and Spine	339112,339113	3058	339113
3M Co	MMM.N	Health Care	339112,339113,339114	7431	327910
West Pharmaceutical Services Inc	WST.N	Contract-Manufactured Products	339112,339113,54199	441.5	339112
Hologic Inc	HOLX.OQ	GYN Surgical	339113	437.2	334510
Integra Lifesciences Holdings Corp	IART.OQ	Codman Specialty Surgical	339113	996.206	334516
Stryker Corp	SYK.N	Orthopaedics	339113	5252	339113
DENTSPLY SIRONA Inc	XRAY.OQ	Technologies & Equipment	339113	2283.2	339114
Cardinal Health Inc	CAH.N	Medical	339113	15444	424210
Align Technology Inc	ALGN.OQ	Scanner	339114	381.046	339114
Envista Holdings Corp	NVST.N	Equipment & Consumables	339114	1408.9	339114
DENTSPLY SIRONA Inc	XRAY.OQ	Consumables	339114	1704.9	339114
Align Technology Inc	ALGN.OQ	Clear Aligner	339114	2025.75	339114
Envista Holdings Corp	NVST.N	Specialty Products & Technologies	339114,51121	1342.7	339114
Tiffany & Co	TIF.N	Europe	339911,42194,44831	498.3	448310
Tiffany & Co	TIF.N	Japan	339911,44831	649.8	448310
Tiffany & Co	TIF.N	Asia-Pacific	339911,44831	1258.2	448310
Tiffany & Co	TIF.N	Americas	339911,44831	1924	448310
Nike Inc	NKE.N	Converse	33992	1846	316211
Peloton Interactive Inc	PTON.OQ	Other	33992	14.7	339920
Peloton Interactive Inc	PTON.OQ	Subscription	33992	181.1	339920
Peloton Interactive Inc	PTON.OQ	Connected Fitness Products	33992	719.2	339920
Mattel Inc	MAT.OQ	Operating segment-North America	339931	2432.3	339931
Mattel Inc	MAT.OQ	Operating segment-International	339931,339932	2363.79	339931
Hasbro Inc	HAS.OQ	U.S. & Canada	339931,339932	2460.3	339932
Mattel Inc	MAT.OQ	Operating segment-American Girl	339931,339932,51112	268.489	339931
Hasbro Inc	HAS.OQ	Global Operations	339931,339932,51121	1388.74	339932
Hasbro Inc	HAS.OQ	International	339932	1836.63	339932
Newell Brands Inc	NWL.OQ	Learning and development	339941,339942,339943	2956.6	339941
LKQ Corp	LKQ.OQ	Speciality - Reportable Segment	42111	1464.04	423140
Lithia Motors Inc	LAD.N	Domestic	42111,44111,44112,44131	4382.4	441110
Lithia Motors Inc	LAD.N	Import	42111,44111,44112,44131	5267.8	441110
AutoNation Inc	AN.N	Domestic	42111,44111,48422	6671.4	441110
AutoNation Inc	AN.N	Premium Luxury	42111,44111,53212	7434.8	441110
Lithia Motors Inc	LAD.N	Luxury	42111,44112	2991.9	441110
Vroom Inc	VRM.OQ	Wholesale	42111,44112	213.464	519130
AutoNation Inc	AN.N	Import	42111,48423	6468.7	441110
Gentex Corp	GNTX.OQ	Automotive Products	42112	1810.54	336399
Icahn Enterprises LP	IEP.OQ	Automotive	42112	2884	441310
Genuine Parts Co	GPC.N	Automotive	42112,42114,44131	10987.5	441310
Cummins Inc	CMI.N	Distribution	42112,42161,44131	8071	333618
LKQ Corp	LKQ.OQ	North America - Reportable segment	42114	5209.29	423140
LKQ Corp	LKQ.OQ	Europe - Reportable Segment	42114	5838.12	423140
Ralph Lauren Corp	RL.N	Asia	42122,42232,42233,44811	1017.2	448140
Ralph Lauren Corp	RL.N	Europe	42122,42232,42233,44811	1632.2	448140
Ralph Lauren Corp	RL.N	North America	42122,42232,42233,44811	3140.5	448140
Rayonier Inc	RYN.N	Trading	42131	115.283	531120
TopBuild Corp	BLD.N	Distribution	42133	862.143	238290
Genuine Parts Co	GPC.N	Business products	42142,42149,42212,42213	1876.44	441310
Arrow Electronics Inc	ARW.N	Global ECS	42143	8666.11	423690
SYNNEX Corp	SNX.N	Concentrix	42143,541511	4707.91	423430
Premier Inc	PINC.OQ	Supply Chain Services	42145	952.763	423450
Henry Schein Inc	HSIC.OQ	Medical	42145	2973.59	423450
Henry Schein Inc	HSIC.OQ	Dental	42145	6415.86	423450
Mckesson Corp	MCK.N	Medical-Surgical Solutions	42145	8305	424210
Clorox Co	CLX.N	Health and Wellness	42149	2749	325612
Avantor Inc	AVTR.N	Services	42149	735.6	423490
Avantor Inc	AVTR.N	Equipment & instrumentation	42149	900.6	423490
Avantor Inc	AVTR.N	Proprietary materials & consumables	42149	2008.5	423490
Avantor Inc	AVTR.N	Third party materials & consumables	42149	2395.6	423490
W W Grainger Inc	GWW.N	United States	42161,42171,42172,42183	8815	423610
Arrow Electronics Inc	ARW.N	Global Components	42169	20250.7	423690
HD Supply Holdings Inc	HDS.OQ	Construction and industrial	42171	3019	423610
Fastenal Co	FAST.OQ	Other	42171	154.677	423710
Fastenal Co	FAST.OQ	Welding supplies	42171	224.015	423710
Fastenal Co	FAST.OQ	Electrical supplies	42171	250.684	423710
Fastenal Co	FAST.OQ	Hydraulics & pneumatics	42171	304.021	423710
Fastenal Co	FAST.OQ	Material handling	42171	314.688	423710
Fastenal Co	FAST.OQ	Cutting tools	42171	362.692	423710
Fastenal Co	FAST.OQ	Janitorial supplies	42171	416.029	423710
Fastenal Co	FAST.OQ	Tools	42171	528.036	423710
Fastenal Co	FAST.OQ	Safety supplies	42171	954.732	423710
Fastenal Co	FAST.OQ	Fasteners(2)	42171	1824.12	423710
W W Grainger Inc	GWW.N	Canada	42183	529	423610
Genuine Parts Co	GPC.N	Industrial	42183,42184	6528.33	441310
Planet Fitness Inc	PLNT.N	Equipment segment	42191	251.524	713940
Mckesson Corp	MCK.N	European Pharmaceutical Solutions	42221	27390	424210
Cardinal Health Inc	CAH.N	Pharmaceutical	42221	137495	424210
Amerisourcebergen Corp	ABC.N	Pharmaceutical Distribution	42221	172814	424210
Mckesson Corp	MCK.N	U.S. Pharmaceutical and Specialty Solutions	42221	183341	424210
Walgreens Boots Alliance Inc	WBA.OQ	Pharmacetical wholesale	42221	23053	446110
Walgreens Boots Alliance Inc	WBA.OQ	Retail Pharmacy International	42221,44611,44612,45411	11462	446110
Walgreens Boots Alliance Inc	WBA.OQ	Retail Pharmacy USA	42221,44611,44612,45411	104532	446110
Amerisourcebergen Corp	ABC.N	Other-MWI Animal Health	42221,44611,541614	3975.23	424210
Amerisourcebergen Corp	ABC.N	Other-Global Commercialization Services	42221,48411	2893.11	424210
IQVIA Holdings Inc	IQV.N	Research & Development Solutions	42221,54171,621111	5788	541712
Deckers Outdoor Corp	DECK.N	HOKA brand wholesale	42232,42233,42234	277.097	316211
PVH Corp	PVH.N	Tommy Hilfiger North America	42232,42233,44815	1647.9	315211
PVH Corp	PVH.N	Tommy Hilfiger International	42232,42233,44815,45111	3063.8	315211
Berkshire Hathaway Inc	BRKa.N	McLane Company	42241	50458	524126
Sysco Corp	SYY.N	SYGMA	42241,42242,42248,42249	5555.93	424410
Lamb Weston Holdings Inc	LW.N	Retail	42242	595.5	424420
Lamb Weston Holdings Inc	LW.N	Foodservice	42242	1069.1	424420
Lamb Weston Holdings Inc	LW.N	Global	42242	1973.6	424420
Caseys General Stores Inc	CASY.OQ	Prepared Food & Fountain	42245,44512	1097.21	445120
Performance Food Group Co	PFGC.N	Vistar	42248	8343.4	424410
J M Smucker Co	SJM.N	International and Away From Home	42248,72231	1050.3	311920
Keurig Dr Pepper Inc	KDP.N	Coffee Systems	42249	4233	312111
Caseys General Stores Inc	CASY.OQ	Grocery & Other Merchandise	42249	2498.97	445120
Starbucks Corp	SBUX.OQ	Channel Development	42249,445299,722211,722213	1992.6	722213
Ashland Global Holdings Inc.	ASH.N	Specialty Ingredients	42261	2382	325211
Eastman Chemical Co	EMN.N	Chemical Intermediates	42269	2443	325199
Magellan Midstream Partners LP	MMP.N	Marine Storage	42271	200.054	486110
Kinder Morgan Inc	KMI.N	inter segment Terminals	42271	3	486210
Marathon Petroleum Corp	MPC.N	Mindstream	42271,48611,48691	8760	324110
Marathon Petroleum Corp	MPC.N	Retail	42272	33067	324110
Plains All American Pipeline LP	PAA.N	Supply & Logistics	42272,48621	32276	486110
Sherwin-Williams Co	SHW.N	The Americas group	42295	10171.9	325510
Penske Automotive Group Inc	PAG.N	Retail Automotive	44111	20615.8	441110
IAA Inc	IAA.N	International	44112,45411	170.7	441120
IAA Inc	IAA.N	United States	44112,45411	1266.1	441120
Vroom Inc	VRM.OQ	Ecommerce	44112,45411	588.114	519130
Vroom Inc	VRM.OQ	TDA	44112,524126	390.243	519130
Autozone Inc	AZO.N	Auto Parts Locations	44131	11645.2	441310
Aaron's Inc	AAN.N	Aaron's Business	44211,443111	1784.48	532210
TJX Companies Inc	TJX.N	TJX Canada	44211,44814,44815,44821	4031.41	448140
TJX Companies Inc	TJX.N	TJX International	44211,44814,44815,44821	5665	448140
Berkshire Hathaway Inc	BRKa.N	Service and Retailing	44211,44831	29487	524126
Williams-Sonoma Inc	WSM.N	source for gourmet foods and professional-quality cookware	44221	5898.01	442299
RH	RH.N	RH Segment	442291,442299	2514.3	442110
RH	RH.N	Waterworks	442299	133.141	442110
TJX Companies Inc	TJX.N	HomeGoods	442299	6355.77	448140
Best Buy Co Inc	BBY.N	International	442299,443111,443112,44312	3524	443112
Whirlpool Corp	WHR.N	Asia	443111	1849	335224
Whirlpool Corp	WHR.N	EMEA	443111	4379	335224
Whirlpool Corp	WHR.N	Latin America	443111	4498	335224
Whirlpool Corp	WHR.N	North America	443111	11715	335224
Best Buy Co Inc	BBY.N	Domestic	443112,44312	40114	443112
Home Depot Inc	HD.N	Building Materials	44411	7712	444110
Lowe's Companies Inc	LOW.N	Building Products	44411	23018	444110
Lowe's Companies Inc	LOW.N	Home Decor	44411	25867	444110
Kroger Co	KR.N	Convenience Stores	44511	0	445110
Kroger Co	KR.N	Supermarket Fuel	44511	14052	445110
Kroger Co	KR.N	Fresh	44511	29452	445110
Walmart Inc	WMT.N	Walmart International	44511,44814,45211,45291	120130	445110
Walmart Inc	WMT.N	Wal-Mart U.S.	44511,45211,45411	341004	445110
Walmart Inc	WMT.N	Sam's Club	44511,45291	58792	445110
Starbucks Corp	SBUX.OQ	Americas	445291,722213	18259	722213
Starbucks Corp	SBUX.OQ	Corporate and Other	445299,722211,722213	66.3	722213
Kroger Co	KR.N	Pharmacy	44611	11015	445110
CVS Health Corp	CVS.N	Corporate segment	44611	512	446110
CVS Health Corp	CVS.N	Retail Pharmacy Segment	44611,44612,446199	86608	446110
Cigna Corp	CI.N	Health Services	44611,524113,524114	217208	524114
UnitedHealth Group Inc	UNH.N	OptumRx	44611,524114	116381	524114
CVS Health Corp	CVS.N	Pharmacy Services Segment	44611,524298,52512	141491	446110
Aptargroup Inc	ATR.N	Beauty & Home	44612	1376.03	326199
L Brands Inc	LB.N	Bath & Body Works	44612	5170	448120
L Brands Inc	LB.N	Victoria's Secret and Bath & Body Works International	44612,44812,44819	600	448120
Dupont De Nemours Inc	DD.N	Nutrition & Biosciences	446191	6076	325520
Humana Inc	HUM.N	Retail	446199	112720	621112
CVS Health Corp	CVS.N	Health Care Benefits	446199,524114,621999	69604	446110
Ralph Lauren Corp	RL.N	Other non-reportable segments	44811	369.9	448140
Deckers Outdoor Corp	DECK.N	Other brands wholesale	44811,44812,44821	67.175	316211
L Brands Inc	LB.N	Victoria's Secret	44812	6805	448120
TJX Companies Inc	TJX.N	Marmaxx	44814	25664.8	448140
Gap Inc	GPS.N	Banana Republic Global	44814,45411	2539	448140
Gap Inc	GPS.N	Gap Global	44814,45411	4634	448140
Gap Inc	GPS.N	Old Navy Global	44814,45411	7983	448140
PVH Corp	PVH.N	Calvin Klein North America	44815	1669.7	315211
PVH Corp	PVH.N	Calvin Klein International	44815	1998.1	315211
Kroger Co	KR.N	Non Perishable	44831	61464	445110
Target Corp	TGT.N	Other	45211	146	452112
Target Corp	TGT.N	other Revenue	45211	302	452112
Target Corp	TGT.N	Credit card profit sharing	45211	680	452112
Dollar Tree Inc	DLTR.OQ	Dollar Tree	45211	12507.9	452112
Target Corp	TGT.N	Hardlines	45211	12595	452112
Target Corp	TGT.N	Apparel and accessories	45211	14304	452112
Target Corp	TGT.N	Home furnishings and décor	45211	14430	452112
Target Corp	TGT.N	Food and beverage	45211	15039	452112
Target Corp	TGT.N	Beauty and household essentials	45211	20616	452112
BJ's Wholesale Club Holdings Inc	BJ.N	Gasoline and Other Ancillary Services	45291	1675.51	452910
BJ's Wholesale Club Holdings Inc	BJ.N	General Merchandise	45291	1933.28	452910
BJ's Wholesale Club Holdings Inc	BJ.N	Non-Edible Grocery	45291	2706.6	452910
BJ's Wholesale Club Holdings Inc	BJ.N	Edible Grocery	45291	3093.25	452910
BJ's Wholesale Club Holdings Inc	BJ.N	Perishables	45291	3479.91	452910
Costco Wholesale Corp	COST.OQ	Canadian operations	45291	21366	452910
Costco Wholesale Corp	COST.OQ	United States operations	45291	111751	452910
Dollar Tree Inc	DLTR.OQ	Family Dollar	45299	11102.9	452112
Five Below Inc	FIVE.OQ	RETAIL-VARIETY STORES	45299	1846.73	452990
FedEx Corp	FDX.N	FedEx Services segment	45321,541614	22	492110
Deckers Outdoor Corp	DECK.N	Direct to consumer	45411	736.856	316211
Overstock.com Inc	OSTK.OQ	Other	45411	0.113	454111
Overstock.com Inc	OSTK.OQ	Partner	45411	21.582	454111
eBay Inc	EBAY.OQ	Marketing Services and other revenues-StubHub	45411	64	454111
Wayfair Inc	W.N	International	45411	1362.23	454111
Overstock.com Inc	OSTK.OQ	Direct	45411	1434.97	454111
Wayfair Inc	W.N	U S	45411	7764.83	454111
Amazon.com Inc	AMZN.OQ	Physical Stores	45411	17192	454111
Amazon.com Inc	AMZN.OQ	Subscription Services	45411	19210	454111
Amazon.com Inc	AMZN.OQ	Amazon Web Services	45411	35026	454111
Amazon.com Inc	AMZN.OQ	Third Party Seller Services	45411	53762	454111
Amazon.com Inc	AMZN.OQ	Online Stores	45411	141247	454111
Copart Inc	CPRT.OQ	International	45411	385.388	519130
Copart Inc	CPRT.OQ	United States	45411	1656.57	519130
eBay Inc	EBAY.OQ	Marketing services and other revenues- Marketplace	45411,51121,514191	1060	454111
Stamps.Com Inc	STMP.OQ	MetaPack	45411,51121,514191	52.762	519130
Stamps.Com Inc	STMP.OQ	Stamps .com	45411,51121,514191	519.088	519130
eBay Inc	EBAY.OQ	Net transaction revenues- Stephub	45411,51121,514191,52232	1057	454111
eBay Inc	EBAY.OQ	Net transaction revenues- Marketplace	45411,51121,514191,52232	7578	454111
Discovery Inc	DISCA.OQ	U.S.Network	45411,51312,51322,514191	7092	512191
Qurate Retail Inc	QRTEA.OQ	QVC International	45411,51322,514191	2709	454111
Alaska Air Group Inc	ALK.N	Horizon	481111	451	481111
Delta Air Lines Inc	DAL.N	Airline	481111	46910	481111
Alaska Air Group Inc	ALK.N	Regional	481111,481112	1394	481111
Alaska Air Group Inc	ALK.N	Mainline	481111,481112	7381	481111
Landstar System Inc	LSTR.OQ	Transportation Logistics	481111,482111,483111,484121	4028.34	484121
United Parcel Service Inc	UPS.N	Supply Chain & Freight	481112,48851,541614	13381	492110
Boeing Co	BA.N	Global Services	481219,48423,611512	18468	336411
CSX Corp	CSX.OQ	Fertilizers	482111	431	482111
CSX Corp	CSX.OQ	Other	482111	518	482111
CSX Corp	CSX.OQ	Minerals	482111	550	482111
CSX Corp	CSX.OQ	Metals and Equipment	482111	741	482111
Norfolk Southern Corp	NSC.N	Forest and consumer	482111	846	482111
CSX Corp	CSX.OQ	Forest Products	482111	878	482111
Norfolk Southern Corp	NSC.N	Automotive	482111	994	482111
CSX Corp	CSX.OQ	Automotive	482111	1236	482111
CSX Corp	CSX.OQ	Agricultural and Food Products	482111	1410	482111
Norfolk Southern Corp	NSC.N	Metals and construction	482111	1522	482111
Norfolk Southern Corp	NSC.N	Agriculture products	482111	1567	482111
Norfolk Southern Corp	NSC.N	Coal	482111	1669	482111
Norfolk Southern Corp	NSC.N	Chemicals	482111	1874	482111
CSX Corp	CSX.OQ	Coal	482111	2070	482111
CSX Corp	CSX.OQ	Chemicals	482111	2343	482111
Norfolk Southern Corp	NSC.N	Intermodal	482111	2824	482111
Berkshire Hathaway Inc	BRKa.N	BNSF	482111,482112	23515	524126
J B Hunt Transport Services Inc	JBHT.OQ	Intermodal (JBI)	482111,482112,48411,484121	4745	484121
Carnival Corp	CCL.N	Cruise Support	483112	173	483112
Carnival Corp	CCL.N	Tour and Other	483112	390	483112
Carnival Corp	CCL.N	NAA cruise operations	483112	13612	483112
Carnival Corp	CCL.N	EA cruise operations	483112,56152	6650	483112
Royal Caribbean Cruises Ltd	RCL.N	Passenger ticket revenues	483114	10950.7	483114
J B Hunt Transport Services Inc	JBHT.OQ	Truckload (JBT)	48411,484121	389	484121
FedEx Corp	FDX.N	FedEx Freight	48411,484121	7102	492110
FedEx Corp	FDX.N	FedEx Ground	48411,484121	22733	492110
CSX Corp	CSX.OQ	Intermodal	484121	1760	482111
J B Hunt Transport Services Inc	JBHT.OQ	Dedicated Contract Services® (DCS)	484121	2695	484121
Knight-Swift Transportation Holdings Inc	KNX.N	Trucking	484121	3952.87	484121
Schneider National Inc	SNDR.N	Logistics	484121	934.8	484230
Schneider National Inc	SNDR.N	Intermodal	484121	1007.8	484230
Schneider National Inc	SNDR.N	Truckload	484121	2076.8	484230
Americold Realty Trust	COLD.N	Transportation	484121	144.844	493120
Knight-Swift Transportation Holdings Inc	KNX.N	Intermodal	484121,484122,48821	455.466	484121
J B Hunt Transport Services Inc	JBHT.OQ	Integrated Capacity Solutions (ICS)	484121,541614	1348	484121
CH Robinson Worldwide Inc	CHRW.OQ	North American Surface transportation	484122,48851	11283.7	488510
United Parcel Service Inc	UPS.N	U.S. Domestic Package	484122,49211,49221	46493	492110
United Parcel Service Inc	UPS.N	International Package	48423,49221	14220	492110
HollyFrontier Corp	HFC.N	HEP	48611	944.527	324110
Phillips 66 Partners LP	PSXP.N	develop and acquire primarily fee-based crude oil, refined p	48611	1673	486110
Hess Midstream Operations LP	HESM.N	Gathering	48611,48621	422.9	486110
Plains All American Pipeline LP	PAA.N	Transportation	48611,48621	2320	486110
Phillips 66	PSX.N	Midstream	48611,48621,48691,48699	9225	324110
Energy Transfer LP	ET.N	Investment in Sunoco Logistics	48611,48621,48691,48699	16602	486210
Diamondback Energy Inc	FANG.OQ	Midstream Services	48621	448	211111
ONEOK Inc	OKE.N	Natural Gas Pipelines	48621	471.987	211111
CenterPoint Energy Inc	CNP.N	Midstream Investment	48621	0	221210
National Fuel Gas Co	NFG.N	Pipeline and Storage	48621	288.283	221210
CenterPoint Energy Inc	CNP.N	Infrastructure Services	48621	1190	221210
Hess Midstream Operations LP	HESM.N	Processing and Storage	48621	295.3	486110
Plains All American Pipeline LP	PAA.N	Facilities	48621	1171	486110
Kinder Morgan Inc	KMI.N	Kinder Morgan Canada- KMP	48621	0	486210
Kinder Morgan Inc	KMI.N	CO2	48621	1219	486210
Energy Transfer LP	ET.N	Interstate transportation and storage	48621	1985	486210
Kinder Morgan Inc	KMI.N	Terminals- KMP	48621	2034	486210
Energy Transfer LP	ET.N	Intrastate transportation and storage	48621	3449	486210
Enterprise Products Partners LP	EPD.N	Natural Gas Pipelines & Services	48621	3794.1	486210
Kinder Morgan Inc	KMI.N	Natural Gas Pipeline- KMP	48621	8170	486210
Loews Corp	L.N	Boardwalk Pipelines	48621	1300	524126
Kinder Morgan Inc	KMI.N	Product Pipeline- KMP	48621,48691	1831	486210
Magellan Midstream Partners LP	MMP.N	Refined Products	48691	1888.48	486110
MPLX LP	MPLX.N	G&P	48691	3185	486110
MPLX LP	MPLX.N	L&S	48691	3856	486110
Energy Transfer LP	ET.N	NGL and refined products transportation and services	48691	13362	486210
XPO Logistics Inc	XPO.N	Transportation	48849,48851,541614	10687	484110
Expeditors International of Washington Inc	EXPD.OQ	Oceanfreightandoceanservices	48851	2217.55	488510
CH Robinson Worldwide Inc	CHRW.OQ	Global Forwarding	48851	2327.91	488510
Expeditors International of Washington Inc	EXPD.OQ	Airfreightservices	48851	2929.88	488510
Expeditors International of Washington Inc	EXPD.OQ	Customsbrokerageandotherservices	48851	3027.99	488510
Crown Holdings Inc	CCK.N	Transit Packaging	488991	2283	332431
CDW Corp	CDW.OQ	Headquarters	488999,541512	0	541512
FedEx Corp	FDX.N	FedEx Express	49211,541614	35513	492110
Americold Realty Trust	COLD.N	Third-Party Managed	49311	252.939	493120
Amerco	UHAL.OQ	Moving and Storage	49311,53212	3657.77	532120
Americold Realty Trust	COLD.N	Warehouse	49312	1377.22	493120
Public Storage	PSA.N	Ancillary operations	49319	162.271	531130
Public Storage	PSA.N	Self Storage Operations	49319,53113	2684.55	531130
New York Times Co	NYT.N	Newspaper, print and digital products and related businesses	51111	1812.18	511110
News Corp	NWSA.OQ	News Media	51111,51112,513111,514191	2801	511110
News Corp	NWSA.OQ	Book Publishing	51113	1666	511110
ViacomCBS Inc	VIAC.OQ	Publishing	51113	814	515120
MSCI Inc	MSCI.N	Index	51114	920.937	511210
S&P Global Inc	SPGI.N	S&P Global Platts	51114,511199,514191,541611	844	519130
Factset Research Systems Inc	FDS.N	Asia Pacific	51114,51421	132.713	518210
Factset Research Systems Inc	FDS.N	Europe	51114,51421	408.084	518210
Factset Research Systems Inc	FDS.N	United states	51114,51421	894.554	518210
Hewlett Packard Enterprise Co	HPE.N	Intelligent Edge	51121	2846	334111
NVIDIA Corp	NVDA.OQ	GPU	51121	9465	334111
Dell Technologies Inc	DELL.N	VMware	51121	10905	334111
Henry Schein Inc	HSIC.OQ	Technology and value-added services	51121	515.085	423450
Guidewire Software Inc	GWRE.N	License and subscription - Perpetual license	51121	2.13	511210
MongoDB Inc	MDB.OQ	Service	51121	21.894	511210
ANSYS Inc	ANSS.OQ	Service	51121	55.688	511210
Guidewire Software Inc	GWRE.N	License and subscription - Subscription	51121	65.05	511210
Schrodinger Inc	SDGR.OQ	Software	51121	66.735	511210
Veeva Systems Inc	VEEV.N	Professional services- Veeva Commercial Cloud	51121	76.347	511210
Pegasystems Inc	PEGA.OQ	Perpetual license	51121	80.015	511210
Guidewire Software Inc	GWRE.N	Maintenance	51121	85.424	511210
Appian Corp	APPN.OQ	Professional services	51121	109.053	511210
Veeva Systems Inc	VEEV.N	Professional services- Veeva Vault	51121	131.44	511210
Pegasystems Inc	PEGA.OQ	Cloud	51121	133.746	511210
Appian Corp	APPN.OQ	Subscriptions, software and support	51121	151.299	511210
MongoDB Inc	MDB.OQ	MongoDB Atlas-related	51121	162.51	511210
Black Knight Inc	BKI.N	Data and Analytics	51121	165.4	511210
Pegasystems Inc	PEGA.OQ	Term license	51121	199.433	511210
Pegasystems Inc	PEGA.OQ	Consulting	51121	217.609	511210
MongoDB Inc	MDB.OQ	Other subscription	51121	237.316	511210
Guidewire Software Inc	GWRE.N	Services	51121	248.768	511210
Adobe Inc	ADBE.OQ	Publishing	51121	258.145	511210
Pegasystems Inc	PEGA.OQ	Maintenance	51121	280.58	511210
ANSYS Inc	ANSS.OQ	Perpetual licenses	51121	293.587	511210
Splunk Inc	SPLK.OQ	Cloud services	51121	312.358	511210
Guidewire Software Inc	GWRE.N	License and subscription - Term license	51121	318.142	511210
ANSYS Inc	ANSS.OQ	Lease licenses	51121	406.043	511210
Veeva Systems Inc	VEEV.N	Subscription services- Veeva Vault	51121	427.679	511210
Veeva Systems Inc	VEEV.N	Subscription services- Veeva Commercial Cloud	51121	468.615	511210
Teladoc Health Inc	TDOC.N	Health service	51121	553.307	511210
Splunk Inc	SPLK.OQ	Maintenance, professional services and training	51121	673.201	511210
ANSYS Inc	ANSS.OQ	Maintenance	51121	760.574	511210
Take-Two Interactive Software Inc	TTWO.OQ	PC and other	51121	780.368	511210
PTC Inc	PTC.OQ	Software Products	51121	1088.1	511210
Splunk Inc	SPLK.OQ	License	51121	1373.37	511210
Activision Blizzard Inc	ATVI.OQ	Blizzard	51121	1895	511210
Activision Blizzard Inc	ATVI.OQ	Activision	51121	2187	511210
Take-Two Interactive Software Inc	TTWO.OQ	Console	51121	2308.6	511210
Adobe Inc	ADBE.OQ	Digital Experience	51121	3206.17	511210
Adobe Inc	ADBE.OQ	Digital Media	51121	7706.98	511210
Oracle Corp	ORCL.N	Cloud and license	51121	32523	511210
Jack Henry & Associates Inc	JKHY.OQ	Payments	51121	597.693	541512
FTI Consulting Inc	FCN.N	Technology	51121	215.584	541611
IQVIA Holdings Inc	IQV.N	Technology & Analytics Solutions	51121	4486	541712
Hasbro Inc	HAS.OQ	Entertainment, licensing & Digital	51121,51211,53311	445.933	339932
eBay Inc	EBAY.OQ	Marketing services and other revenues- Classifields	51121,514191	1061	454111
ANGI Homeservices Inc	ANGI.OQ	Europe	51121,514191	76.313	511210
Uber Technologies Inc	UBER.N	ATG an d Other technology	51121,514191	42	519130
Uber Technologies Inc	UBER.N	Other Bets	51121,514191	119	519130
IAC/Interactivecorp	IAC.OQ	Applications	51121,514191	519.459	519130
Uber Technologies Inc	UBER.N	Freight	51121,514191	731	519130
Uber Technologies Inc	UBER.N	Eats	51121,514191	2510	519130
Uber Technologies Inc	UBER.N	Rides	51121,514191	10745	519130
News Corp	NWSA.OQ	Digital Real Estate Services	51121,514191,51421	1065	511110
Envestnet Inc	ENV.N	Envestnet Data & Analytics	51121,514191,51421	190.669	511210
Envestnet Inc	ENV.N	Envestnet Wealth	51121,514191,51421	709.458	511210
LivePerson Inc	LPSN.OQ	Consumer	51121,514191,541511	24.48	541511
LivePerson Inc	LPSN.OQ	Business	51121,514191,541511	267.129	541511
Microsoft Corp	MSFT.OQ	Productivity and Business Processes	51121,514191,541511,541512	46398	511210
CDK Global Inc	CDK.OQ	CDK International	51121,514191,541511,541519	321.1	511210
CDK Global Inc	CDK.OQ	CDK North America	51121,514191,541511,541519	1639	511210
Cloudera Inc	CLDR.N	Services	51121,51421	126.365	511210
Cloudera Inc	CLDR.N	Subscription	51121,51421	667.826	511210
Change Healthcare Inc	CHNG.OQ	Software and analytics	51121,51421	1614.05	518210
Microsoft Corp	MSFT.OQ	Intelligent Cloud	51121,51421,541511,541512	48366	511210
Fidelity National Information Services Inc	FIS.N	Capital Market Solutions	51121,52232,52393,541511	2447	522320
Broadridge Financial Solutions Inc	BR.N	Global Technology and Operations	51121,52392	1174.2	518210
Autodesk Inc	ADSK.OQ	Media and Entertainment	51121,54143,541511,541512	199.2	511210
Hewlett Packard Enterprise Co	HPE.N	Coporate Investments	51121,541511	507	334111
Zebra Technologies Corp	ZBRA.OQ	Asset Intelligence & Tracking (AIT)	51121,541511	1479	334119
Intel Corp	INTC.OQ	Mobileye	51121,541511	879	334413
Nuance Communications Inc	NUAN.OQ	Automotive-Maintenance and support	51121,541511	0.262	511210
Nuance Communications Inc	NUAN.OQ	other-Maintenance and support	51121,541511	0.271	511210
Nuance Communications Inc	NUAN.OQ	other-Product and licensing	51121,541511	9.833	511210
Nuance Communications Inc	NUAN.OQ	other-Hosting and professional services	51121,541511	51.359	511210
Nuance Communications Inc	NUAN.OQ	Automotive-Hosting and professional services	51121,541511	131.027	511210
Nuance Communications Inc	NUAN.OQ	Automotive-Product and licensing	51121,541511	170.532	511210
Black Knight Inc	BKI.N	Software Solutions	51121,541511	1012.3	511210
Roper Technologies Inc	ROP.N	Network Software & Systems	51121,541511	1529.5	511210
Roper Technologies Inc	ROP.N	Application Software	51121,541511	1588	511210
Fair Isaac Corp	FICO.N	Decision Management Software-Latin America	51121,541511	18.04	541511
Fair Isaac Corp	FICO.N	Decision Management Software-Asia Pacific	51121,541511	19.147	541511
Fair Isaac Corp	FICO.N	Decision Management Software-Europe & Middle East & Africa	51121,541511	33.288	541511
Fair Isaac Corp	FICO.N	Decision Management Software-North America	51121,541511	63.397	541511
Hewlett Packard Enterprise Co	HPE.N	Hybrid IT	51121,541511,541512	23420	334111
Zebra Technologies Corp	ZBRA.OQ	Enterprise Visibility & Mobility (EVM)	51121,541511,541512	3006	334119
Roper Technologies Inc	ROP.N	Process Technologies	51121,541511,541512	652.9	511210
Autodesk Inc	ADSK.OQ	Manufacturing	51121,541511,541512	726.1	511210
Trimble Inc	TRMB.OQ	Buildings and Infrastructure	51121,541511,541512	1258.2	511210
Autodesk Inc	ADSK.OQ	Architecture	51121,541511,541512	1377.1	511210
Roper Technologies Inc	ROP.N	Measurement & Analytical Solutions	51121,541511,541512	1596.4	511210
ASGN Inc	ASGN.N	ECS	51121,541511,56131	798.2	541511
Jack Henry & Associates Inc	JKHY.OQ	Core	51121,541512	582.166	541512
Jack Henry & Associates Inc	JKHY.OQ	Complementary	51121,541519	463.349	541512
Comcast Corp	CMCSA.OQ	Filmed Entertainment	51211	6493	517110
Walt Disney Co	DIS.N	Studio Entertainment	51211,51223	11127	515120
Walt Disney Co	DIS.N	Direct-to-Consumer & International	51211,513111,51312,51322	9349	515120
Walt Disney Co	DIS.N	Media Networks	51211,513112,51312	24827	515120
Comcast Corp	CMCSA.OQ	Sky	51211,51331,514191	19219	517110
Sirius XM Holdings Inc	SIRI.OQ	Pandora	513112,514191	1607	515112
Sirius XM Holdings Inc	SIRI.OQ	Sirius XM	513112,514191	6187	515112
Liberty Media Corp	FWONA.OQ	Formula 1	51312	2022	515120
Nexstar Media Group Inc	NXST.OQ	Broadcasting	51312	2929.43	515120
ViacomCBS Inc	VIAC.OQ	Cable Networks	51312	12502	515120
Qurate Retail Inc	QRTEA.OQ	QxH	51312,54184	8277	454111
Fox Corp	FOXA.OQ	Cable Network Programming	51322	5492	515120
DISH Network Corp	DISH.OQ	Pay-TV	51322	12810.2	515210
Netflix Inc	NFLX.OQ	Streaming content services	51322	20156.4	515210
Comcast Corp	CMCSA.OQ	Cable networks	51322	11513	517110
Comcast Corp	CMCSA.OQ	Cable Communications	51322,51331,51339,514191	58082	517110
News Corp	NWSA.OQ	Subscription Video Services	51322,51411,514191	1884	511110
Discovery Inc	DISCA.OQ	International Networks	51322,514191	4041	512191
AT&T Inc	T.N	WarnerMedia	51331,513322	33499	517210
Verizon Communications Inc	VZ.N	Consumer	51331,513322	91296	517210
AT&T Inc	T.N	Communications	51331,513322	142359	517210
Centurylink Inc	CTL.N	International and Global Accounts	51331,513322,51421	3596	517110
Centurylink Inc	CTL.N	Enterprise	51331,513322,51421	6133	517110
AT&T Inc	T.N	Latin America	51331,513322,541512,541519	6963	517210
Motorola Solutions Inc	MSI.N	Services and Software	51331,541519	2558	334220
Qorvo Inc	QRVO.OQ	MP	513322	2397.74	334220
Bandwidth Inc	BAND.OQ	CpaaS	513322	197.944	511210
SBA Communications Corp	SBAC.OQ	Int'l Site Leasing	513322	373.75	531190
SBA Communications Corp	SBAC.OQ	Domestic Site Leasing	513322	1487.11	531190
Centurylink Inc	CTL.N	Consumer Market	513322,51339,514199	5642	517110
Gci Liberty Inc	GLIBA.OQ	Liberty Broadband	513322,514191	14.859	517210
Gci Liberty Inc	GLIBA.OQ	GCI Holdings	513322,514191	869.662	517210
Expedia Group Inc	EXPE.OQ	Core OTA	513322,514191,56151,561599	9427	561510
Nuance Communications Inc	NUAN.OQ	Healthcare-Maintenance and support	51339	156.905	511210
Nuance Communications Inc	NUAN.OQ	Healthcare-Product and licensing	51339	246.788	511210
Nuance Communications Inc	NUAN.OQ	Healthcare-Hosting and professional services	51339	546.037	511210
Centurylink Inc	CTL.N	Small and Medium Business Markets	51339,51421	2956	517110
Centurylink Inc	CTL.N	Wholesale Markets	51339,51421	4074	517110
American Tower Corp	AMT.N	Services	51339,53119	115.4	531190
American Tower Corp	AMT.N	Asia Property	51339,53119	1217	531190
American Tower Corp	AMT.N	Latin America Property	51339,53119	1340.7	531190
American Tower Corp	AMT.N	US Property	51339,53119	4188.7	531190
Nuance Communications Inc	NUAN.OQ	Enterprise-Product and licensing	51339,541511	82.073	511210
Nuance Communications Inc	NUAN.OQ	Enterprise-Maintenance and support	51339,541511	111.758	511210
Nuance Communications Inc	NUAN.OQ	Enterprise-Hosting and professional services	51339,541511	316.247	511210
News Corp	NWSA.OQ	Other	51411	2	511110
Baker Hughes Co	BKR.N	DIGITAL SOLUTIONS	514191	2492	213112
W W Grainger Inc	GWW.N	Other Businesses	514191	2651	423610
MSCI Inc	MSCI.N	All Other	514191	139.934	511210
MSCI Inc	MSCI.N	Analytics	514191	496.925	511210
ANGI Homeservices Inc	ANGI.OQ	North America	514191	1249.89	511210
Nexstar Media Group Inc	NXST.OQ	Other	514191	109.893	515120
Zynga Inc	ZNGA.OQ	Advertising and other: Other	514191	7.866	519130
Zynga Inc	ZNGA.OQ	Online game:Other	514191	66.059	519130
Zynga Inc	ZNGA.OQ	Advertising and other: Mobile	514191	266.556	519130
Alphabet Inc	GOOGL.OQ	Other Bets	514191	659	519130
Zynga Inc	ZNGA.OQ	Online Game: Mobile	514191	981.178	519130
Zillow Group Inc	ZG.OQ	IMT	514191	1276.9	519130
IAC/Interactivecorp	IAC.OQ	The Match Group	514191	2051.26	519130
Alphabet Inc	GOOGL.OQ	Google	514191	161198	519130
Churchill Downs Inc	CHDN.OQ	Online Sports Betting and iGaming	514191	0.6	721120
Zillow Group Inc	ZG.OQ	Mortgages	514191,514199	100.691	519130
Live Nation Entertainment Inc	LYV.N	Ticketing	514191,514199,561599	1557.27	711310
IAC/Interactivecorp	IAC.OQ	Dotdash	514191,51421,541511	167.594	519130
IAC/Interactivecorp	IAC.OQ	Vimeo	514191,51421,541511	196.015	519130
Expedia Group Inc	EXPE.OQ	HomeAway	514191,53112,53139,56151	1340	561510
CoStar Group Inc	CSGP.OQ	International	514191,53139	39.652	519130
CoStar Group Inc	CSGP.OQ	North America	514191,53139	1360.07	519130
Gartner Inc	IT.N	Consulting	514191,541512,541611	393.904	541712
Gartner Inc	IT.N	Conferences	514191,541611	476.869	541712
Gartner Inc	IT.N	Research	514191,541611	3374.55	541712
IAC/Interactivecorp	IAC.OQ	ANGI Homeservices	514191,561421	1326.2	519130
Churchill Downs Inc	CHDN.OQ	Online Wagering	514191,71399	1.1	721120
Broadridge Financial Solutions Inc	BR.N	Investor Communication Solution	514199	3491.3	518210
UnitedHealth Group Inc	UNH.N	OptumInsight	514199	16245	524114
Nielsen Holdings PLC	NLSN.N	Connect	514199	3057	541910
Nielsen Holdings PLC	NLSN.N	Media	514199	3441	541910
TransUnion	TRU.N	Consumer Interactive	514199,51421	497.8	518210
TransUnion	TRU.N	International	514199,51421	623.5	518210
TransUnion	TRU.N	U.S Information Services	514199,51421	1609.6	518210
Iron Mountain Inc	IRM.N	North American Records and Information Management Business	514199,51421	3812.43	531130
Switch Inc	SWCH.N	Connectivity	51421	85.009	518210
Switch Inc	SWCH.N	Colocation	51421	370.682	518210
Liveramp Holdings Inc	RAMP.N	COMPUTER PROCESSING & DATA PREPARATION	51421	380.572	518210
Iron Mountain Inc	IRM.N	Global Data Center Business	51421	257.151	531130
Fiserv Inc	FISV.OQ	Financials	51421	2407	541511
Fiserv Inc	FISV.OQ	Payments	51421	3744	541511
Fiserv Inc	FISV.OQ	First Data	51421,52232,541511	4078	541511
Change Healthcare Inc	CHNG.OQ	Technology-enabled services	51421,52232,541511,541611	980.606	518210
Fleetcor Technologies Inc	FLT.N	International	51421,52232,54199,561599	940.302	522320
Fleetcor Technologies Inc	FLT.N	North America	51421,52232,54199,561599	1708.55	522320
SEI Investments Co	SEIC.OQ	Investments in New Business	51421,52392,52393	12.973	523930
SEI Investments Co	SEIC.OQ	Institutional Investors	51421,52392,52393	322.062	523930
SEI Investments Co	SEIC.OQ	Investment Advisors	51421,52392,52393	403.778	523930
SEI Investments Co	SEIC.OQ	Private Banks	51421,52392,52393	470.276	523930
SEI Investments Co	SEIC.OQ	Investment Managers	51421,52392,52591	440.796	523930
Cerner Corp	CERN.OQ	Operating- International	51421,541511	654.471	541511
Cerner Corp	CERN.OQ	Operating- Domestic	51421,541511	4409.17	541511
DXC Technology Co	DXC.N	Global Infrastructure Services	51421,541511,541512,541513	10466	541511
Hawaiian Electric Industries Inc	HE.N	Bank	52212	328.57	221111
American Express Co	AXP.N	Global Network & Merchant	52219	6645	522210
American Express Co	AXP.N	Global Commercial Services	52219,52239,56151	13528	522210
Harley-Davidson Inc	HOG.N	HDFS Entities	52221,52222	779.163	336991
WEX Inc	WEX.N	Health and Employee Benefit Solutions	52221,52232,541511,81299	317.47	522320
WEX Inc	WEX.N	Travel and Corporate Solutions	52221,52232,541511,81299	367.826	522320
Paccar Inc	PCAR.OQ	Financial Service	52222	1480	336120
Textron Inc	TXT.N	Financial	52222	66	336411
Penske Automotive Group Inc	PAG.N	Non-automotive Investment	52222	0	441110
International Business Machines Corp	IBM.N	Global Financing	52222	2632	541512
General Motors Co	GM.N	GM Financial	52222,522291	14554	336111
Ford Motor Co	F.N	Interest on Debt	52222,522298	0	336111
Ford Motor Co	F.N	Ford Credit	52222,522298,532112	12260	336111
Deere & Co	DE.N	Financial Services	52222,52239	3621	333111
Boeing Co	BA.N	Boeing Capital Corporation	52222,52391	244	336411
General Electric Co	GE.N	GE Capital	522291	9712	336412
LendingTree Inc	TREE.OQ	Insurance	522291	284.792	522291
Rocket Companies Inc	RKT.N	All Other	522291	332.84	522291
Rocket Companies Inc	RKT.N	Partner Network	522291	596.314	522291
LendingTree Inc	TREE.OQ	Consumer	522291	1030.07	522291
Rocket Companies Inc	RKT.N	Direct to consumer	522291	4190.74	522291
NVR Inc	NVR.N	Mortgage Banking	522292	167.82	236115
D.R. Horton Inc	DHI.N	Financial Services	522292	441.7	236115
Lennar Corp	LEN.N	Financial Services	522292	824.81	236115
Starwood Property Trust Inc	STWD.N	Infrastructure Lending Segment	522292	106.649	522292
Starwood Property Trust Inc	STWD.N	Investing and serviceing segment	522292	253.931	522292
PennyMac Financial Services Inc	PFSI.N	Servicing	522292	440.784	522292
Starwood Property Trust Inc	STWD.N	Commercial and Residential Lending Segment	522292	693.032	522292
PennyMac Financial Services Inc	PFSI.N	Production	522292	993.884	522292
Starwood Property Trust Inc	STWD.N	Investing and Servicing VIEs	522292,53112	-144.722	522292
Pultegroup Inc	PHM.N	Financial Services	522292,551112	234.431	236115
OneMain Holdings Inc	OMF.N	Others	522298	41	522291
Caterpillar Inc	CAT.N	Financial Products	522298,524298	3434	333120
OneMain Holdings Inc	OMF.N	Consumer and Insurance	52231	4714	522291
CBRE Group Inc	CBRE.N	Real Estate Investments	52231,531312,53132,53139	660.622	531320
CBRE Group Inc	CBRE.N	Advisory Services	52231,531312,53132,53139	9069.47	531320
CBRE Group Inc	CBRE.N	Global Workplace Solutions	52231,531312,53132,53139	14164	531320
Redfin Corp	RDFN.OQ	Other	52231,53139	17.634	624229
Change Healthcare Inc	CHNG.OQ	Network solutions	52232	668.507	518210
Euronet Worldwide Inc	EEFT.OQ	Epay	52232	769.329	522320
Euronet Worldwide Inc	EEFT.OQ	EFT Processing	52232	888.712	522320
WEX Inc	WEX.N	Fleet Solutions	52232	1038.39	522320
Euronet Worldwide Inc	EEFT.OQ	Money Transfer	52232	1096.23	522320
PayPal Holdings Inc	PYPL.OQ	Other value added services	52232	1673	522320
Fidelity National Information Services Inc	FIS.N	Merchant Solutions	52232	2013	522320
Western Union Co	WU.N	Consumer-to-Consumer	52232	4407.8	522320
PayPal Holdings Inc	PYPL.OQ	Transaction revenues	52232	16099	522320
Mastercard Inc	MA.N	Payment Solutions	52232	16883	522320
Visa Inc	V.N	Payment Service	52232	22977	522320
Western Union Co	WU.N	Business Solutions	52232,52599,541219	388.8	522320
Snap-On Inc	SNA.N	Financial Services	52239	337.7	332212
American Express Co	AXP.N	Global Consumer Services Group (GCSG)	52239	23579	522210
Jefferies Financial Group Inc	JEF.N	Merchant Banking	52311	746.369	523110
Jefferies Financial Group Inc	JEF.N	Jefferies Group- Investment Banking, capital Markets and Ass	52311	3112.53	523110
Goldman Sachs Group Inc	GS.N	Investment Banking	52311	7599	523110
Goldman Sachs Group Inc	GS.N	Global Capital Markets	52311	14779	523110
Raymond James Financial Inc	RJF.N	RJBank	52311	846	523120
Raymond James Financial Inc	RJF.N	Capital Markets	52311	1083	523120
Raymond James Financial Inc	RJF.N	Private Client Group	52311	5359	523120
Morgan Stanley	MS.N	Institutional Securities	52311,52312,52314,52393	20386	523120
Morgan Stanley	MS.N	Investment Management	52311,52313,52392,52393	3763	523120
Charles Schwab Corp	SCHW.N	Advisor Services	52311,52392,52393,523991	3098	522120
Houlihan Lokey Inc	HLI.N	Financial Restructuring	52311,52393	352.517	523110
Houlihan Lokey Inc	HLI.N	Corporate Finance	52311,52393	646.788	523110
Cognizant Technology Solutions Corp	CTSH.OQ	Financial Services	52311,524298	5869	541511
Interactive Brokers Group Inc	IBKR.OQ	Market Making	52312	67	523120
LPL Financial Holdings Inc	LPLA.OQ	Equities	52312	79.446	523120
LPL Financial Holdings Inc	LPLA.OQ	Fixed income	52312	126.127	523120
LPL Financial Holdings Inc	LPLA.OQ	Mutual funds	52312	589.411	523120
LPL Financial Holdings Inc	LPLA.OQ	Annuities	52312	1000.81	523120
Interactive Brokers Group Inc	IBKR.OQ	Electronic Brokerage	52312	1921	523120
Virtu Financial Inc	VIRT.OQ	Analytics	52312	35.007	523210
Virtu Financial Inc	VIRT.OQ	Technology services	52312	82.61	523210
Virtu Financial Inc	VIRT.OQ	Commissions, net	52312	380.927	523210
Virtu Financial Inc	VIRT.OQ	Other Sources	52312	1031.54	523210
Intercontinental Exchange Inc	ICE.N	Trading and Clearing segment	52312,52314,52321	2542	523210
Intercontinental Exchange Inc	ICE.N	Data and Listings segment	52312,52314,52321	2660	523210
Ameriprise Financial Inc	AMP.N	Asset Management	52312,52392	2913	523930
Ameriprise Financial Inc	AMP.N	Advice & Wealth Management	52312,52392	6599	523930
Charles Schwab Corp	SCHW.N	Investor Services	52312,52392,523991	7623	522120
Northern Trust Corp	NTRS.OQ	Corporate and Institutional Services	52312,52592	3540.6	523920
Broadridge Financial Solutions Inc	BR.N	Foreign currency exchange	52321	-136.4	518210
Cboe Global Markets Inc	CBOE.Z	Global FX	52321	53	523210
Cboe Global Markets Inc	CBOE.Z	European Equities	52321	110.8	523210
Cboe Global Markets Inc	CBOE.Z	Futures	52321	135.9	523210
Cboe Global Markets Inc	CBOE.Z	Options	52321	983.1	523210
Cboe Global Markets Inc	CBOE.Z	U.S. Equities	52321	1213.1	523210
Nasdaq Inc	NDAQ.OQ	Market Services	52321	2639	523210
Nasdaq Inc	NDAQ.OQ	Market Technology	52321,52391	338	523210
HP Inc	HPQ.N	Corporate Investments	52392	2	334111
Qualcomm Inc	QCOM.OQ	Strategic Initiatives (QSI)	52392	152	334220
PennyMac Financial Services Inc	PFSI.N	Investment Management	52392	42.736	522292
Raymond James Financial Inc	RJF.N	Asset Management	52392	691	523120
KKR & Co Inc	KKR.N	Fee Credit	52392	-340.9	523920
KKR & Co Inc	KKR.N	Incentive Fee	52392	0	523920
KKR & Co Inc	KKR.N	Oil And Gas	52392	47.153	523920
KKR & Co Inc	KKR.N	Investment Advice	52392	69.286	523920
KKR & Co Inc	KKR.N	Monitoring Fee	52392	106.289	523920
Ares Management Corp	ARES.N	Real Estate Group	52392	121.492	523920
KKR & Co Inc	KKR.N	Expense Reimbursement	52392	169.415	523920
KKR & Co Inc	KKR.N	General Partner Capital Interest	52392	388.578	523920
Ares Management Corp	ARES.N	Private Equity Group	52392	476.215	523920
Blackstone Group Inc	BX.N	Credit	52392	659.807	523920
Blackstone Group Inc	BX.N	Hedge Fund solution	52392	708.408	523920
KKR & Co Inc	KKR.N	Asset Management 1	52392	824.903	523920
Ares Management Corp	ARES.N	Credit Group	52392	835.419	523920
KKR & Co Inc	KKR.N	Transaction Fee	52392	914.329	523920
Carlyle Group Inc	CG.OQ	Reconciling Items	52392	1266.9	523920
Blackstone Group Inc	BX.N	Private Equity	52392	1623.57	523920
KKR & Co Inc	KKR.N	Carried Interest	52392	2041.85	523920
Blackstone Group Inc	BX.N	Real Estate	52392	2377.25	523920
Principal Financial Group Inc	PFG.OQ	Principal Global Investors	52392	1505.8	524114
Progressive Corp	PGR.N	Investments	52392	2071.2	524126
Equitable Holdings Inc	EQH.N	Investment Management	52392	3479	525110
Jones Lang LaSalle Inc	JLL.N	LaSalle	52392	526.1	531312
Morgan Stanley	MS.N	Wealth Management	52392,52393	17737	523120
Northern Trust Corp	NTRS.OQ	Wealth Management	52392,52393,523991,523999	2582.4	523920
Prudential Financial Inc	PRU.N	PGIM	52392,52393,524113	3589	524113
Prudential Financial Inc	PRU.N	U.S. Workplace Solutions division	52392,52393,53121	20814	524113
Prudential Financial Inc	PRU.N	International Insurance division	52392,524113	23195	524113
Cigna Corp	CI.N	International Markets	52392,524114,52511	11318	524114
WP Carey Inc	WPC.N	Investment Management	52392,53112	59.903	531390
Jones Lang LaSalle Inc	JLL.N	Asia Pacific	52392,53112,531312,53139	3407.5	531312
Jones Lang LaSalle Inc	JLL.N	EMEA	52392,53112,531312,53139	3470.7	531312
Jones Lang LaSalle Inc	JLL.N	Americas	52392,53112,531312,53139	10578.9	531312
Markel Corp	MKL.N	Markel Ventures	52392,551112	0.736	524126
S&P Global Inc	SPGI.N	S&P DJ Indices	52393	918	519130
Houlihan Lokey Inc	HLI.N	Financial Advisory Services	52393	160.063	523110
Carlyle Group Inc	CG.OQ	Investment Solution	52393	231	523920
Carlyle Group Inc	CG.OQ	Global Market Strategies	52393	349.8	523920
Apollo Global Management Inc	APO.N	Credit Segment	52393	844.492	523920
Carlyle Group Inc	CG.OQ	Corporate Private Equity	52393	920.7	523920
Principal Financial Group Inc	PFG.OQ	Principal International	52393	1523.2	524114
FTI Consulting Inc	FCN.N	Strategic Communications	52393	243.09	541611
Prudential Financial Inc	PRU.N	U.S. Individual Solutions division	52393,524113,524114,524126	11110	524113
Fidelity National Financial Inc	FNF.N	Title	523991,524127	8259	524127
S&P Global Inc	SPGI.N	S&P Global Market Intelligence	523999	1959	519130
Apollo Global Management Inc	APO.N	Private equity	523999	594.518	523920
Carlyle Group Inc	CG.OQ	Real Assets	523999	608.6	523920
Ameriprise Financial Inc	AMP.N	Annuities	523999	2459	523930
Globe Life Inc	GL.N	Investments	523999	1820.92	524113
Cincinnati Financial Corp	CINF.OQ	Investment operations	523999	2296	524126
FTI Consulting Inc	FCN.N	Corporate Finance/ Restructuring	523999	723.721	541611
Primerica Inc	PRI.N	Term Life Insurance	524113	1227.23	524113
Unum Group	UNM.N	Closed Block	524113	4948.1	524113
Lincoln National Corp	LNC.N	Life Insurance	524113	10096	524113
MetLife Inc	MET.N	Asia	524113	18467	524113
Principal Financial Group Inc	PFG.OQ	Individual life insurance	524113	1955.6	524114
Principal Financial Group Inc	PFG.OQ	Specialty benefits insurance	524113	2493.6	524114
Principal Financial Group Inc	PFG.OQ	Retirement and Income Solutions – Spread	524113	6951.4	524114
Anthem Inc	ANTM.N	Government Business	524113	62632	524114
Cincinnati Financial Corp	CINF.OQ	Life insurance	524113	274	524126
Allstate Corp	ALL.N	Allstate Annuities	524113	2552	524126
Allstate Corp	ALL.N	Allstate Life	524113	3841	524126
American International Group Inc	AIG.N	Life Insurance	524113	15865	524126
Amerco	UHAL.OQ	Life Insurance	524113	241.464	532120
Aflac Inc	AFL.N	Aflac U.S.	524113,524114	13078	524114
Aflac Inc	AFL.N	Aflac Japan	524113,524114	30838	524114
Cigna Corp	CI.N	Integrated Medical	524113,524114	71858	524114
Kemper Corp	KMPR.N	Life & Health Insurance	524113,524114	1708.7	524126
Ameriprise Financial Inc	AMP.N	Protection	524113,524114,524126	1047	523930
MetLife Inc	MET.N	EMEA	524113,524114,524126,524128	5413	524113
MetLife Inc	MET.N	MetLife Holdings	524113,524114,524126,524128	19435	524113
MetLife Inc	MET.N	U.S	524113,524114,524126,524128	69609	524113
MetLife Inc	MET.N	Latin America	524113,524114,52511	13035	524113
American International Group Inc	AIG.N	AIG Life and Retirement	524113,524114,52511	8461	524126
Globe Life Inc	GL.N	Life	524113,524126	5035.57	524113
CNA Financial Corp	CNA.N	Life & Group Non - Core	524113,524126	1340	524126
CNA Financial Corp	CNA.N	Life & Group Non-Core	524113,524126	1361	524126
Cincinnati Financial Corp	CINF.OQ	Personal lines insurance	524113,524126	1408	524126
Hanover Insurance Group Inc	THG.N	Personal Lines	524113,524126	1911.8	524126
Hartford Financial Services Group Inc	HIG.N	Personal Lines	524113,524126	3414	524126
Unum Group	UNM.N	Colonial Life	524113,524126,524128	3669.4	524113
Cincinnati Financial Corp	CINF.OQ	Excess and surplus lines insurance	524113,524126,52421	280	524126
Unum Group	UNM.N	Unum US	524113,524128	13654.8	524113
Lincoln National Corp	LNC.N	Annuities	524113,52511	5740	524113
Unum Group	UNM.N	Unum UK	524114	1506.6	524113
Globe Life Inc	GL.N	Health	524114	2154.69	524113
UnitedHealth Group Inc	UNH.N	Health Care Services	524114	193842	524114
Rli Corp	RLI.N	Surety	524114	233.262	524126
National General Holdings Corp	NGHC.OQ	Accident and Health	524114	663.019	524126
Allstate Corp	ALL.N	Allstate Benefits	524114	2480	524126
Humana Inc	HUM.N	Group & Speciality	524114	14219	621112
Humana Inc	HUM.N	Healthcare Services	524114	25783	621112
Molina Healthcare Inc	MOH.N	Health Plans	524114	16815	621491
Centene Corp	CNC.N	Specialty Services	524114	24132	621491
Centene Corp	CNC.N	Managed Care	524114	71549	621491
Loews Corp	L.N	CNA Financial	524114,524126,52413	12906	524126
Anthem Inc	ANTM.N	Commercial and Specialty Business	524114,524298	37421	524114
Old Republic International Corp	ORI.N	RFIG Run-off Business	524126	153.6	524126
Progressive Corp	PGR.N	Service Businesses	524126	195	524126
Rli Corp	RLI.N	Property	524126	328.044	524126
Hartford Financial Services Group Inc	HIG.N	Hartford Funds	524126	1006	524126
Rli Corp	RLI.N	Casualty	524126	1116.92	524126
Progressive Corp	PGR.N	Property	524126	1554.8	524126
Kemper Corp	KMPR.N	Preferred Property & Casualty Insurance	524126	1588.8	524126
Hanover Insurance Group Inc	THG.N	Commercial Lines	524126	2843.5	524126
Allstate Corp	ALL.N	Service Businesses	524126	3110	524126
Cincinnati Financial Corp	CINF.OQ	Commercial lines insurance	524126	3324	524126
American International Group Inc	AIG.N	AIG Property Casualty	524126	3444	524126
Markel Corp	MKL.N	U.S.Insurance	524126	4144.07	524126
Progressive Corp	PGR.N	Commercial Auto Business	524126	4427.6	524126
Travelers Companies Inc	TRV.N	Bond &SpecialtyInsurance	524126	5622	524126
American Financial Group Inc	AFG.N	Property and casualty insurance.	524126	5668	524126
Hartford Financial Services Group Inc	HIG.N	Group Benefits	524126	6089	524126
Kemper Corp	KMPR.N	Specialty Property & Casualty Insurance	524126	6378.8	524126
CNA Financial Corp	CNA.N	CNA Speciality	524126	7820	524126
Old Republic International Corp	ORI.N	General Insurance	524126	7841.6	524126
Hartford Financial Services Group Inc	HIG.N	Commercial Lines	524126	9454	524126
American International Group Inc	AIG.N	General Insurance	524126	29882	524126
Progressive Corp	PGR.N	Personal Lines	524126	30210	524126
Travelers Companies Inc	TRV.N	BusinessInsurance	524126	34824	524126
Allstate Corp	ALL.N	Personal, Property & Casualty	524126	76433	524126
Alleghany Corp	Y.N	Insurance Segment	524126	1151.1	524130
Amerco	UHAL.OQ	Property and Casualty Insurance	524126	89.064	532120
CNA Financial Corp	CNA.N	International	524126,524128	2074	524126
National General Holdings Corp	NGHC.OQ	Property and Casualty	524126,524128	3455.02	524126
First American Financial Corp	FAF.N	Specialty Insurance	524126,524128	505.89	524127
Hartford Financial Services Group Inc	HIG.N	Property & Casualty Other Operations	524126,52413	86	524126
Berkshire Hathaway Inc	BRKa.N	Insurance Group	524126,52413	67693	524126
American Financial Group Inc	AFG.N	Annuity and supplemental insurance	524126,52421	1899	524126
Brown & Brown Inc	BRO.N	National Programs	524126,52421	519.781	524210
Brown & Brown Inc	BRO.N	Retail	524126,52421	1367.41	524210
Landstar System Inc	LSTR.OQ	Insurance	524126,524292	102.828	484121
Assurant Inc	AIZ.N	Global Housing	524126,524298	4109.2	524128
Old Republic International Corp	ORI.N	Title Insurance	524127	4566.6	524126
First American Financial Corp	FAF.N	Title Insurance and Services	524127,524128,53139	5675.95	524127
CNA Financial Corp	CNA.N	CNA Commercial	524128	7661	524126
Travelers Companies Inc	TRV.N	PersonalInsurance	524128	21761	524126
Assurant Inc	AIZ.N	Global Preneed	524128	832.7	524128
Assurant Inc	AIZ.N	Global Lifestyle	524128	13669.5	524128
Markel Corp	MKL.N	Reinsurance	52413	903.587	524126
Alleghany Corp	Y.N	Reinsurance Segment	52413	4327	524130
Extra Space Storage Inc	EXR.N	Tenant Reinsurance	52413	128.387	531130
Globe Life Inc	GL.N	Annuity	52421	0.008	524113
American Financial Group Inc	AFG.N	Run-off long-term care and life	52421	220	524126
Gohealth Inc	GOCO.OQ	Small Group	52421	1.443	524210
Gohealth Inc	GOCO.OQ	Major Medical	52421	1.469	524210
Gohealth Inc	GOCO.OQ	Medicare Part D	52421	4.428	524210
Gohealth Inc	GOCO.OQ	Short Term	52421	5.178	524210
Gohealth Inc	GOCO.OQ	Ancillary	52421	6.911	524210
Gohealth Inc	GOCO.OQ	Medicare Supplement	52421	14.761	524210
Goosehead Insurance Inc	GSHD.OQ	Franchise Channel	52421	34.65	524210
Goosehead Insurance Inc	GSHD.OQ	Corporate Channel	52421	42.836	524210
Gohealth Inc	GOCO.OQ	Fixed Indemnity	52421	47.4	524210
Brown & Brown Inc	BRO.N	Services	52421	193.92	524210
Brown & Brown Inc	BRO.N	Wholesale Brokerage	52421	310.265	524210
Gohealth Inc	GOCO.OQ	Medicare Advantage	52421	337.591	524210
Arthur J Gallagher & Co	AJG.N	Insurance Brokerage Services	52421	4901.5	524210
Equitable Holdings Inc	EQH.N	Protection Solutions	52421	3325	525110
Marsh & McLennan Companies Inc	MMC.N	Risk and Insurance Services	52421,524298	9599	524210
Arthur J Gallagher & Co	AJG.N	Risk Management Services	524291,524298	977.1	524210
UnitedHealth Group Inc	UNH.N	OptumHealth	524292	48283	524114
Verisk Analytics Inc	VRSK.OQ	Financial Services	524298	178	524298
Verisk Analytics Inc	VRSK.OQ	Energy and Specialized Markets	524298	573.6	524298
Verisk Analytics Inc	VRSK.OQ	Insurance	524298	1855.5	524298
Principal Financial Group Inc	PFG.OQ	Retirement and Income Solutions – Fee	52511	2003	524114
Equitable Holdings Inc	EQH.N	Group Retirement	52511	1077	525110
Equitable Holdings Inc	EQH.N	Individual Retirement	52511	4340	525110
Lincoln National Corp	LNC.N	Retirement Plan Services	52511,52519	2124	524113
Lincoln National Corp	LNC.N	Group Protection	52519	4895	524113
Avalonbay Communities Inc	AVB.N	Development/Redevelopment	52593	163.471	531110
UDR Inc	UDR.N	Non-mature communities/Other	52593	175.869	531110
Avalonbay Communities Inc	AVB.N	Other Stablized	52593	298.415	531110
UDR Inc	UDR.N	Same-Store-communities	52593	962.269	531110
Mid-America Apartment Communities Inc	MAA.N	Same Store	52593	1517.88	531110
Realty Income Corp	O.N	Home Improvement	52593	42.351	531120
Douglas Emmett Inc	DEI.N	Multifamily	52593	119.927	531120
Realty Income Corp	O.N	Other non-reportable segments	52593	329.419	531120
Healthpeak Properties Inc	PEAK.N	Life Sciences	52593	440.784	531120
Welltower Inc	WELL.N	Outpatient Medical	52593	687.828	531120
Ventas Inc	VTR.N	Triple -Net Leased Properties	52593	780.898	531120
Duke Realty Corp	DRE.N	Rental Operations - Industrial	52593	848.806	531120
Illumina Inc	ILMN.OQ	Consolidated VIEs	52599	1	334516
Icahn Enterprises LP	IEP.OQ	Investment	52599	0	441310
Markel Corp	MKL.N	Investing	52599	2052.87	524126
AECOM	ACM.N	AECOM Capital (ACAP)	52599	8.2	541330
Icahn Enterprises LP	IEP.OQ	Rental Real Estate	53111	23	441310
Apartment Investment and Management Co	AIV.N	Acquisition	53111	42.038	531110
Apartment Investment and Management Co	AIV.N	Other Real Estate	53111	45.105	531110
Apartment Investment and Management Co	AIV.N	Redevelopment and Development	53111	75.522	531110
Equity Residential	EQR.N	Non Same Store	53111	196.476	531110
Essex Property Trust Inc	ESS.N	Northern California	53111	569.556	531110
Essex Property Trust Inc	ESS.N	Southern California	53111	610.24	531110
Apartment Investment and Management Co	AIV.N	Same Store	53111	691.379	531110
Avalonbay Communities Inc	AVB.N	Established Communities	53111	1836.34	531110
Equity Residential	EQR.N	Same Store	53111	2453.26	531110
JBG SMITH Properties	JBGS.N	Multifamily	53111	116.71	531120
Redfin Corp	RDFN.OQ	Real estate	53111	523.54	624229
Cousins Properties Inc	CUZ.N	Mixed-Use	53111,53112	0	531120
Sun Communities Inc	SUI.N	Real Property Operations	53111,53121,531311,53139	992.545	531110
American Campus Communities Inc	ACC.N	Property Management Services	53111,531311	12.936	531110
American Campus Communities Inc	ACC.N	Development Services	53111,72131	13.051	531110
American Campus Communities Inc	ACC.N	On-Campus Participating Properties	53111,72131	36.513	531110
American Campus Communities Inc	ACC.N	Wholly-owned properties	53111,72131	881.182	531110
Starwood Property Trust Inc	STWD.N	Property Segment	53112	287.503	522292
Mid-America Apartment Communities Inc	MAA.N	Non-Same Store	53112	123.142	531110
Duke Realty Corp	DRE.N	Non- Reportable Rental Operation	53112	5.794	531120
VICI Properties Inc	VICI.N	Golf Course Business	53112	28.94	531120
Realty Income Corp	O.N	Financial Services	53112	30.189	531120
Realty Income Corp	O.N	Automotive Tire Services	53112	31.292	531120
Realty Income Corp	O.N	Child care	53112	31.749	531120
Realty Income Corp	O.N	Beverages	53112	31.807	531120
Realty Income Corp	O.N	Automotive services	53112	32.365	531120
Realty Income Corp	O.N	General Merchandise	53112	35.366	531120
Realty Income Corp	O.N	Wholesale clubs	53112	38.117	531120
Realty Income Corp	O.N	Restaurants-quick service	53112	45.238	531120
Realty Income Corp	O.N	Transport services	53112	66.5	531120
Rayonier Inc	RYN.N	Real Estate	53112	74.887	531120
Lamar Advertising Co	LAMR.OQ	Logo Advertising	53112	84.201	531120
Realty Income Corp	O.N	Grocery Stores	53112	87.51	531120
Realty Income Corp	O.N	Theaters	53112	87.698	531120
Realty Income Corp	O.N	Restaurants-Casual dining	53112	92.018	531120
Realty Income Corp	O.N	Dollar stores	53112	102.695	531120
Realty Income Corp	O.N	Health and Fitness	53112	105.896	531120
Equity Commonwealth	EQC.N	ownership and operation of office properties	53112	127.85	531120
Realty Income Corp	O.N	Drug Stores	53112	127.853	531120
Lamar Advertising Co	LAMR.OQ	Transit Advertising	53112	131.901	531120
Realty Income Corp	O.N	Convenience stores	53112	166.755	531120
Healthpeak Properties Inc	PEAK.N	Senior Housing Triple-Net	53112	199.441	531120
Rexford Industrial Realty Inc	REXR.N	allocation of capital and resources.	53112	267.213	531120
STAG Industrial Inc	STAG.N	industrial properties	53112	405.95	531120
JBG SMITH Properties	JBGS.N	Commercial	53112	408.904	531120
First Industrial Realty Trust Inc	FR.N	real estate company	53112	425.984	531120
Prologis Inc	PLD.N	Strategic capital segment	53112	491.886	531120
Healthpeak Properties Inc	PEAK.N	Medical Office	53112	571.53	531120
Cousins Properties Inc	CUZ.N	Office Division	53112	628.751	531120
Highwoods Properties Inc	HIW.N	Office Segment	53112	722.91	531120
Healthpeak Properties Inc	PEAK.N	SHOP	53112	725.171	531120
Douglas Emmett Inc	DEI.N	Office	53112	816.755	531120
Ventas Inc	VTR.N	Office operations	53112	836.725	531120
Kilroy Realty Corp	KRC.N	Office Properties	53112	837.454	531120
VICI Properties Inc	VICI.N	Real Property Business	53112	865.858	531120
Gaming and Leisure Properties Inc	GLPI.OQ	GLP Capital	53112	1025.08	531120
Lamar Advertising Co	LAMR.OQ	Billboard Advertising	53112	1537.54	531120
Vornado Realty Trust	VNO.N	New York Office	53112	1577.86	531120
Ventas Inc	VTR.N	Senior Living Operations	53112	2151.53	531120
Welltower Inc	WELL.N	Senior Housing Operating	53112	3456.87	531120
WP Carey Inc	WPC.N	Owned Real Estate	53112	1172.86	531390
Hudson Pacific Properties Inc	HPP.N	Office Properties	53112,531312	733.735	531120
Prologis Inc	PLD.N	Real estate operations	53112,531312	2838.74	531120
Duke Realty Corp	DRE.N	Service Operations	53112,531312,53139	117.926	531120
Extra Space Storage Inc	EXR.N	Self-storage operations	53113	1130.18	531130
American Tower Corp	AMT.N	Europe property	53119	134.6	531190
American Tower Corp	AMT.N	Africa property	53119	583.9	531190
Crown Castle International Corp	CCI.N	Fiber	53119,53249	1721	531190
Crown Castle International Corp	CCI.N	Towers	53119,53249	4042	531190
Sun Communities Inc	SUI.N	Home Sales and Home Rentals	531311,53231	239.508	531110
Hudson Pacific Properties Inc	HPP.N	Media & Entertainment Properties	531312	84.447	531120
Texas Pacific Land Trust	TPL.N	Land and resource management	531312	363.328	533110
Texas Pacific Land Trust	TPL.N	Water service and operations	531312,53311	127.168	533110
Las Vegas Sands Corp	LVS.N	United States	531312,72112	2045	721120
Las Vegas Sands Corp	LVS.N	Marina Bay Sands	531312,72112	3105	721120
Las Vegas Sands Corp	LVS.N	Macao	531312,72112	8865	721120
Zillow Group Inc	ZG.OQ	Homes	53139	1365.25	519130
Nasdaq Inc	NDAQ.OQ	Corporate Services	53139	496	523210
Nasdaq Inc	NDAQ.OQ	Information Services	53139	779	523210
Apollo Global Management Inc	APO.N	Real Estate	53139	196.06	523920
Redfin Corp	RDFN.OQ	Properties	53139	240.507	624229
Ford Motor Co	F.N	Mobility	532111,532112,53212	41	336111
Penske Automotive Group Inc	PAG.N	Retail commercial Truck	53212	2050.5	441110
Dupont De Nemours Inc	DD.N	Elect. & Imaging	53221	3554	325520
Vail Resorts Inc	MTN.N	Mountain-Retail/Rental	532292	320.267	713920
Vail Resorts Inc	MTN.N	Mountain -Other	532292,72111	205.803	713920
Aaron's Inc	AAN.N	Progressive leasing	532299	2128.13	532210
United Rentals Inc	URI.N	General Rentals	532299	7436	532412
United Rentals Inc	URI.N	Trench Safety, Pump & Power	532412,53249	1915	532412
Willscot Mobile Mini Holdings Corp	WSC.OQ	Modular - Other North America	53249	101.982	532490
Willscot Mobile Mini Holdings Corp	WSC.OQ	Modular - US	53249	961.683	532490
Nike Inc	NKE.N	Global Brand Divisions	53311	30	316211
Qualcomm Inc	QCOM.OQ	Technology Licensing (QTL)	53311	4591	334220
Wyndham Hotels & Resorts Inc	WH.N	Hotel Franchising	53311	1279	533110
Yum! Brands Inc	YUM.N	unallocated	53311	0	722211
Dunkin' Brands Group Inc	DNKN.OQ	Dunkin’ Donuts International - Operating	53311	26.748	722211
Dunkin' Brands Group Inc	DNKN.OQ	Baskin-Robbins U.S. - Operating	53311	38.14	722211
Dunkin' Brands Group Inc	DNKN.OQ	Dunkin’ Donuts U.S. - Operating	53311	527.867	722211
Hyatt Hotels Corp	H.N	Owned and Leased Hotels	53311,56111,72111	1843	721110
Planet Fitness Inc	PLNT.N	Franchise segment	53311,71394	277.582	713940
Mcdonald's Corp	MCD.N	International Developmental Licensed Markets & Corporate	53311,722211	1835.2	722211
FTI Consulting Inc	FCN.N	Forensic and Litigation Consulting	541199	577.78	541611
Automatic Data Processing Inc	ADP.OQ	Employer Services	541214,541511	10086.6	541214
Equifax Inc	EFX.N	Workforce Solutions	541214,541612,54199,56145	949.7	561450
OneMain Holdings Inc	OMF.N	Pushdown according Adjustment	541219	4	522291
Dupont De Nemours Inc	DD.N	Safety & Const	54133	5201	325520
Tetra Tech Inc	TTEK.OQ	CIG	54133	1342.51	541330
AECOM	ACM.N	Management Support Services	54133	4118.1	541330
AECOM	ACM.N	Design and Consulting Services	54133	8268.2	541330
Leidos Holdings Inc	LDOS.N	Health	54133,541511,541512	1998	541512
Leidos Holdings Inc	LDOS.N	Civil	54133,541511,541512	3729	541512
Exponent Inc	EXPO.OQ	Engineering and other scientific	54133,541611,54169	339.796	541330
Northrop Grumman Corp	NOC.N	Technology Services	54133,541614,611519	4110	334511
Tetra Tech Inc	TTEK.OQ	GSG	54133,92411	1820.67	541330
Thermo Fisher Scientific Inc	TMO.N	Speciality Diagnostics	54138	3718	334510
Bio Rad Laboratories Inc	BIO.N	Other Operations	54138	13.8	334516
SYNNEX Corp	SNX.N	Technology Solutions	541511	19070	423430
Cadence Design Systems Inc	CDNS.OQ	Electronic products	541511	2336.32	511210
NortonLifeLock Inc	NLOK.OQ	WSS and PKI	541511	0	541511
Everbridge Inc	EVBG.OQ	Software licenses	541511	3.761	541511
Fair Isaac Corp	FICO.N	Scores-Latin America	541511	4.591	541511
Fair Isaac Corp	FICO.N	Scores-Asia Pacific	541511	5.449	541511
Fair Isaac Corp	FICO.N	Scores-Europe & Middle East & Africa	541511	6.359	541511
Everbridge Inc	EVBG.OQ	Professional services	541511	17.187	541511
Fair Isaac Corp	FICO.N	Applications-Latin America	541511	42.656	541511
NortonLifeLock Inc	NLOK.OQ	ID Analytics	541511	46	541511
Inovalon Holdings Inc	INOV.OQ	services	541511	66.115	541511
Fair Isaac Corp	FICO.N	Applications-Asia Pacific	541511	67.849	541511
Fair Isaac Corp	FICO.N	Applications-Europe & Middle East & Africa	541511	155.539	541511
Everbridge Inc	EVBG.OQ	Subscription services	541511	179.934	541511
Rackspace Technology Inc	RXT.OQ	OpenStack Public Cloud	541511	286.3	541511
Rackspace Technology Inc	RXT.OQ	Apps & Cross Platform	541511	319.2	541511
Fair Isaac Corp	FICO.N	Applications-North America	541511	338.99	541511
Fair Isaac Corp	FICO.N	Scores-North America	541511	404.778	541511
Inovalon Holdings Inc	INOV.OQ	Platform solutions	541511	576.295	541511
Fortinet Inc	FTNT.OQ	Technical support - FortiCare	541511	616.8	541511
Fortinet Inc	FTNT.OQ	Security subscription - FortiGuard	541511	750.9	541511
Fortinet Inc	FTNT.OQ	Product - FortiGate	541511	788.5	541511
NortonLifeLock Inc	NLOK.OQ	Identity and information protections	541511	970	541511
VMware Inc	VMW.N	Services-Professional services	541511	999	541511
NortonLifeLock Inc	NLOK.OQ	Consumer Security	541511	1474	541511
Rackspace Technology Inc	RXT.OQ	Multicloud Services	541511	1832.6	541511
Amdocs Ltd	DOX.OQ	Managed services arrangement	541511	2246.28	541511
VMware Inc	VMW.N	Services-Software maintenance	541511	4754	541511
VMware Inc	VMW.N	License	541511	5058	541511
Leidos Holdings Inc	LDOS.N	Defense Solutions	541511	5367	541512
General Dynamics Corp	GD.N	Mission System	541511,541512	4937	336411
General Dynamics Corp	GD.N	Information Systems and Technology	541511,541512	8422	336411
PTC Inc	PTC.OQ	Professional Services	541511,541512	167.531	511210
Autodesk Inc	ADSK.OQ	AutoCAD and AutoCAD LT (1)	541511,541512	948.2	511210
Oracle Corp	ORCL.N	Service Business	541511,541512	3106	511210
Tyler Technologies Inc	TYL.N	Enterprise Software	541511,541512	1000.85	541511
CDW Corp	CDW.OQ	Small Business	541511,541512	1510.3	541512
Synopsys Inc	SNPS.OQ	Semiconductor & System Design	541511,541512,541519,54199	3026.1	541511
Synopsys Inc	SNPS.OQ	Software Integrity	541511,541519,54199	334.597	541511
Intel Corp	INTC.OQ	Programmable Solutions Group	541512	1987	334413
CACI International Inc	CACI.N	Domestic Operations	541512	5556.67	541511
International Business Machines Corp	IBM.N	Cloud & Cognitive Software	541512	26027	541512
International Business Machines Corp	IBM.N	Global Business Services	541512,541513	16912	541512
International Business Machines Corp	IBM.N	Global Technology Services	541512,541513	28518	541512
Epam Systems Inc	EPAM.N	Russia	541512,541519	820.717	541512
Epam Systems Inc	EPAM.N	North America	541512,541519	1380.94	541512
CDW Corp	CDW.OQ	Public	541512,54199	6864.8	541512
CDW Corp	CDW.OQ	Corporate	541512,54199	7499	541512
Cognizant Technology Solutions Corp	CTSH.OQ	Products and Resources	541512,621999	3770	541511
Tyler Technologies Inc	TYL.N	Appraisal and Tax	541513	94.822	541511
Epam Systems Inc	EPAM.N	Europe	541519	92.137	541512
Fidelity National Information Services Inc	FIS.N	Banking Solutions	541611	5873	522320
Maximus Inc	MMS.N	U.S. Federal Services	541611	1111.2	541611
Robert Half International Inc	RHI.N	Risk Consulting and Internal Audit Services	541611	1128.88	561320
Marsh & McLennan Companies Inc	MMC.N	Consulting	541611,541612,541618,54169	7143	524210
FTI Consulting Inc	FCN.N	Economic Consulting	541611,54162,54169	592.542	541611
Exponent Inc	EXPO.OQ	Environmental and Health	541611,54169,54171	77.403	541330
Maximus Inc	MMS.N	Outside the U.S.	541611,54169,61171,92312	599.13	541611
Automatic Data Processing Inc	ADP.OQ	PEO Service	541612	4511.5	541214
Interpublic Group of Companies Inc	IPG.N	CMG	541613,54181	2194.9	541810
XPO Logistics Inc	XPO.N	Logistics	541614	6093	484110
Knight-Swift Transportation Holdings Inc	KNX.N	Logistics	541614	352.988	484121
Plains All American Pipeline LP	PAA.N	Intersegment Adjustment	541614	0	486110
Danaher Corp	DHR.N	Environmental & Applied Solutions	54162	4398.5	334513
Northrop Grumman Corp	NOC.N	Innovation Systems	54169	6119	334511
Biogen Inc	BIIB.OQ	Other revenues	54171	707.7	325412
Biogen Inc	BIIB.OQ	Revenues from anti-CD20 therapeutic programs	54171	2290.4	325412
Biogen Inc	BIIB.OQ	Product revenues, net	54171	11379.8	325412
[truncated: 2,448 more rows]
