# Supplementary material for: Estimating firm digitalization: A method for disaggregating sector-level digital intensity to firm-level
Source: MethodsX. 2021 Jan 18;8:101233. doi: 10.1016/j.mex.2021.101233 (PMC8374197; doi:10.1016/j.mex.2021.101233)
Supplement: Supplementary file 8 [file mmc8.zip]

Archive with 6 entries (6 files):
- 1997_NAICS_to_2002_NAICS.csv
- 2002_to_2007_NAICS.csv
- 2007_NAICS_to_ISIC_4.csv
- 2012 NAICS_to_ISIC_4.csv
- 2017_NAICS_to_ISIC_4.csv
- Firm-level digital intensity.R
