# Supplementary material for: Estimating firm digitalization: A method for disaggregating sector-level digital intensity to firm-level
Source: MethodsX. 2021 Jan 18;8:101233. doi: 10.1016/j.mex.2021.101233 (PMC8374197; doi:10.1016/j.mex.2021.101233)
Supplement: Supplementary file 8 [file mmc8.zip › 2002_to_2007_NAICS.csv]

2002 NAICS U.S. Matched to 2007 NAICS U.S. (Full Concordance)
(Note: 2007 NAICS codes in bold indicate pieces of the 2007 industry came from more than one 2002 NAICS industry; 2002 NAICS codes in italics indicate the 2002 industry split to two or more 2007 NAICS industries.)
2002 NAICS Code	2002 NAICS Title (and specific piece of the 2002 industry that is contained in the 2007 industry)	2007 NAICS Code	2007 NAICS Title
111110	Soybean Farming	111110	Soybean Farming
111120	Oilseed (except Soybean) Farming	111120	Oilseed (except Soybean) Farming
111130	Dry Pea and Bean Farming	111130	Dry Pea and Bean Farming
111140	Wheat Farming	111140	Wheat Farming
111150	Corn Farming	111150	Corn Farming
111160	Rice Farming	111160	Rice Farming
111191	Oilseed and Grain Combination Farming	111191	Oilseed and Grain Combination Farming
111199	All Other Grain Farming	111199	All Other Grain Farming
111211	Potato Farming	111211	Potato Farming
111219	Other Vegetable (except Potato) and Melon Farming - sweet potato and yam farming	111211	Potato Farming
111219	Other Vegetable (except Potato) and Melon Farming - except sweet potato and yam farming	111219	Other Vegetable (except Potato) and Melon Farming
111310	Orange Groves	111310	Orange Groves
111320	Citrus (except Orange) Groves	111320	Citrus (except Orange) Groves
111331	Apple Orchards	111331	Apple Orchards
111332	Grape Vineyards	111332	Grape Vineyards
111333	Strawberry Farming	111333	Strawberry Farming
111334	Berry (except Strawberry) Farming	111334	Berry (except Strawberry) Farming
111335	Tree Nut Farming	111335	Tree Nut Farming
111336	Fruit and Tree Nut Combination Farming	111336	Fruit and Tree Nut Combination Farming
111339	Other Noncitrus Fruit Farming	111339	Other Noncitrus Fruit Farming
111411	Mushroom Production	111411	Mushroom Production
111419	Other Food Crops Grown Under Cover	111419	Other Food Crops Grown Under Cover
111421	Nursery and Tree Production	111421	Nursery and Tree Production
111422	Floriculture Production	111422	Floriculture Production
111910	Tobacco Farming	111910	Tobacco Farming
111920	Cotton Farming	111920	Cotton Farming
111930	Sugarcane Farming	111930	Sugarcane Farming
111940	Hay Farming	111940	Hay Farming
111991	Sugar Beet Farming	111991	Sugar Beet Farming
111992	Peanut Farming	111992	Peanut Farming
111998	All Other Miscellaneous Crop Farming - except algae, seaweed, and other plant aquaculture	111998	All Other Miscellaneous Crop Farming
111998	All Other Miscellaneous Crop Farming - algae, seaweed, and other plant aquaculture	112519	Other Aquaculture
112111	Beef Cattle Ranching and Farming	112111	Beef Cattle Ranching and Farming
112112	Cattle Feedlots	112112	Cattle Feedlots
112120	Dairy Cattle and Milk Production	112120	Dairy Cattle and Milk Production
112130	Dual-Purpose Cattle Ranching and Farming	112130	Dual-Purpose Cattle Ranching and Farming
112210	Hog and Pig Farming	112210	Hog and Pig Farming
112310	Chicken Egg Production	112310	Chicken Egg Production
112320	Broilers and Other Meat Type Chicken Production	112320	Broilers and Other Meat Type Chicken Production
112330	Turkey Production	112330	Turkey Production
112340	Poultry Hatcheries	112340	Poultry Hatcheries
112390	Other Poultry Production	112390	Other Poultry Production
112410	Sheep Farming	112410	Sheep Farming
112420	Goat Farming	112420	Goat Farming
112511	Finfish Farming and Fish Hatcheries	112511	Finfish Farming and Fish Hatcheries
112512	Shellfish Farming	112512	Shellfish Farming
112519	Other Animal Aquaculture - animal aquaculture except finfish and shellfish	112519	Other Aquaculture
112910	Apiculture	112910	Apiculture
112920	Horses and Other Equine Production	112920	Horses and Other Equine Production
112930	Fur-Bearing Animal and Rabbit Production	112930	Fur-Bearing Animal and Rabbit Production
112990	All Other Animal Production	112990	All Other Animal Production
113110	Timber Tract Operations	113110	Timber Tract Operations
113210	Forest Nurseries and Gathering of Forest Products	113210	Forest Nurseries and Gathering of Forest Products
113310	Logging	113310	Logging
114111	Finfish Fishing	114111	Finfish Fishing
114112	Shellfish Fishing	114112	Shellfish Fishing
114119	Other Marine Fishing	114119	Other Marine Fishing
114210	Hunting and Trapping	114210	Hunting and Trapping
115111	Cotton Ginning	115111	Cotton Ginning
115112	Soil Preparation, Planting, and Cultivating	115112	Soil Preparation, Planting, and Cultivating
115113	Crop Harvesting, Primarily by Machine	115113	Crop Harvesting, Primarily by Machine
115114	Postharvest Crop Activities (except Cotton Ginning)	115114	Postharvest Crop Activities (except Cotton Ginning)
115115	Farm Labor Contractors and Crew Leaders	115115	Farm Labor Contractors and Crew Leaders
115116	Farm Management Services	115116	Farm Management Services
115210	Support Activities for Animal Production	115210	Support Activities for Animal Production
115310	Support Activities for Forestry	115310	Support Activities for Forestry
211111	Crude Petroleum and Natural Gas Extraction	211111	Crude Petroleum and Natural Gas Extraction
211112	Natural Gas Liquid Extraction	211112	Natural Gas Liquid Extraction
212111	Bituminous Coal and Lignite Surface Mining	212111	Bituminous Coal and Lignite Surface Mining
212112	Bituminous Coal Underground Mining	212112	Bituminous Coal Underground Mining
212113	Anthracite Mining	212113	Anthracite Mining
212210	Iron Ore Mining	212210	Iron Ore Mining
212221	Gold Ore Mining	212221	Gold Ore Mining
212222	Silver Ore Mining	212222	Silver Ore Mining
212231	Lead Ore and Zinc Ore Mining	212231	Lead Ore and Zinc Ore Mining
212234	Copper Ore and Nickel Ore Mining	212234	Copper Ore and Nickel Ore Mining
212291	Uranium-Radium-Vanadium Ore Mining	212291	Uranium-Radium-Vanadium Ore Mining
212299	All Other Metal Ore Mining	212299	All Other Metal Ore Mining
212311	Dimension Stone Mining and Quarrying	212311	Dimension Stone Mining and Quarrying
212312	Crushed and Broken Limestone Mining and Quarrying	212312	Crushed and Broken Limestone Mining and Quarrying
212313	Crushed and Broken Granite Mining and Quarrying	212313	Crushed and Broken Granite Mining and Quarrying
212319	Other Crushed and Broken Stone Mining and Quarrying	212319	Other Crushed and Broken Stone Mining and Quarrying
212321	Construction Sand and Gravel Mining	212321	Construction Sand and Gravel Mining
212322	Industrial Sand Mining	212322	Industrial Sand Mining
212324	Kaolin and Ball Clay Mining	212324	Kaolin and Ball Clay Mining
212325	Clay and Ceramic and Refractory Minerals Mining	212325	Clay and Ceramic and Refractory Minerals Mining
212391	Potash, Soda, and Borate Mineral Mining	212391	Potash, Soda, and Borate Mineral Mining
212392	Phosphate Rock Mining	212392	Phosphate Rock Mining
212393	Other Chemical and Fertilizer Mineral Mining	212393	Other Chemical and Fertilizer Mineral Mining
212399	All Other Nonmetallic Mineral Mining	212399	All Other Nonmetallic Mineral Mining
213111	Drilling Oil and Gas Wells	213111	Drilling Oil and Gas Wells
213112	Support Activities for Oil and Gas Operations	213112	Support Activities for Oil and Gas Operations
213113	Support Activities for Coal Mining	213113	Support Activities for Coal Mining
213114	Support Activities for Metal Mining	213114	Support Activities for Metal Mining
213115	Support Activities for Nonmetallic Minerals (except Fuels)	213115	Support Activities for Nonmetallic Minerals (except Fuels)
221111	Hydroelectric Power Generation	221111	Hydroelectric Power Generation
221112	Fossil Fuel Electric Power Generation	221112	Fossil Fuel Electric Power Generation
221113	Nuclear Electric Power Generation	221113	Nuclear Electric Power Generation
221119	Other Electric Power Generation	221119	Other Electric Power Generation
221121	Electric Bulk Power Transmission and Control	221121	Electric Bulk Power Transmission and Control
221122	Electric Power Distribution	221122	Electric Power Distribution
221210	Natural Gas Distribution	221210	Natural Gas Distribution
221310	Water Supply and Irrigation Systems	221310	Water Supply and Irrigation Systems
221320	Sewage Treatment Facilities	221320	Sewage Treatment Facilities
221330	Steam and Air-Conditioning Supply	221330	Steam and Air-Conditioning Supply
236115	New Single-Family Housing Construction (except Operative Builders)	236115	New Single-Family Housing Construction (except Operative Builders)
236116	New Multifamily Housing Construction (except Operative Builders)	236116	New Multifamily Housing Construction (except Operative Builders)
236117	New Housing Operative Builders	236117	New Housing Operative Builders
236118	Residential Remodelers	236118	Residential Remodelers
236210	Industrial Building Construction	236210	Industrial Building Construction
236220	Commercial and Institutional Building Construction	236220	Commercial and Institutional Building Construction
237110	Water and Sewer Line and Related Structures Construction	237110	Water and Sewer Line and Related Structures Construction
237120	Oil and Gas Pipeline and Related Structures Construction	237120	Oil and Gas Pipeline and Related Structures Construction
237130	Power and Communication Line and Related Structures Construction	237130	Power and Communication Line and Related Structures Construction
237210	Land Subdivision	237210	Land Subdivision
237310	Highway, Street, and Bridge Construction	237310	Highway, Street, and Bridge Construction
237990	Other Heavy and Civil Engineering Construction	237990	Other Heavy and Civil Engineering Construction
238110	Poured Concrete Foundation and Structure Contractors	238110	Poured Concrete Foundation and Structure Contractors
238120	Structural Steel and Precast Concrete Contractors	238120	Structural Steel and Precast Concrete Contractors
238130	Framing Contractors	238130	Framing Contractors
238140	Masonry Contractors	238140	Masonry Contractors
238150	Glass and Glazing Contractors	238150	Glass and Glazing Contractors
238160	Roofing Contractors	238160	Roofing Contractors
238170	Siding Contractors	238170	Siding Contractors
238190	Other Foundation, Structure, and Building Exterior Contractors	238190	Other Foundation, Structure, and Building Exterior Contractors
238210	Electrical Contractors	238210	Electrical Contractors and Other Wiring Installation Contractors
238220	Plumbing, Heating, and Air-Conditioning Contractors	238220	Plumbing, Heating, and Air-Conditioning Contractors
238290	Other Building Equipment Contractors	238290	Other Building Equipment Contractors
238310	Drywall and Insulation Contractors	238310	Drywall and Insulation Contractors
238320	Painting and Wall Covering Contractors	238320	Painting and Wall Covering Contractors
238330	Flooring Contractors	238330	Flooring Contractors
238340	Tile and Terrazzo Contractors	238340	Tile and Terrazzo Contractors
238350	Finish Carpentry Contractors	238350	Finish Carpentry Contractors
238390	Other Building Finishing Contractors	238390	Other Building Finishing Contractors
238910	Site Preparation Contractors	238910	Site Preparation Contractors
238990	All Other Specialty Trade Contractors	238990	All Other Specialty Trade Contractors
311111	Dog and Cat Food Manufacturing	311111	Dog and Cat Food Manufacturing
311119	Other Animal Food Manufacturing	311119	Other Animal Food Manufacturing
311211	Flour Milling	311211	Flour Milling
311212	Rice Milling	311212	Rice Milling
311213	Malt Manufacturing	311213	Malt Manufacturing
311221	Wet Corn Milling	311221	Wet Corn Milling
311222	Soybean Processing	311222	Soybean Processing
311223	Other Oilseed Processing	311223	Other Oilseed Processing
311225	Fats and Oils Refining and Blending	311225	Fats and Oils Refining and Blending
311230	Breakfast Cereal Manufacturing	311230	Breakfast Cereal Manufacturing
311311	Sugarcane Mills	311311	Sugarcane Mills
311312	Cane Sugar Refining	311312	Cane Sugar Refining
311313	Beet Sugar Manufacturing	311313	Beet Sugar Manufacturing
311320	Chocolate and Confectionery Manufacturing from Cacao Beans	311320	Chocolate and Confectionery Manufacturing from Cacao Beans
311330	Confectionery Manufacturing from Purchased Chocolate	311330	Confectionery Manufacturing from Purchased Chocolate
311340	Nonchocolate Confectionery Manufacturing	311340	Nonchocolate Confectionery Manufacturing
311411	Frozen Fruit, Juice, and Vegetable Manufacturing	311411	Frozen Fruit, Juice, and Vegetable Manufacturing
311412	Frozen Specialty Food Manufacturing	311412	Frozen Specialty Food Manufacturing
311421	Fruit and Vegetable Canning	311421	Fruit and Vegetable Canning
311422	Specialty Canning	311422	Specialty Canning
311423	Dried and Dehydrated Food Manufacturing	311423	Dried and Dehydrated Food Manufacturing
311511	Fluid Milk Manufacturing	311511	Fluid Milk Manufacturing
311512	Creamery Butter Manufacturing	311512	Creamery Butter Manufacturing
311513	Cheese Manufacturing	311513	Cheese Manufacturing
311514	Dry, Condensed, and Evaporated Dairy Product Manufacturing	311514	Dry, Condensed, and Evaporated Dairy Product Manufacturing
311520	Ice Cream and Frozen Dessert Manufacturing	311520	Ice Cream and Frozen Dessert Manufacturing
311611	Animal (except Poultry) Slaughtering	311611	Animal (except Poultry) Slaughtering
311612	Meat Processed from Carcasses	311612	Meat Processed from Carcasses
311613	Rendering and Meat Byproduct Processing	311613	Rendering and Meat Byproduct Processing
311615	Poultry Processing	311615	Poultry Processing
311711	Seafood Canning	311711	Seafood Canning
311712	Fresh and Frozen Seafood Processing	311712	Fresh and Frozen Seafood Processing
311811	Retail Bakeries	311811	Retail Bakeries
311812	Commercial Bakeries	311812	Commercial Bakeries
311813	Frozen Cakes, Pies, and Other Pastries Manufacturing	311813	Frozen Cakes, Pies, and Other Pastries Manufacturing
311821	Cookie and Cracker Manufacturing	311821	Cookie and Cracker Manufacturing
311822	Flour Mixes and Dough Manufacturing from Purchased Flour	311822	Flour Mixes and Dough Manufacturing from Purchased Flour
311823	Dry Pasta Manufacturing	311823	Dry Pasta Manufacturing
311830	Tortilla Manufacturing	311830	Tortilla Manufacturing
311911	Roasted Nuts and Peanut Butter Manufacturing	311911	Roasted Nuts and Peanut Butter Manufacturing
311919	Other Snack Food Manufacturing	311919	Other Snack Food Manufacturing
311920	Coffee and Tea Manufacturing	311920	Coffee and Tea Manufacturing
311930	Flavoring Syrup and Concentrate Manufacturing	311930	Flavoring Syrup and Concentrate Manufacturing
311941	Mayonnaise, Dressing, and Other Prepared Sauce Manufacturing	311941	Mayonnaise, Dressing, and Other Prepared Sauce Manufacturing
311942	Spice and Extract Manufacturing	311942	Spice and Extract Manufacturing
311991	Perishable Prepared Food Manufacturing	311991	Perishable Prepared Food Manufacturing
311999	All Other Miscellaneous Food Manufacturing	311999	All Other Miscellaneous Food Manufacturing
312111	Soft Drink Manufacturing	312111	Soft Drink Manufacturing
312112	Bottled Water Manufacturing	312112	Bottled Water Manufacturing
312113	Ice Manufacturing	312113	Ice Manufacturing
312120	Breweries	312120	Breweries
312130	Wineries	312130	Wineries
312140	Distilleries	312140	Distilleries
312210	Tobacco Stemming and Redrying	312210	Tobacco Stemming and Redrying
312221	Cigarette Manufacturing	312221	Cigarette Manufacturing
312229	Other Tobacco Product Manufacturing	312229	Other Tobacco Product Manufacturing
313111	Yarn Spinning Mills	313111	Yarn Spinning Mills
313112	Yarn Texturizing, Throwing, and Twisting Mills	313112	Yarn Texturizing, Throwing, and Twisting Mills
313113	Thread Mills	313113	Thread Mills
313210	Broadwoven Fabric Mills	313210	Broadwoven Fabric Mills
313221	Narrow Fabric Mills	313221	Narrow Fabric Mills
313222	Schiffli Machine Embroidery	313222	Schiffli Machine Embroidery
313230	Nonwoven Fabric Mills	313230	Nonwoven Fabric Mills
313241	Weft Knit Fabric Mills	313241	Weft Knit Fabric Mills
313249	Other Knit Fabric and Lace Mills	313249	Other Knit Fabric and Lace Mills
313311	Broadwoven Fabric Finishing Mills	313311	Broadwoven Fabric Finishing Mills
313312	Textile and Fabric Finishing (except Broadwoven Fabric) Mills	313312	Textile and Fabric Finishing (except Broadwoven Fabric) Mills
313320	Fabric Coating Mills	313320	Fabric Coating Mills
314110	Carpet and Rug Mills	314110	Carpet and Rug Mills
314121	Curtain and Drapery Mills	314121	Curtain and Drapery Mills
314129	Other Household Textile Product Mills	314129	Other Household Textile Product Mills
314911	Textile Bag Mills	314911	Textile Bag Mills
314912	Canvas and Related Product Mills	314912	Canvas and Related Product Mills
314991	Rope, Cordage, and Twine Mills	314991	Rope, Cordage, and Twine Mills
314992	Tire Cord and Tire Fabric Mills	314992	Tire Cord and Tire Fabric Mills
314999	All Other Miscellaneous Textile Product Mills	314999	All Other Miscellaneous Textile Product Mills
315111	Sheer Hosiery Mills	315111	Sheer Hosiery Mills
315119	Other Hosiery and Sock Mills	315119	Other Hosiery and Sock Mills
315191	Outerwear Knitting Mills	315191	Outerwear Knitting Mills
315192	Underwear and Nightwear Knitting Mills	315192	Underwear and Nightwear Knitting Mills
315211	Men's and Boys' Cut and Sew Apparel Contractors - embroidery contractors	314999	All Other Miscellaneous Textile Product Mills
315211	Men's and Boys' Cut and Sew Apparel Contractors - except embroidery contractors	315211	Men's and Boys' Cut and Sew Apparel Contractors
315212	Women's, Girls', and Infants' Cut and Sew Apparel Contractors - embroidery contractors	314999	All Other Miscellaneous Textile Product Mills
315212	Women's, Girls', and Infants' Cut and Sew Apparel Contractors - except embroidery contractors	315212	Women's Girls', and Infants' Cut and Sew Apparel Contractors
315221	Men's and Boys' Cut and Sew Underwear and Nightwear Manufacturing	315221	Men's and Boys' Cut and Sew Underwear and Nightwear Manufacturing
315222	Men's and Boys' Cut and Sew Suit, Coat, and Overcoat Manufacturing	315222	Men's and Boys' Cut and Sew Suit, Coat, and Overcoat Manufacturing
315223	Men's and Boys' Cut and Sew Shirt (except Work Shirt) Manufacturing	315223	Men's and Boys' Cut and Sew Shirt (except Work Shirt) Manufacturing
315224	Men's and Boys' Cut and Sew Trouser, Slack, and Jean Manufacturing	315224	Men's and Boys' Cut and Sew Trouser, Slack, and Jean Manufacturing
315225	Men's and Boys' Cut and Sew Work Clothing Manufacturing	315225	Men's and Boys' Cut and Sew Work Clothing Manufacturing
315228	Men's and Boys' Cut and Sew Other Outerwear Manufacturing	315228	Men's and Boys' Cut and Sew Other Outerwear Manufacturing
315231	Women's and Girls' Cut and Sew Lingerie, Loungewear, and Nightwear Manufacturing	315231	Women's and Girls' Cut and Sew Lingerie, Loungewear, and Nightwear Manufacturing
315232	Women's and Girls' Cut and Sew Blouse and Shirt Manufacturing	315232	Women's and Girls' Cut and Sew Blouse and Shirt Manufacturing
315233	Women's and Girls' Cut and Sew Dress Manufacturing	315233	Women's and Girls' Cut and Sew Dress Manufacturing
315234	Women's and Girls' Cut and Sew Suit, Coat, Tailored Jacket, and Skirt Manufacturing	315234	Women's and Girls' Cut and Sew Suit, Coat, Tailored Jacket, and Skirt Manufacturing
315239	Women's and Girls' Cut and Sew Other Outerwear Manufacturing	315239	Women's and Girls' Cut and Sew Other Outerwear Manufacturing
315291	Infants' Cut and Sew Apparel Manufacturing	315291	Infants' Cut and Sew Apparel Manufacturing
315292	Fur and Leather Apparel Manufacturing	315292	Fur and Leather Apparel Manufacturing
315299	All Other Cut and Sew Apparel Manufacturing	315299	All Other Cut and Sew Apparel Manufacturing
315991	Hat, Cap, and Millinery Manufacturing	315991	Hat, Cap, and Millinery Manufacturing
315992	Glove and Mitten Manufacturing	315992	Glove and Mitten Manufacturing
315993	Men's and Boys' Neckwear Manufacturing	315993	Men's and Boys' Neckwear Manufacturing
315999	Other Apparel Accessories and Other Apparel Manufacturing	315999	Other Apparel Accessories and Other Apparel Manufacturing
316110	Leather and Hide Tanning and Finishing	316110	Leather and Hide Tanning and Finishing
316211	Rubber and Plastics Footwear Manufacturing	316211	Rubber and Plastics Footwear Manufacturing
316212	House Slipper Manufacturing	316212	House Slipper Manufacturing
316213	Men's Footwear (except Athletic) Manufacturing	316213	Men's Footwear (except Athletic) Manufacturing
316214	Women's Footwear (except Athletic) Manufacturing	316214	Women's Footwear (except Athletic) Manufacturing
316219	Other Footwear Manufacturing	316219	Other Footwear Manufacturing
316991	Luggage Manufacturing	316991	Luggage Manufacturing
316992	Women's Handbag and Purse Manufacturing	316992	Women's Handbag and Purse Manufacturing
316993	Personal Leather Good (except Women's Handbag and Purse) Manufacturing	316993	Personal Leather Good (except Women's Handbag and Purse) Manufacturing
316999	All Other Leather Good Manufacturing	316999	All Other Leather Good and Allied Product Manufacturing
321113	Sawmills	321113	Sawmills
321114	Wood Preservation	321114	Wood Preservation
321211	Hardwood Veneer and Plywood Manufacturing	321211	Hardwood Veneer and Plywood Manufacturing
321212	Softwood Veneer and Plywood Manufacturing	321212	Softwood Veneer and Plywood Manufacturing
321213	Engineered Wood Member (except Truss) Manufacturing	321213	Engineered Wood Member (except Truss) Manufacturing
321214	Truss Manufacturing	321214	Truss Manufacturing
321219	Reconstituted Wood Product Manufacturing	321219	Reconstituted Wood Product Manufacturing
321911	Wood Window and Door Manufacturing	321911	Wood Window and Door Manufacturing
321912	Cut Stock, Resawing Lumber, and Planing	321912	Cut Stock, Resawing Lumber, and Planing
321918	Other Millwork (including Flooring)	321918	Other Millwork (including Flooring)
321920	Wood Container and Pallet Manufacturing	321920	Wood Container and Pallet Manufacturing
321991	Manufactured Home (Mobile Home) Manufacturing	321991	Manufactured Home (Mobile Home) Manufacturing
321992	Prefabricated Wood Building Manufacturing	321992	Prefabricated Wood Building Manufacturing
321999	All Other Miscellaneous Wood Product Manufacturing	321999	All Other Miscellaneous Wood Product Manufacturing
322110	Pulp Mills	322110	Pulp Mills
322121	Paper (except Newsprint) Mills	322121	Paper (except Newsprint) Mills
322122	Newsprint Mills	322122	Newsprint Mills
322130	Paperboard Mills	322130	Paperboard Mills
322211	Corrugated and Solid Fiber Box Manufacturing	322211	Corrugated and Solid Fiber Box Manufacturing
322212	Folding Paperboard Box Manufacturing	322212	Folding Paperboard Box Manufacturing
322213	Setup Paperboard Box Manufacturing	322213	Setup Paperboard Box Manufacturing
322214	Fiber Can, Tube, Drum, and Similar Products Manufacturing	322214	Fiber Can, Tube, Drum, and Similar Products Manufacturing
322215	Nonfolding Sanitary Food Container Manufacturing	322215	Nonfolding Sanitary Food Container Manufacturing
322221	Coated and Laminated Packaging Paper and Plastics Film Manufacturing	322221	Coated and Laminated Packaging Paper Manufacturing
322222	Coated and Laminated Paper Manufacturing	322222	Coated and Laminated Paper Manufacturing
322223	Plastics, Foil, and Coated Paper Bag Manufacturing	322223	Coated Paper Bag and Pouch Manufacturing
322224	Uncoated Paper and Multiwall Bag Manufacturing	322224	Uncoated Paper and Multiwall Bag Manufacturing
322225	Laminated Aluminum Foil Manufacturing for Flexible Packaging Uses	322225	Laminated Aluminum Foil Manufacturing for Flexible Packaging Uses
322226	Surface-Coated Paperboard Manufacturing	322226	Surface-Coated Paperboard Manufacturing
322231	Die-Cut Paper and Paperboard Office Supplies Manufacturing	322231	Die-Cut Paper and Paperboard Office Supplies Manufacturing
322232	Envelope Manufacturing	322232	Envelope Manufacturing
322233	Stationery, Tablet, and Related Product Manufacturing	322233	Stationery, Tablet, and Related Product Manufacturing
322291	Sanitary Paper Product Manufacturing	322291	Sanitary Paper Product Manufacturing
322299	All Other Converted Paper Product Manufacturing	322299	All Other Converted Paper Product Manufacturing
323110	Commercial Lithographic Printing	323110	Commercial Lithographic Printing
323111	Commercial Gravure Printing	323111	Commercial Gravure Printing
323112	Commercial Flexographic Printing	323112	Commercial Flexographic Printing
323113	Commercial Screen Printing	323113	Commercial Screen Printing
323114	Quick Printing	323114	Quick Printing
323115	Digital Printing	323115	Digital Printing
323116	Manifold Business Forms Printing	323116	Manifold Business Forms Printing
323117	Books Printing	323117	Books Printing
323118	Blankbook, Looseleaf Binders, and Devices Manufacturing	323118	Blankbook, Looseleaf Binders, and Devices Manufacturing
323119	Other Commercial Printing	323119	Other Commercial Printing
323121	Tradebinding and Related Work	323121	Tradebinding and Related Work
323122	Prepress Services	323122	Prepress Services
324110	Petroleum Refineries	324110	Petroleum Refineries
324121	Asphalt Paving Mixture and Block Manufacturing	324121	Asphalt Paving Mixture and Block Manufacturing
324122	Asphalt Shingle and Coating Materials Manufacturing	324122	Asphalt Shingle and Coating Materials Manufacturing
324191	Petroleum Lubricating Oil and Grease Manufacturing	324191	Petroleum Lubricating Oil and Grease Manufacturing
324199	All Other Petroleum and Coal Products Manufacturing	324199	All Other Petroleum and Coal Products Manufacturing
325110	Petrochemical Manufacturing	325110	Petrochemical Manufacturing
325120	Industrial Gas Manufacturing	325120	Industrial Gas Manufacturing
325131	Inorganic Dye and Pigment Manufacturing	325131	Inorganic Dye and Pigment Manufacturing
325132	Synthetic Organic Dye and Pigment Manufacturing	325132	Synthetic Organic Dye and Pigment Manufacturing
325181	Alkalies and Chlorine Manufacturing	325181	Alkalies and Chlorine Manufacturing
325182	Carbon Black Manufacturing	325182	Carbon Black Manufacturing
325188	All Other Basic Inorganic Chemical Manufacturing	325188	All Other Basic Inorganic Chemical Manufacturing
325191	Gum and Wood Chemical Manufacturing	325191	Gum and Wood Chemical Manufacturing
325192	Cyclic Crude and Intermediate Manufacturing	325192	Cyclic Crude and Intermediate Manufacturing
325193	Ethyl Alcohol Manufacturing	325193	Ethyl Alcohol Manufacturing
325199	All Other Basic Organic Chemical Manufacturing	325199	All Other Basic Organic Chemical Manufacturing
325211	Plastics Material and Resin Manufacturing	325211	Plastics Material and Resin Manufacturing
325212	Synthetic Rubber Manufacturing	325212	Synthetic Rubber Manufacturing
325221	Cellulosic Organic Fiber Manufacturing	325221	Cellulosic Organic Fiber Manufacturing
325222	Noncellulosic Organic Fiber Manufacturing	325222	Noncellulosic Organic Fiber Manufacturing
325311	Nitrogenous Fertilizer Manufacturing	325311	Nitrogenous Fertilizer Manufacturing
325312	Phosphatic Fertilizer Manufacturing	325312	Phosphatic Fertilizer Manufacturing
325314	Fertilizer (Mixing Only) Manufacturing	325314	Fertilizer (Mixing Only) Manufacturing
325320	Pesticide and Other Agricultural Chemical Manufacturing	325320	Pesticide and Other Agricultural Chemical Manufacturing
325411	Medicinal and Botanical Manufacturing	325411	Medicinal and Botanical Manufacturing
325412	Pharmaceutical Preparation Manufacturing	325412	Pharmaceutical Preparation Manufacturing
325413	In-Vitro Diagnostic Substance Manufacturing	325413	In-Vitro Diagnostic Substance Manufacturing
325414	Biological Product (except Diagnostic) Manufacturing	325414	Biological Product (except Diagnostic) Manufacturing
325510	Paint and Coating Manufacturing	325510	Paint and Coating Manufacturing
325520	Adhesive Manufacturing	325520	Adhesive Manufacturing
325611	Soap and Other Detergent Manufacturing	325611	Soap and Other Detergent Manufacturing
325612	Polish and Other Sanitation Good Manufacturing	325612	Polish and Other Sanitation Good Manufacturing
325613	Surface Active Agent Manufacturing	325613	Surface Active Agent Manufacturing
325620	Toilet Preparation Manufacturing	325620	Toilet Preparation Manufacturing
325910	Printing Ink Manufacturing	325910	Printing Ink Manufacturing
325920	Explosives Manufacturing	325920	Explosives Manufacturing
325991	Custom Compounding of Purchased Resins	325991	Custom Compounding of Purchased Resins
325992	Photographic Film, Paper, Plate, and Chemical Manufacturing	325992	Photographic Film, Paper, Plate, and Chemical Manufacturing
325998	All Other Miscellaneous Chemical Product and Preparation Manufacturing	325998	All Other Miscellaneous Chemical Product and Preparation Manufacturing
326111	Plastics Bag Manufacturing	326111	Plastics Bag and Pouch Manufacturing
326112	Plastics Packaging Film and Sheet (including Laminated) Manufacturing	326112	Plastics Packaging Film and Sheet (including Laminated) Manufacturing
326113	Unlaminated Plastics Film and Sheet (except Packaging) Manufacturing	326113	Unlaminated Plastics Film and Sheet (except Packaging) Manufacturing
326121	Unlaminated Plastics Profile Shape Manufacturing	326121	Unlaminated Plastics Profile Shape Manufacturing
326122	Plastics Pipe and Pipe Fitting Manufacturing	326122	Plastics Pipe and Pipe Fitting Manufacturing
326130	Laminated Plastics Plate, Sheet (except Packaging), and Shape Manufacturing	326130	Laminated Plastics Plate, Sheet (except Packaging), and Shape Manufacturing
326140	Polystyrene Foam Product Manufacturing	326140	Polystyrene Foam Product Manufacturing
326150	Urethane and Other Foam Product (except Polystyrene) Manufacturing	326150	Urethane and Other Foam Product (except Polystyrene) Manufacturing
326160	Plastics Bottle Manufacturing	326160	Plastics Bottle Manufacturing
326191	Plastics Plumbing Fixture Manufacturing	326191	Plastics Plumbing Fixture Manufacturing
326192	Resilient Floor Covering Manufacturing	326192	Resilient Floor Covering Manufacturing
326199	All Other Plastics Product Manufacturing - except inflatable plastics boats	326199	All Other Plastics Product Manufacturing
326199	All Other Plastics Product Manufacturing - inflatable plastics boats	336612	Boat Building
326211	Tire Manufacturing (except Retreading)	326211	Tire Manufacturing (except Retreading)
326212	Tire Retreading	326212	Tire Retreading
326220	Rubber and Plastics Hoses and Belting Manufacturing	326220	Rubber and Plastics Hoses and Belting Manufacturing
326291	Rubber Product Manufacturing for Mechanical Use - except rubber tubing for mechanical use	326291	Rubber Product Manufacturing for Mechanical Use
326291	Rubber Product Manufacturing for Mechanical Use - rubber tubing for mechanical use	326299	All Other Rubber Product Manufacturing
326299	All Other Rubber Product Manufacturing - except inflatable rubber boats	326299	All Other Rubber Product Manufacturing
326299	All Other Rubber Product Manufacturing - inflatable rubber boats	336612	Boat Building
327111	Vitreous China Plumbing Fixture and China and Earthenware Bathroom Accessories Manufacturing	327111	Vitreous China Plumbing Fixture and China and Earthenware Bathroom Accessories Manufacturing
327112	Vitreous China, Fine Earthenware, and Other Pottery Product Manufacturing	327112	Vitreous China, Fine Earthenware, and Other Pottery Product Manufacturing
327113	Porcelain Electrical Supply Manufacturing	327113	Porcelain Electrical Supply Manufacturing
327121	Brick and Structural Clay Tile Manufacturing	327121	Brick and Structural Clay Tile Manufacturing
327122	Ceramic Wall and Floor Tile Manufacturing	327122	Ceramic Wall and Floor Tile Manufacturing
327123	Other Structural Clay Product Manufacturing	327123	Other Structural Clay Product Manufacturing
327124	Clay Refractory Manufacturing	327124	Clay Refractory Manufacturing
327125	Nonclay Refractory Manufacturing	327125	Nonclay Refractory Manufacturing
327211	Flat Glass Manufacturing	327211	Flat Glass Manufacturing
327212	Other Pressed and Blown Glass and Glassware Manufacturing	327212	Other Pressed and Blown Glass and Glassware Manufacturing
327213	Glass Container Manufacturing	327213	Glass Container Manufacturing
327215	Glass Product Manufacturing Made of Purchased Glass	327215	Glass Product Manufacturing Made of Purchased Glass
327310	Cement Manufacturing	327310	Cement Manufacturing
327320	Ready-Mix Concrete Manufacturing	327320	Ready-Mix Concrete Manufacturing
327331	Concrete Block and Brick Manufacturing	327331	Concrete Block and Brick Manufacturing
327332	Concrete Pipe Manufacturing	327332	Concrete Pipe Manufacturing
327390	Other Concrete Product Manufacturing	327390	Other Concrete Product Manufacturing
327410	Lime Manufacturing	327410	Lime Manufacturing
327420	Gypsum Product Manufacturing	327420	Gypsum Product Manufacturing
327910	Abrasive Product Manufacturing	327910	Abrasive Product Manufacturing
327991	Cut Stone and Stone Product Manufacturing	327991	Cut Stone and Stone Product Manufacturing
327992	Ground or Treated Mineral and Earth Manufacturing	327992	Ground or Treated Mineral and Earth Manufacturing
327993	Mineral Wool Manufacturing	327993	Mineral Wool Manufacturing
327999	All Other Miscellaneous Nonmetallic Mineral Product Manufacturing	327999	All Other Miscellaneous Nonmetallic Mineral Product Manufacturing
331111	Iron and Steel Mills	331111	Iron and Steel Mills
331112	Electrometallurgical Ferroalloy Product Manufacturing	331112	Electrometallurgical Ferroalloy Product Manufacturing
331210	Iron and Steel Pipe and Tube Manufacturing from Purchased Steel	331210	Iron and Steel Pipe and Tube Manufacturing from Purchased Steel
331221	Rolled Steel Shape Manufacturing	331221	Rolled Steel Shape Manufacturing
331222	Steel Wire Drawing	331222	Steel Wire Drawing
331311	Alumina Refining	331311	Alumina Refining
331312	Primary Aluminum Production	331312	Primary Aluminum Production
331314	Secondary Smelting and Alloying of Aluminum	331314	Secondary Smelting and Alloying of Aluminum
331315	Aluminum Sheet, Plate, and Foil Manufacturing	331315	Aluminum Sheet, Plate, and Foil Manufacturing
331316	Aluminum Extruded Product Manufacturing	331316	Aluminum Extruded Product Manufacturing
331319	Other Aluminum Rolling and Drawing	331319	Other Aluminum Rolling and Drawing
331411	Primary Smelting and Refining of Copper	331411	Primary Smelting and Refining of Copper
331419	Primary Smelting and Refining of Nonferrous Metal (except Copper and Aluminum)	331419	Primary Smelting and Refining of Nonferrous Metal (except Copper and Aluminum)
331421	Copper Rolling, Drawing, and Extruding	331421	Copper Rolling, Drawing, and Extruding
331422	Copper Wire (except Mechanical) Drawing	331422	Copper Wire (except Mechanical) Drawing
331423	Secondary Smelting, Refining, and Alloying of Copper	331423	Secondary Smelting, Refining, and Alloying of Copper
331491	Nonferrous Metal (except Copper and Aluminum) Rolling, Drawing, and Extruding	331491	Nonferrous Metal (except Copper and Aluminum) Rolling, Drawing, and Extruding
331492	Secondary Smelting, Refining, and Alloying of Nonferrous Metal (except Copper and Aluminum)	331492	Secondary Smelting, Refining, and Alloying of Nonferrous Metal (except Copper and Aluminum)
331511	Iron Foundries	331511	Iron Foundries
331512	Steel Investment Foundries	331512	Steel Investment Foundries
331513	Steel Foundries (except Investment)	331513	Steel Foundries (except Investment)
331521	Aluminum Die-Casting Foundries	331521	Aluminum Die-Casting Foundries
331522	Nonferrous (except Aluminum) Die-Casting Foundries	331522	Nonferrous (except Aluminum) Die-Casting Foundries
331524	Aluminum Foundries (except Die-Casting)	331524	Aluminum Foundries (except Die-Casting)
331525	Copper Foundries (except Die-Casting)	331525	Copper Foundries (except Die-Casting)
331528	Other Nonferrous Foundries (except Die-Casting)	331528	Other Nonferrous Foundries (except Die-Casting)
332111	Iron and Steel Forging	332111	Iron and Steel Forging
332112	Nonferrous Forging	332112	Nonferrous Forging
332114	Custom Roll Forming	332114	Custom Roll Forming
332115	Crown and Closure Manufacturing	332115	Crown and Closure Manufacturing
332116	Metal Stamping	332116	Metal Stamping
332117	Powder Metallurgy Part Manufacturing	332117	Powder Metallurgy Part Manufacturing
332211	Cutlery and Flatware (except Precious) Manufacturing	332211	Cutlery and Flatware (except Precious) Manufacturing
332212	Hand and Edge Tool Manufacturing	332212	Hand and Edge Tool Manufacturing
332213	Saw Blade and Handsaw Manufacturing	332213	Saw Blade and Handsaw Manufacturing
332214	Kitchen Utensil, Pot, and Pan Manufacturing	332214	Kitchen Utensil, Pot, and Pan Manufacturing
332311	Prefabricated Metal Building and Component Manufacturing	332311	Prefabricated Metal Building and Component Manufacturing
332312	Fabricated Structural Metal Manufacturing	332312	Fabricated Structural Metal Manufacturing
332313	Plate Work Manufacturing	332313	Plate Work Manufacturing
332321	Metal Window and Door Manufacturing	332321	Metal Window and Door Manufacturing
332322	Sheet Metal Work Manufacturing	332322	Sheet Metal Work Manufacturing
332323	Ornamental and Architectural Metal Work Manufacturing	332323	Ornamental and Architectural Metal Work Manufacturing
332410	Power Boiler and Heat Exchanger Manufacturing	332410	Power Boiler and Heat Exchanger Manufacturing
332420	Metal Tank (Heavy Gauge) Manufacturing	332420	Metal Tank (Heavy Gauge) Manufacturing
332431	Metal Can Manufacturing	332431	Metal Can Manufacturing
332439	Other Metal Container Manufacturing	332439	Other Metal Container Manufacturing
332510	Hardware Manufacturing	332510	Hardware Manufacturing
332611	Spring (Heavy Gauge) Manufacturing	332611	Spring (Heavy Gauge) Manufacturing
332612	Spring (Light Gauge) Manufacturing	332612	Spring (Light Gauge) Manufacturing
332618	Other Fabricated Wire Product Manufacturing	332618	Other Fabricated Wire Product Manufacturing
332710	Machine Shops	332710	Machine Shops
332721	Precision Turned Product Manufacturing	332721	Precision Turned Product Manufacturing
332722	Bolt, Nut, Screw, Rivet, and Washer Manufacturing	332722	Bolt, Nut, Screw, Rivet, and Washer Manufacturing
332811	Metal Heat Treating	332811	Metal Heat Treating
332812	Metal Coating, Engraving (except Jewelry and Silverware), and Allied Services to Manufacturers	332812	Metal Coating, Engraving (except Jewelry and Silverware), and Allied Services to Manufacturers
332813	Electroplating, Plating, Polishing, Anodizing, and Coloring	332813	Electroplating, Plating, Polishing, Anodizing, and Coloring
332911	Industrial Valve Manufacturing	332911	Industrial Valve Manufacturing
332912	Fluid Power Valve and Hose Fitting Manufacturing	332912	Fluid Power Valve and Hose Fitting Manufacturing
332913	Plumbing Fixture Fitting and Trim Manufacturing	332913	Plumbing Fixture Fitting and Trim Manufacturing
332919	Other Metal Valve and Pipe Fitting Manufacturing	332919	Other Metal Valve and Pipe Fitting Manufacturing
332991	Ball and Roller Bearing Manufacturing	332991	Ball and Roller Bearing Manufacturing
332992	Small Arms Ammunition Manufacturing	332992	Small Arms Ammunition Manufacturing
332993	Ammunition (except Small Arms) Manufacturing	332993	Ammunition (except Small Arms) Manufacturing
332994	Small Arms Manufacturing	332994	Small Arms Manufacturing
332995	Other Ordnance and Accessories Manufacturing	332995	Other Ordnance and Accessories Manufacturing
332996	Fabricated Pipe and Pipe Fitting Manufacturing	332996	Fabricated Pipe and Pipe Fitting Manufacturing
332997	Industrial Pattern Manufacturing	332997	Industrial Pattern Manufacturing
332998	Enameled Iron and Metal Sanitary Ware Manufacturing	332998	Enameled Iron and Metal Sanitary Ware Manufacturing
332999	All Other Miscellaneous Fabricated Metal Product Manufacturing	332999	All Other Miscellaneous Fabricated Metal Product Manufacturing
333111	Farm Machinery and Equipment Manufacturing	333111	Farm Machinery and Equipment Manufacturing
333112	Lawn and Garden Tractor and Home Lawn and Garden Equipment Manufacturing	333112	Lawn and Garden Tractor and Home Lawn and Garden Equipment Manufacturing
333120	Construction Machinery Manufacturing	333120	Construction Machinery Manufacturing
333131	Mining Machinery and Equipment Manufacturing	333131	Mining Machinery and Equipment Manufacturing
333132	Oil and Gas Field Machinery and Equipment Manufacturing	333132	Oil and Gas Field Machinery and Equipment Manufacturing
333210	Sawmill and Woodworking Machinery Manufacturing	333210	Sawmill and Woodworking Machinery Manufacturing
333220	Plastics and Rubber Industry Machinery Manufacturing	333220	Plastics and Rubber Industry Machinery Manufacturing
333291	Paper Industry Machinery Manufacturing	333291	Paper Industry Machinery Manufacturing
333292	Textile Machinery Manufacturing	333292	Textile Machinery Manufacturing
333293	Printing Machinery and Equipment Manufacturing	333293	Printing Machinery and Equipment Manufacturing
333294	Food Product Machinery Manufacturing	333294	Food Product Machinery Manufacturing
333295	Semiconductor Machinery Manufacturing	333295	Semiconductor Machinery Manufacturing
333298	All Other Industrial Machinery Manufacturing	333298	All Other Industrial Machinery Manufacturing
333311	Automatic Vending Machine Manufacturing	333311	Automatic Vending Machine Manufacturing
333312	Commercial Laundry, Drycleaning, and Pressing Machine Manufacturing	333312	Commercial Laundry, Drycleaning, and Pressing Machine Manufacturing
333313	Office Machinery Manufacturing	333313	Office Machinery Manufacturing
333314	Optical Instrument and Lens Manufacturing	333314	Optical Instrument and Lens Manufacturing
333315	Photographic and Photocopying Equipment Manufacturing	333315	Photographic and Photocopying Equipment Manufacturing
333319	Other Commercial and Service Industry Machinery Manufacturing	333319	Other Commercial and Service Industry Machinery Manufacturing
333411	Air Purification Equipment Manufacturing	333411	Air Purification Equipment Manufacturing
333412	Industrial and Commercial Fan and Blower Manufacturing	333412	Industrial and Commercial Fan and Blower Manufacturing
333414	Heating Equipment (except Warm Air Furnaces) Manufacturing	333414	Heating Equipment (except Warm Air Furnaces) Manufacturing
333415	Air-Conditioning and Warm Air Heating Equipment and Commercial and Industrial Refrigeration Equipment Manufacturing	333415	Air-Conditioning and Warm Air Heating Equipment and Commercial and Industrial Refrigeration Equipment Manufacturing
333511	Industrial Mold Manufacturing	333511	Industrial Mold Manufacturing
333512	Machine Tool (Metal Cutting Types) Manufacturing	333512	Machine Tool (Metal Cutting Types) Manufacturing
333513	Machine Tool (Metal Forming Types) Manufacturing	333513	Machine Tool (Metal Forming Types) Manufacturing
333514	Special Die and Tool, Die Set, Jig, and Fixture Manufacturing	333514	Special Die and Tool, Die Set, Jig, and Fixture Manufacturing
333515	Cutting Tool and Machine Tool Accessory Manufacturing	333515	Cutting Tool and Machine Tool Accessory Manufacturing
333516	Rolling Mill Machinery and Equipment Manufacturing	333516	Rolling Mill Machinery and Equipment Manufacturing
333518	Other Metalworking Machinery Manufacturing	333518	Other Metalworking Machinery Manufacturing
333611	Turbine and Turbine Generator Set Units Manufacturing	333611	Turbine and Turbine Generator Set Units Manufacturing
333612	Speed Changer, Industrial High-Speed Drive, and Gear Manufacturing	333612	Speed Changer, Industrial High-Speed Drive, and Gear Manufacturing
333613	Mechanical Power Transmission Equipment Manufacturing	333613	Mechanical Power Transmission Equipment Manufacturing
333618	Other Engine Equipment Manufacturing	333618	Other Engine Equipment Manufacturing
333911	Pump and Pumping Equipment Manufacturing	333911	Pump and Pumping Equipment Manufacturing
333912	Air and Gas Compressor Manufacturing	333912	Air and Gas Compressor Manufacturing
333913	Measuring and Dispensing Pump Manufacturing	333913	Measuring and Dispensing Pump Manufacturing
333921	Elevator and Moving Stairway Manufacturing	333921	Elevator and Moving Stairway Manufacturing
333922	Conveyor and Conveying Equipment Manufacturing	333922	Conveyor and Conveying Equipment Manufacturing
333923	Overhead Traveling Crane, Hoist, and Monorail System Manufacturing	333923	Overhead Traveling Crane, Hoist, and Monorail System Manufacturing
333924	Industrial Truck, Tractor, Trailer, and Stacker Machinery Manufacturing	333924	Industrial Truck, Tractor, Trailer, and Stacker Machinery Manufacturing
333991	Power-Driven Handtool Manufacturing	333991	Power-Driven Handtool Manufacturing
333992	Welding and Soldering Equipment Manufacturing	333992	Welding and Soldering Equipment Manufacturing
333993	Packaging Machinery Manufacturing	333993	Packaging Machinery Manufacturing
333994	Industrial Process Furnace and Oven Manufacturing	333994	Industrial Process Furnace and Oven Manufacturing
333995	Fluid Power Cylinder and Actuator Manufacturing	333995	Fluid Power Cylinder and Actuator Manufacturing
333996	Fluid Power Pump and Motor Manufacturing	333996	Fluid Power Pump and Motor Manufacturing
333997	Scale and Balance (except Laboratory) Manufacturing	333997	Scale and Balance Manufacturing
333999	All Other Miscellaneous General Purpose Machinery Manufacturing	333999	All Other Miscellaneous General Purpose Machinery Manufacturing
334111	Electronic Computer Manufacturing	334111	Electronic Computer Manufacturing
334112	Computer Storage Device Manufacturing	334112	Computer Storage Device Manufacturing
334113	Computer Terminal Manufacturing	334113	Computer Terminal Manufacturing
334119	Other Computer Peripheral Equipment Manufacturing	334119	Other Computer Peripheral Equipment Manufacturing
334210	Telephone Apparatus Manufacturing	334210	Telephone Apparatus Manufacturing
334220	Radio and Television Broadcasting and Wireless Communications Equipment Manufacturing - except communications signal testing and evaluation equipment	334220	Radio and Television Broadcasting and Wireless Communications Equipment Manufacturing
334220	Radio and Television Broadcasting and Wireless Communications Equipment Manufacturing - communications signal testing and evaluation equipment	334515	Instrument Manufacturing for Measuring and Testing Electricity and Electrical Signals
334290	Other Communications Equipment Manufacturing	334290	Other Communications Equipment Manufacturing
334310	Audio and Video Equipment Manufacturing	334310	Audio and Video Equipment Manufacturing
334411	Electron Tube Manufacturing	334411	Electron Tube Manufacturing
334412	Bare Printed Circuit Board Manufacturing	334412	Bare Printed Circuit Board Manufacturing
334413	Semiconductor and Related Device Manufacturing	334413	Semiconductor and Related Device Manufacturing
334414	Electronic Capacitor Manufacturing	334414	Electronic Capacitor Manufacturing
334415	Electronic Resistor Manufacturing	334415	Electronic Resistor Manufacturing
334416	Electronic Coil, Transformer, and Other Inductor Manufacturing	334416	Electronic Coil, Transformer, and Other Inductor Manufacturing
334417	Electronic Connector Manufacturing	334417	Electronic Connector Manufacturing
334418	Printed Circuit Assembly (Electronic Assembly) Manufacturing	334418	Printed Circuit Assembly (Electronic Assembly) Manufacturing
334419	Other Electronic Component Manufacturing	334419	Other Electronic Component Manufacturing
334510	Electromedical and Electrotherapeutic Apparatus Manufacturing	334510	Electromedical and Electrotherapeutic Apparatus Manufacturing
334511	Search, Detection, Navigation, Guidance, Aeronautical, and Nautical System and Instrument Manufacturing	334511	Search, Detection, Navigation, Guidance, Aeronautical, and Nautical System and Instrument Manufacturing
334512	Automatic Environmental Control Manufacturing for Residential, Commercial, and Appliance Use	334512	Automatic Environmental Control Manufacturing for Residential, Commercial, and Appliance Use
334513	Instruments and Related Products Manufacturing for Measuring, Displaying, and Controlling Industrial Process Variables	334513	Instruments and Related Products Manufacturing for Measuring, Displaying, and Controlling Industrial Process Variables
334514	Totalizing Fluid Meter and Counting Device Manufacturing	334514	Totalizing Fluid Meter and Counting Device Manufacturing
334515	Instrument Manufacturing for Measuring and Testing Electricity and Electrical Signals	334515	Instrument Manufacturing for Measuring and Testing Electricity and Electrical Signals
334516	Analytical Laboratory Instrument Manufacturing	334516	Analytical Laboratory Instrument Manufacturing
334517	Irradiation Apparatus Manufacturing	334517	Irradiation Apparatus Manufacturing
334518	Watch, Clock, and Part Manufacturing	334518	Watch, Clock, and Part Manufacturing
334519	Other Measuring and Controlling Device Manufacturing	334519	Other Measuring and Controlling Device Manufacturing
334611	Software Reproducing	334611	Software Reproducing
334612	Prerecorded Compact Disc (except Software), Tape, and Record Reproducing	334612	Prerecorded Compact Disc (except Software), Tape, and Record Reproducing
334613	Magnetic and Optical Recording Media Manufacturing	334613	Magnetic and Optical Recording Media Manufacturing
335110	Electric Lamp Bulb and Part Manufacturing	335110	Electric Lamp Bulb and Part Manufacturing
335121	Residential Electric Lighting Fixture Manufacturing	335121	Residential Electric Lighting Fixture Manufacturing
335122	Commercial, Industrial, and Institutional Electric Lighting Fixture Manufacturing	335122	Commercial, Industrial, and Institutional Electric Lighting Fixture Manufacturing
335129	Other Lighting Equipment Manufacturing	335129	Other Lighting Equipment Manufacturing
335211	Electric Housewares and Household Fan Manufacturing	335211	Electric Housewares and Household Fan Manufacturing
335212	Household Vacuum Cleaner Manufacturing	335212	Household Vacuum Cleaner Manufacturing
335221	Household Cooking Appliance Manufacturing	335221	Household Cooking Appliance Manufacturing
335222	Household Refrigerator and Home Freezer Manufacturing	335222	Household Refrigerator and Home Freezer Manufacturing
335224	Household Laundry Equipment Manufacturing	335224	Household Laundry Equipment Manufacturing
335228	Other Major Household Appliance Manufacturing	335228	Other Major Household Appliance Manufacturing
335311	Power, Distribution, and Specialty Transformer Manufacturing	335311	Power, Distribution, and Specialty Transformer Manufacturing
335312	Motor and Generator Manufacturing	335312	Motor and Generator Manufacturing
335313	Switchgear and Switchboard Apparatus Manufacturing	335313	Switchgear and Switchboard Apparatus Manufacturing
335314	Relay and Industrial Control Manufacturing	335314	Relay and Industrial Control Manufacturing
335911	Storage Battery Manufacturing	335911	Storage Battery Manufacturing
335912	Primary Battery Manufacturing	335912	Primary Battery Manufacturing
335921	Fiber Optic Cable Manufacturing	335921	Fiber Optic Cable Manufacturing
335929	Other Communication and Energy Wire Manufacturing	335929	Other Communication and Energy Wire Manufacturing
335931	Current-Carrying Wiring Device Manufacturing	335931	Current-Carrying Wiring Device Manufacturing
335932	Noncurrent-Carrying Wiring Device Manufacturing	335932	Noncurrent-Carrying Wiring Device Manufacturing
335991	Carbon and Graphite Product Manufacturing	335991	Carbon and Graphite Product Manufacturing
335999	All Other Miscellaneous Electrical Equipment and Component Manufacturing	335999	All Other Miscellaneous Electrical Equipment and Component Manufacturing
336111	Automobile Manufacturing	336111	Automobile Manufacturing
336112	Light Truck and Utility Vehicle Manufacturing	336112	Light Truck and Utility Vehicle Manufacturing
336120	Heavy Duty Truck Manufacturing	336120	Heavy Duty Truck Manufacturing
336211	Motor Vehicle Body Manufacturing	336211	Motor Vehicle Body Manufacturing
336212	Truck Trailer Manufacturing	336212	Truck Trailer Manufacturing
336213	Motor Home Manufacturing	336213	Motor Home Manufacturing
336214	Travel Trailer and Camper Manufacturing	336214	Travel Trailer and Camper Manufacturing
336311	Carburetor, Piston, Piston Ring, and Valve Manufacturing	336311	Carburetor, Piston, Piston Ring, and Valve Manufacturing
336312	Gasoline Engine and Engine Parts Manufacturing	336312	Gasoline Engine and Engine Parts Manufacturing
336321	Vehicular Lighting Equipment Manufacturing	336321	Vehicular Lighting Equipment Manufacturing
336322	Other Motor Vehicle Electrical and Electronic Equipment Manufacturing	336322	Other Motor Vehicle Electrical and Electronic Equipment Manufacturing
336330	Motor Vehicle Steering and Suspension Components (except Spring) Manufacturing	336330	Motor Vehicle Steering and Suspension Components (except Spring) Manufacturing
336340	Motor Vehicle Brake System Manufacturing	336340	Motor Vehicle Brake System Manufacturing
336350	Motor Vehicle Transmission and Power Train Parts Manufacturing	336350	Motor Vehicle Transmission and Power Train Parts Manufacturing
336360	Motor Vehicle Seating and Interior Trim Manufacturing	336360	Motor Vehicle Seating and Interior Trim Manufacturing
336370	Motor Vehicle Metal Stamping	336370	Motor Vehicle Metal Stamping
336391	Motor Vehicle Air-Conditioning Manufacturing	336391	Motor Vehicle Air-Conditioning Manufacturing
336399	All Other Motor Vehicle Parts Manufacturing	336399	All Other Motor Vehicle Parts Manufacturing
336411	Aircraft Manufacturing	336411	Aircraft Manufacturing
336412	Aircraft Engine and Engine Parts Manufacturing	336412	Aircraft Engine and Engine Parts Manufacturing
336413	Other Aircraft Parts and Auxiliary Equipment Manufacturing	336413	Other Aircraft Parts and Auxiliary Equipment Manufacturing
336414	Guided Missile and Space Vehicle Manufacturing	336414	Guided Missile and Space Vehicle Manufacturing
336415	Guided Missile and Space Vehicle Propulsion Unit and Propulsion Unit Parts Manufacturing	336415	Guided Missile and Space Vehicle Propulsion Unit and Propulsion Unit Parts Manufacturing
336419	Other Guided Missile and Space Vehicle Parts and Auxiliary Equipment Manufacturing	336419	Other Guided Missile and Space Vehicle Parts and Auxiliary Equipment Manufacturing
336510	Railroad Rolling Stock Manufacturing	336510	Railroad Rolling Stock Manufacturing
336611	Ship Building and Repairing	336611	Ship Building and Repairing
336612	Boat Building	336612	Boat Building
336991	Motorcycle, Bicycle, and Parts Manufacturing	336991	Motorcycle, Bicycle, and Parts Manufacturing
336992	Military Armored Vehicle, Tank, and Tank Component Manufacturing	336992	Military Armored Vehicle, Tank, and Tank Component Manufacturing
336999	All Other Transportation Equipment Manufacturing	336999	All Other Transportation Equipment Manufacturing
337110	Wood Kitchen Cabinet and Countertop Manufacturing	337110	Wood Kitchen Cabinet and Countertop Manufacturing
337121	Upholstered Household Furniture Manufacturing	337121	Upholstered Household Furniture Manufacturing
337122	Nonupholstered Wood Household Furniture Manufacturing	337122	Nonupholstered Wood Household Furniture Manufacturing
337124	Metal Household Furniture Manufacturing	337124	Metal Household Furniture Manufacturing
337125	Household Furniture (except Wood and Metal) Manufacturing	337125	Household Furniture (except Wood and Metal) Manufacturing
337127	Institutional Furniture Manufacturing	337127	Institutional Furniture Manufacturing
337129	Wood Television, Radio, and Sewing Machine Cabinet Manufacturing	337129	Wood Television, Radio, and Sewing Machine Cabinet Manufacturing
337211	Wood Office Furniture Manufacturing	337211	Wood Office Furniture Manufacturing
337212	Custom Architectural Woodwork and Millwork Manufacturing	337212	Custom Architectural Woodwork and Millwork Manufacturing
337214	Office Furniture (except Wood) Manufacturing	337214	Office Furniture (except Wood) Manufacturing
337215	Showcase, Partition, Shelving, and Locker Manufacturing	337215	Showcase, Partition, Shelving, and Locker Manufacturing
337910	Mattress Manufacturing	337910	Mattress Manufacturing
337920	Blind and Shade Manufacturing	337920	Blind and Shade Manufacturing
339111	Laboratory Apparatus and Furniture Manufacturing - laboratory distilling equipment	333298	All Other Industrial Machinery Manufacturing
339111	Laboratory Apparatus and Furniture Manufacturing - laboratory freezers	333415	Air-Conditioning and Warm Air Heating Equipment and Commercial and Industrial Refrigeration Equipment Manufacturing
339111	Laboratory Apparatus and Furniture Manufacturing - laboratory furnaces and ovens	333994	Industrial Process Furnace and Oven Manufacturing
339111	Laboratory Apparatus and Furniture Manufacturing - laboratory scales and balances	333997	Scale and Balance Manufacturing
339111	Laboratory Apparatus and Furniture Manufacturing - laboratory centrifuges	333999	All Other Miscellaneous General Purpose Machinery Manufacturing
339111	Laboratory Apparatus and Furniture Manufacturing - laboratory furniture (e.g., stools, tables, benches)	337127	Institutional Furniture Manufacturing
339111	Laboratory Apparatus and Furniture Manufacturing - except laboratory distilling equipment, freezers, furnaces, ovens, scales, balances, centrifuges, and furniture	339113	Surgical Appliance and Supplies Manufacturing
339112	Surgical and Medical Instrument Manufacturing	339112	Surgical and Medical Instrument Manufacturing
339113	Surgical Appliance and Supplies Manufacturing	339113	Surgical Appliance and Supplies Manufacturing
339114	Dental Equipment and Supplies Manufacturing	339114	Dental Equipment and Supplies Manufacturing
339115	Ophthalmic Goods Manufacturing	339115	Ophthalmic Goods Manufacturing
339116	Dental Laboratories	339116	Dental Laboratories
339911	Jewelry (except Costume) Manufacturing	339911	Jewelry (except Costume) Manufacturing
339912	Silverware and Hollowware Manufacturing	339912	Silverware and Hollowware Manufacturing
339913	Jewelers' Material and Lapidary Work Manufacturing	339913	Jewelers' Material and Lapidary Work Manufacturing
339914	Costume Jewelry and Novelty Manufacturing	339914	Costume Jewelry and Novelty Manufacturing
339920	Sporting and Athletic Goods Manufacturing	339920	Sporting and Athletic Goods Manufacturing
339931	Doll and Stuffed Toy Manufacturing	339931	Doll and Stuffed Toy Manufacturing
339932	Game, Toy, and Children's Vehicle Manufacturing	339932	Game, Toy, and Children's Vehicle Manufacturing
339941	Pen and Mechanical Pencil Manufacturing	339941	Pen and Mechanical Pencil Manufacturing
339942	Lead Pencil and Art Good Manufacturing	339942	Lead Pencil and Art Good Manufacturing
339943	Marking Device Manufacturing	339943	Marking Device Manufacturing
339944	Carbon Paper and Inked Ribbon Manufacturing	339944	Carbon Paper and Inked Ribbon Manufacturing
339950	Sign Manufacturing	339950	Sign Manufacturing
339991	Gasket, Packing, and Sealing Device Manufacturing	339991	Gasket, Packing, and Sealing Device Manufacturing
339992	Musical Instrument Manufacturing	339992	Musical Instrument Manufacturing
339993	Fastener, Button, Needle, and Pin Manufacturing	339993	Fastener, Button, Needle, and Pin Manufacturing
339994	Broom, Brush, and Mop Manufacturing	339994	Broom, Brush, and Mop Manufacturing
339995	Burial Casket Manufacturing	339995	Burial Casket Manufacturing
339999	All Other Miscellaneous Manufacturing	339999	All Other Miscellaneous Manufacturing
423110	Automobile and Other Motor Vehicle Merchant Wholesalers	423110	Automobile and Other Motor Vehicle Merchant Wholesalers
423120	Motor Vehicle Supplies and New Parts Merchant Wholesalers	423120	Motor Vehicle Supplies and New Parts Merchant Wholesalers
423130	Tire and Tube Merchant Wholesalers	423130	Tire and Tube Merchant Wholesalers
423140	Motor Vehicle Parts (Used) Merchant Wholesalers	423140	Motor Vehicle Parts (Used) Merchant Wholesalers
423210	Furniture Merchant Wholesalers	423210	Furniture Merchant Wholesalers
423220	Home Furnishing Merchant Wholesalers	423220	Home Furnishing Merchant Wholesalers
423310	Lumber, Plywood, Millwork, and Wood Panel Merchant Wholesalers	423310	Lumber, Plywood, Millwork, and Wood Panel Merchant Wholesalers
423320	Brick, Stone, and Related Construction Material Merchant Wholesalers	423320	Brick, Stone, and Related Construction Material Merchant Wholesalers
423330	Roofing, Siding, and Insulation Material Merchant Wholesalers	423330	Roofing, Siding, and Insulation Material Merchant Wholesalers
423390	Other Construction Material Merchant Wholesalers	423390	Other Construction Material Merchant Wholesalers
423410	Photographic Equipment and Supplies Merchant Wholesalers	423410	Photographic Equipment and Supplies Merchant Wholesalers
423420	Office Equipment Merchant Wholesalers	423420	Office Equipment Merchant Wholesalers
423430	Computer and Computer Peripheral Equipment and Software Merchant Wholesalers	423430	Computer and Computer Peripheral Equipment and Software Merchant Wholesalers
423440	Other Commercial Equipment Merchant Wholesalers	423440	Other Commercial Equipment Merchant Wholesalers
423450	Medical, Dental, and Hospital Equipment and Supplies Merchant Wholesalers	423450	Medical, Dental, and Hospital Equipment and Supplies Merchant Wholesalers
423460	Ophthalmic Goods Merchant Wholesalers	423460	Ophthalmic Goods Merchant Wholesalers
423490	Other Professional Equipment and Supplies Merchant Wholesalers	423490	Other Professional Equipment and Supplies Merchant Wholesalers
423510	Metal Service Centers and Other Metal Merchant Wholesalers	423510	Metal Service Centers and Other Metal Merchant Wholesalers
423520	Coal and Other Mineral and Ore Merchant Wholesalers	423520	Coal and Other Mineral and Ore Merchant Wholesalers
423610	Electrical Apparatus and Equipment, Wiring Supplies, and Related Equipment Merchant Wholesalers	423610	Electrical Apparatus and Equipment, Wiring Supplies, and Related Equipment Merchant Wholesalers
423620	Electrical and Electronic Appliance, Television, and Radio Set Merchant Wholesalers	423620	Electrical and Electronic Appliance, Television, and Radio Set Merchant Wholesalers
423690	Other Electronic Parts and Equipment Merchant Wholesalers	423690	Other Electronic Parts and Equipment Merchant Wholesalers
423710	Hardware Merchant Wholesalers	423710	Hardware Merchant Wholesalers
423720	Plumbing and Heating Equipment and Supplies (Hydronics) Merchant Wholesalers	423720	Plumbing and Heating Equipment and Supplies (Hydronics) Merchant Wholesalers
423730	Warm Air Heating and Air-Conditioning Equipment and Supplies Merchant Wholesalers	423730	Warm Air Heating and Air-Conditioning Equipment and Supplies Merchant Wholesalers
423740	Refrigeration Equipment and Supplies Merchant Wholesalers	423740	Refrigeration Equipment and Supplies Merchant Wholesalers
423810	Construction and Mining (except Oil Well) Machinery and Equipment Merchant Wholesalers	423810	Construction and Mining (except Oil Well) Machinery and Equipment Merchant Wholesalers
423820	Farm and Garden Machinery and Equipment Merchant Wholesalers	423820	Farm and Garden Machinery and Equipment Merchant Wholesalers
423830	Industrial Machinery and Equipment Merchant Wholesalers	423830	Industrial Machinery and Equipment Merchant Wholesalers
423840	Industrial Supplies Merchant Wholesalers	423840	Industrial Supplies Merchant Wholesalers
423850	Service Establishment Equipment and Supplies Merchant Wholesalers	423850	Service Establishment Equipment and Supplies Merchant Wholesalers
423860	Transportation Equipment and Supplies (except Motor Vehicle) Merchant Wholesalers	423860	Transportation Equipment and Supplies (except Motor Vehicle) Merchant Wholesalers
423910	Sporting and Recreational Goods and Supplies Merchant Wholesalers	423910	Sporting and Recreational Goods and Supplies Merchant Wholesalers
423920	Toy and Hobby Goods and Supplies Merchant Wholesalers	423920	Toy and Hobby Goods and Supplies Merchant Wholesalers
423930	Recyclable Material Merchant Wholesalers	423930	Recyclable Material Merchant Wholesalers
423940	Jewelry, Watch, Precious Stone, and Precious Metal Merchant Wholesalers	423940	Jewelry, Watch, Precious Stone, and Precious Metal Merchant Wholesalers
423990	Other Miscellaneous Durable Goods Merchant Wholesalers	423990	Other Miscellaneous Durable Goods Merchant Wholesalers
424110	Printing and Writing Paper Merchant Wholesalers	424110	Printing and Writing Paper Merchant Wholesalers
424120	Stationery and Office Supplies Merchant Wholesalers	424120	Stationery and Office Supplies Merchant Wholesalers
424130	Industrial and Personal Service Paper Merchant Wholesalers	424130	Industrial and Personal Service Paper Merchant Wholesalers
424210	Drugs and Druggists' Sundries Merchant Wholesalers	424210	Drugs and Druggists' Sundries Merchant Wholesalers
424310	Piece Goods, Notions, and Other Dry Goods Merchant Wholesalers	424310	Piece Goods, Notions, and Other Dry Goods Merchant Wholesalers
424320	Men's and Boys' Clothing and Furnishings Merchant Wholesalers	424320	Men's and Boys' Clothing and Furnishings Merchant Wholesalers
424330	Women's, Children's, and Infants' Clothing and Accessories Merchant Wholesalers	424330	Women's, Children's, and Infants' Clothing and Accessories Merchant Wholesalers
424340	Footwear Merchant Wholesalers	424340	Footwear Merchant Wholesalers
424410	General Line Grocery Merchant Wholesalers	424410	General Line Grocery Merchant Wholesalers
424420	Packaged Frozen Food Merchant Wholesalers	424420	Packaged Frozen Food Merchant Wholesalers
424430	Dairy Product (except Dried or Canned) Merchant Wholesalers	424430	Dairy Product (except Dried or Canned) Merchant Wholesalers
424440	Poultry and Poultry Product Merchant Wholesalers	424440	Poultry and Poultry Product Merchant Wholesalers
424450	Confectionery Merchant Wholesalers	424450	Confectionery Merchant Wholesalers
424460	Fish and Seafood Merchant Wholesalers	424460	Fish and Seafood Merchant Wholesalers
424470	Meat and Meat Product Merchant Wholesalers	424470	Meat and Meat Product Merchant Wholesalers
424480	Fresh Fruit and Vegetable Merchant Wholesalers	424480	Fresh Fruit and Vegetable Merchant Wholesalers
424490	Other Grocery and Related Products Merchant Wholesalers	424490	Other Grocery and Related Products Merchant Wholesalers
424510	Grain and Field Bean Merchant Wholesalers	424510	Grain and Field Bean Merchant Wholesalers
424520	Livestock Merchant Wholesalers	424520	Livestock Merchant Wholesalers
424590	Other Farm Product Raw Material Merchant Wholesalers	424590	Other Farm Product Raw Material Merchant Wholesalers
424610	Plastics Materials and Basic Forms and Shapes Merchant Wholesalers	424610	Plastics Materials and Basic Forms and Shapes Merchant Wholesalers
424690	Other Chemical and Allied Products Merchant Wholesalers	424690	Other Chemical and Allied Products Merchant Wholesalers
424710	Petroleum Bulk Stations and Terminals	424710	Petroleum Bulk Stations and Terminals
424720	Petroleum and Petroleum Products Merchant Wholesalers (except Bulk Stations and Terminals)	424720	Petroleum and Petroleum Products Merchant Wholesalers (except Bulk Stations and Terminals)
424810	Beer and Ale Merchant Wholesalers	424810	Beer and Ale Merchant Wholesalers
424820	Wine and Distilled Alcoholic Beverage Merchant Wholesalers	424820	Wine and Distilled Alcoholic Beverage Merchant Wholesalers
424910	Farm Supplies Merchant Wholesalers	424910	Farm Supplies Merchant Wholesalers
424920	Book, Periodical, and Newspaper Merchant Wholesalers	424920	Book, Periodical, and Newspaper Merchant Wholesalers
424930	Flower, Nursery Stock, and Florists' Supplies Merchant Wholesalers	424930	Flower, Nursery Stock, and Florists' Supplies Merchant Wholesalers
424940	Tobacco and Tobacco Product Merchant Wholesalers	424940	Tobacco and Tobacco Product Merchant Wholesalers
424950	Paint, Varnish, and Supplies Merchant Wholesalers	424950	Paint, Varnish, and Supplies Merchant Wholesalers
424990	Other Miscellaneous Nondurable Goods Merchant Wholesalers	424990	Other Miscellaneous Nondurable Goods Merchant Wholesalers
425110	Business to Business Electronic Markets	425110	Business to Business Electronic Markets
425120	Wholesale Trade Agents and Brokers	425120	Wholesale Trade Agents and Brokers
441110	New Car Dealers	441110	New Car Dealers
441120	Used Car Dealers	441120	Used Car Dealers
441210	Recreational Vehicle Dealers	441210	Recreational Vehicle Dealers
441221	Motorcycle Dealers	441221	Motorcycle, ATV, and Personal Watercraft Dealers
441222	Boat Dealers	441222	Boat Dealers
441229	All Other Motor Vehicle Dealers	441229	All Other Motor Vehicle Dealers
441310	Automotive Parts and Accessories Stores	441310	Automotive Parts and Accessories Stores
441320	Tire Dealers	441320	Tire Dealers
442110	Furniture Stores	442110	Furniture Stores
442210	Floor Covering Stores	442210	Floor Covering Stores
442291	Window Treatment Stores	442291	Window Treatment Stores
442299	All Other Home Furnishings Stores	442299	All Other Home Furnishings Stores
443111	Household Appliance Stores	443111	Household Appliance Stores
443112	Radio, Television, and Other Electronics Stores	443112	Radio, Television, and Other Electronics Stores
443120	Computer and Software Stores	443120	Computer and Software Stores
443130	Camera and Photographic Supplies Stores	443130	Camera and Photographic Supplies Stores
444110	Home Centers	444110	Home Centers
444120	Paint and Wallpaper Stores	444120	Paint and Wallpaper Stores
444130	Hardware Stores	444130	Hardware Stores
444190	Other Building Material Dealers	444190	Other Building Material Dealers
444210	Outdoor Power Equipment Stores	444210	Outdoor Power Equipment Stores
444220	Nursery, Garden Center, and Farm Supply Stores	444220	Nursery, Garden Center, and Farm Supply Stores
445110	Supermarkets and Other Grocery (except Convenience) Stores	445110	Supermarkets and Other Grocery (except Convenience) Stores
445120	Convenience Stores	445120	Convenience Stores
445210	Meat Markets	445210	Meat Markets
445220	Fish and Seafood Markets	445220	Fish and Seafood Markets
445230	Fruit and Vegetable Markets	445230	Fruit and Vegetable Markets
445291	Baked Goods Stores	445291	Baked Goods Stores
445292	Confectionery and Nut Stores	445292	Confectionery and Nut Stores
445299	All Other Specialty Food Stores	445299	All Other Specialty Food Stores
445310	Beer, Wine, and Liquor Stores	445310	Beer, Wine, and Liquor Stores
446110	Pharmacies and Drug Stores	446110	Pharmacies and Drug Stores
446120	Cosmetics, Beauty Supplies, and Perfume Stores	446120	Cosmetics, Beauty Supplies, and Perfume Stores
446130	Optical Goods Stores	446130	Optical Goods Stores
446191	Food (Health) Supplement Stores	446191	Food (Health) Supplement Stores
446199	All Other Health and Personal Care Stores	446199	All Other Health and Personal Care Stores
447110	Gasoline Stations with Convenience Stores	447110	Gasoline Stations with Convenience Stores
447190	Other Gasoline Stations	447190	Other Gasoline Stations
448110	Men's Clothing Stores	448110	Men's Clothing Stores
448120	Women's Clothing Stores	448120	Women's Clothing Stores
448130	Children's and Infants' Clothing Stores	448130	Children's and Infants' Clothing Stores
448140	Family Clothing Stores	448140	Family Clothing Stores
448150	Clothing Accessories Stores	448150	Clothing Accessories Stores
448190	Other Clothing Stores	448190	Other Clothing Stores
448210	Shoe Stores	448210	Shoe Stores
448310	Jewelry Stores	448310	Jewelry Stores
448320	Luggage and Leather Goods Stores	448320	Luggage and Leather Goods Stores
451110	Sporting Goods Stores	451110	Sporting Goods Stores
451120	Hobby, Toy, and Game Stores	451120	Hobby, Toy, and Game Stores
451130	Sewing, Needlework, and Piece Goods Stores	451130	Sewing, Needlework, and Piece Goods Stores
451140	Musical Instrument and Supplies Stores	451140	Musical Instrument and Supplies Stores
451211	Book Stores	451211	Book Stores
451212	News Dealers and Newsstands	451212	News Dealers and Newsstands
451220	Prerecorded Tape, Compact Disc, and Record Stores	451220	Prerecorded Tape, Compact Disc, and Record Stores
452111	Department Stores (except Discount Department Stores)	452111	Department Stores (except Discount Department Stores)
452112	Discount Department Stores	452112	Discount Department Stores
452910	Warehouse Clubs and Supercenters	452910	Warehouse Clubs and Supercenters
452990	All Other General Merchandise Stores	452990	All Other General Merchandise Stores
453110	Florists	453110	Florists
453210	Office Supplies and Stationery Stores	453210	Office Supplies and Stationery Stores
453220	Gift, Novelty, and Souvenir Stores	453220	Gift, Novelty, and Souvenir Stores
453310	Used Merchandise Stores	453310	Used Merchandise Stores
453910	Pet and Pet Supplies Stores	453910	Pet and Pet Supplies Stores
453920	Art Dealers	453920	Art Dealers
453930	Manufactured (Mobile) Home Dealers	453930	Manufactured (Mobile) Home Dealers
453991	Tobacco Stores	453991	Tobacco Stores
453998	All Other Miscellaneous Store Retailers (except Tobacco Stores)	453998	All Other Miscellaneous Store Retailers (except Tobacco Stores)
454111	Electronic Shopping	454111	Electronic Shopping
454112	Electronic Auctions	454112	Electronic Auctions
454113	Mail-Order Houses	454113	Mail-Order Houses
454210	Vending Machine Operators	454210	Vending Machine Operators
454311	Heating Oil Dealers	454311	Heating Oil Dealers
454312	Liquefied Petroleum Gas (Bottled Gas) Dealers	454312	Liquefied Petroleum Gas (Bottled Gas) Dealers
454319	Other Fuel Dealers	454319	Other Fuel Dealers
454390	Other Direct Selling Establishments	454390	Other Direct Selling Establishments
481111	Scheduled Passenger Air Transportation	481111	Scheduled Passenger Air Transportation
481112	Scheduled Freight Air Transportation	481112	Scheduled Freight Air Transportation
481211	Nonscheduled Chartered Passenger Air Transportation	481211	Nonscheduled Chartered Passenger Air Transportation
481212	Nonscheduled Chartered Freight Air Transportation	481212	Nonscheduled Chartered Freight Air Transportation
481219	Other Nonscheduled Air Transportation	481219	Other Nonscheduled Air Transportation
482111	Line-Haul Railroads	482111	Line-Haul Railroads
482112	Short Line Railroads	482112	Short Line Railroads
483111	Deep Sea Freight Transportation	483111	Deep Sea Freight Transportation
483112	Deep Sea Passenger Transportation	483112	Deep Sea Passenger Transportation
483113	Coastal and Great Lakes Freight Transportation	483113	Coastal and Great Lakes Freight Transportation
483114	Coastal and Great Lakes Passenger Transportation	483114	Coastal and Great Lakes Passenger Transportation
483211	Inland Water Freight Transportation	483211	Inland Water Freight Transportation
483212	Inland Water Passenger Transportation	483212	Inland Water Passenger Transportation
484110	General Freight Trucking, Local	484110	General Freight Trucking, Local
484121	General Freight Trucking, Long-Distance, Truckload	484121	General Freight Trucking, Long-Distance, Truckload
484122	General Freight Trucking, Long-Distance, Less Than Truckload	484122	General Freight Trucking, Long-Distance, Less Than Truckload
484210	Used Household and Office Goods Moving	484210	Used Household and Office Goods Moving
484220	Specialized Freight (except Used Goods) Trucking, Local	484220	Specialized Freight (except Used Goods) Trucking, Local
484230	Specialized Freight (except Used Goods) Trucking, Long-Distance	484230	Specialized Freight (except Used Goods) Trucking, Long-Distance
485111	Mixed Mode Transit Systems	485111	Mixed Mode Transit Systems
485112	Commuter Rail Systems	485112	Commuter Rail Systems
485113	Bus and Other Motor Vehicle Transit Systems	485113	Bus and Other Motor Vehicle Transit Systems
485119	Other Urban Transit Systems	485119	Other Urban Transit Systems
485210	Interurban and Rural Bus Transportation	485210	Interurban and Rural Bus Transportation
485310	Taxi Service	485310	Taxi Service
485320	Limousine Service	485320	Limousine Service
485410	School and Employee Bus Transportation	485410	School and Employee Bus Transportation
485510	Charter Bus Industry	485510	Charter Bus Industry
485991	Special Needs Transportation	485991	Special Needs Transportation
485999	All Other Transit and Ground Passenger Transportation	485999	All Other Transit and Ground Passenger Transportation
486110	Pipeline Transportation of Crude Oil	486110	Pipeline Transportation of Crude Oil
486210	Pipeline Transportation of Natural Gas	486210	Pipeline Transportation of Natural Gas
486910	Pipeline Transportation of Refined Petroleum Products	486910	Pipeline Transportation of Refined Petroleum Products
486990	All Other Pipeline Transportation	486990	All Other Pipeline Transportation
487110	Scenic and Sightseeing Transportation, Land	487110	Scenic and Sightseeing Transportation, Land
487210	Scenic and Sightseeing Transportation, Water	487210	Scenic and Sightseeing Transportation, Water
487990	Scenic and Sightseeing Transportation, Other	487990	Scenic and Sightseeing Transportation, Other
488111	Air Traffic Control	488111	Air Traffic Control
488119	Other Airport Operations	488119	Other Airport Operations
488190	Other Support Activities for Air Transportation	488190	Other Support Activities for Air Transportation
488210	Support Activities for Rail Transportation	488210	Support Activities for Rail Transportation
488310	Port and Harbor Operations	488310	Port and Harbor Operations
488320	Marine Cargo Handling	488320	Marine Cargo Handling
488330	Navigational Services to Shipping	488330	Navigational Services to Shipping
488390	Other Support Activities for Water Transportation	488390	Other Support Activities for Water Transportation
488410	Motor Vehicle Towing	488410	Motor Vehicle Towing
488490	Other Support Activities for Road Transportation	488490	Other Support Activities for Road Transportation
488510	Freight Transportation Arrangement	488510	Freight Transportation Arrangement
488991	Packing and Crating	488991	Packing and Crating
488999	All Other Support Activities for Transportation	488999	All Other Support Activities for Transportation
491110	Postal Service	491110	Postal Service
492110	Couriers	492110	Couriers and Express Delivery Services
492210	Local Messengers and Local Delivery	492210	Local Messengers and Local Delivery
493110	General Warehousing and Storage	493110	General Warehousing and Storage
493120	Refrigerated Warehousing and Storage	493120	Refrigerated Warehousing and Storage
493130	Farm Product Warehousing and Storage	493130	Farm Product Warehousing and Storage
493190	Other Warehousing and Storage	493190	Other Warehousing and Storage
511110	Newspaper Publishers	511110	Newspaper Publishers
511120	Periodical Publishers	511120	Periodical Publishers
511130	Book Publishers	511130	Book Publishers
511140	Directory and Mailing List Publishers	511140	Directory and Mailing List Publishers
511191	Greeting Card Publishers	511191	Greeting Card Publishers
511199	All Other Publishers	511199	All Other Publishers
511210	Software Publishers	511210	Software Publishers
512110	Motion Picture and Video Production	512110	Motion Picture and Video Production
512120	Motion Picture and Video Distribution	512120	Motion Picture and Video Distribution
512131	Motion Picture Theaters (except Drive-Ins)	512131	Motion Picture Theaters (except Drive-Ins)
512132	Drive-In Motion Picture Theaters	512132	Drive-In Motion Picture Theaters
512191	Teleproduction and Other Postproduction Services	512191	Teleproduction and Other Postproduction Services
512199	Other Motion Picture and Video Industries	512199	Other Motion Picture and Video Industries
512210	Record Production	512210	Record Production
512220	Integrated Record Production/Distribution	512220	Integrated Record Production/Distribution
512230	Music Publishers	512230	Music Publishers
512240	Sound Recording Studios	512240	Sound Recording Studios
512290	Other Sound Recording Industries	512290	Other Sound Recording Industries
515111	Radio Networks	515111	Radio Networks
515112	Radio Stations	515112	Radio Stations
515120	Television Broadcasting	515120	Television Broadcasting
515210	Cable and Other Subscription Programming	515210	Cable and Other Subscription Programming
516110	Internet Publishing and Broadcasting	519130	Internet Publishing and Broadcasting and Web Search Portals
517110	Wired Telecommunications Carriers	517110	Wired Telecommunications Carriers
517211	Paging	517210	Wireless Telecommunications Carriers (except Satellite)
517212	Cellular and Other Wireless Telecommunications	517210	Wireless Telecommunications Carriers (except Satellite)
517310	Telecommunications Resellers	517911	Telecommunications Resellers
517410	Satellite Telecommunications	517410	Satellite Telecommunications
517510	Cable and Other Program Distribution	517110	Wired Telecommunications Carriers
517910	Other Telecommunications	517919	All Other Telecommunications
518111	Internet Service Providers - broadband Internet service providers (e.g., cable, DSL)	517110	Wired Telecommunications Carriers
518111	Internet Service Providers - Internet services providers providing services via client-supplied telecommunications connection	517919	All Other Telecommunications
518112	Web Search Portals	519130	Internet Publishing and Broadcasting and Web Search Portals
518210	Data Processing, Hosting, and Related Services	518210	Data Processing, Hosting, and Related Services
519110	News Syndicates	519110	News Syndicates
519120	Libraries and Archives	519120	Libraries and Archives
519190	All Other Information Services	519190	All Other Information Services
521110	Monetary Authorities - Central Bank	521110	Monetary Authorities - Central Bank
522110	Commercial Banking	522110	Commercial Banking
522120	Savings Institutions	522120	Savings Institutions
522130	Credit Unions	522130	Credit Unions
522190	Other Depository Credit Intermediation	522190	Other Depository Credit Intermediation
522210	Credit Card Issuing	522210	Credit Card Issuing
522220	Sales Financing	522220	Sales Financing
522291	Consumer Lending	522291	Consumer Lending
522292	Real Estate Credit	522292	Real Estate Credit
522293	International Trade Financing	522293	International Trade Financing
522294	Secondary Market Financing	522294	Secondary Market Financing
522298	All Other Nondepository Credit Intermediation	522298	All Other Nondepository Credit Intermediation
522310	Mortgage and Nonmortgage Loan Brokers	522310	Mortgage and Nonmortgage Loan Brokers
522320	Financial Transactions Processing, Reserve, and Clearinghouse Activities	522320	Financial Transactions Processing, Reserve, and Clearinghouse Activities
522390	Other Activities Related to Credit Intermediation	522390	Other Activities Related to Credit Intermediation
523110	Investment Banking and Securities Dealing	523110	Investment Banking and Securities Dealing
523120	Securities Brokerage	523120	Securities Brokerage
523130	Commodity Contracts Dealing	523130	Commodity Contracts Dealing
523140	Commodity Contracts Brokerage	523140	Commodity Contracts Brokerage
523210	Securities and Commodity Exchanges	523210	Securities and Commodity Exchanges
523910	Miscellaneous Intermediation	523910	Miscellaneous Intermediation
523920	Portfolio Management	523920	Portfolio Management
523930	Investment Advice	523930	Investment Advice
523991	Trust, Fiduciary, and Custody Activities	523991	Trust, Fiduciary, and Custody Activities
523999	Miscellaneous Financial Investment Activities	523999	Miscellaneous Financial Investment Activities
524113	Direct Life Insurance Carriers	524113	Direct Life Insurance Carriers
524114	Direct Health and Medical Insurance Carriers	524114	Direct Health and Medical Insurance Carriers
524126	Direct Property and Casualty Insurance Carriers	524126	Direct Property and Casualty Insurance Carriers
524127	Direct Title Insurance Carriers	524127	Direct Title Insurance Carriers
524128	Other Direct Insurance (except Life, Health, and Medical) Carriers	524128	Other Direct Insurance (except Life, Health, and Medical) Carriers
524130	Reinsurance Carriers	524130	Reinsurance Carriers
524210	Insurance Agencies and Brokerages	524210	Insurance Agencies and Brokerages
524291	Claims Adjusting	524291	Claims Adjusting
524292	Third Party Administration of Insurance and Pension Funds	524292	Third Party Administration of Insurance and Pension Funds
524298	All Other Insurance Related Activities	524298	All Other Insurance Related Activities
525110	Pension Funds	525110	Pension Funds
525120	Health and Welfare Funds	525120	Health and Welfare Funds
525190	Other Insurance Funds	525190	Other Insurance Funds
525910	Open-End Investment Funds	525910	Open-End Investment Funds
525920	Trusts, Estates, and Agency Accounts	525920	Trusts, Estates, and Agency Accounts
525930	Real Estate Investment Trusts - hybrid or mortgage REIT's primarily underwriting or investing in mortgages	525990	Other Financial Vehicles
525930	Real Estate Investment Trusts - hybrid or equity REIT's primarily leasing residentdial buildings and dwellings	531110	Lessors of Residential Buildings and Dwellings
525930	Real Estate Investment Trusts - hybrid or equity REIT's primarily leasing nonresidentdial buildings	531120	Lessors of Nonresidential Buildings (excpet Miniwarehouses)
525930	Real Estate Investment Trusts - hybrid or equity REIT's primarily leasing miniwarehouses or self-storage units	531130	Lessors of Miniwarehouses and Self-Storage Units
525930	Real Estate Investment Trusts - hybrid or equity REIT's primarily leasing other real estate property	531190	Lessors of Other Real Estate Property
525990	Other Financial Vehicles	525990	Other Financial Vehicles
531110	Lessors of Residential Buildings and Dwellings	531110	Lessors of Residential Buildings and Dwellings
531120	Lessors of Nonresidential Buildings (except Miniwarehouses)	531120	Lessors of Nonresidential Buildings (except Miniwarehouses)
531130	Lessors of Miniwarehouses and Self-Storage Units	531130	Lessors of Miniwarehouses and Self-Storage Units
531190	Lessors of Other Real Estate Property	531190	Lessors of Other Real Estate Property
531210	Offices of Real Estate Agents and Brokers	531210	Offices of Real Estate Agents and Brokers
531311	Residential Property Managers	531311	Residential Property Managers
531312	Nonresidential Property Managers	531312	Nonresidential Property Managers
531320	Offices of Real Estate Appraisers	531320	Offices of Real Estate Appraisers
531390	Other Activities Related to Real Estate	531390	Other Activities Related to Real Estate
532111	Passenger Car Rental	532111	Passenger Car Rental
532112	Passenger Car Leasing	532112	Passenger Car Leasing
532120	Truck, Utility Trailer, and RV (Recreational Vehicle) Rental and Leasing	532120	Truck, Utility Trailer, and RV (Recreational Vehicle) Rental and Leasing
532210	Consumer Electronics and Appliances Rental	532210	Consumer Electronics and Appliances Rental
532220	Formal Wear and Costume Rental	532220	Formal Wear and Costume Rental
532230	Video Tape and Disc Rental	532230	Video Tape and Disc Rental
532291	Home Health Equipment Rental	532291	Home Health Equipment Rental
532292	Recreational Goods Rental	532292	Recreational Goods Rental
532299	All Other Consumer Goods Rental	532299	All Other Consumer Goods Rental
532310	General Rental Centers	532310	General Rental Centers
532411	Commercial Air, Rail, and Water Transportation Equipment Rental and Leasing	532411	Commercial Air, Rail, and Water Transportation Equipment Rental and Leasing
532412	Construction, Mining, and Forestry Machinery and Equipment Rental and Leasing	532412	Construction, Mining, and Forestry Machinery and Equipment Rental and Leasing
532420	Office Machinery and Equipment Rental and Leasing	532420	Office Machinery and Equipment Rental and Leasing
532490	Other Commercial and Industrial Machinery and Equipment Rental and Leasing	532490	Other Commercial and Industrial Machinery and Equipment Rental and Leasing
533110	Lessors of Nonfinancial Intangible Assets (except Copyrighted Works)	533110	Lessors of Nonfinancial Intangible Assets (except Copyrighted Works)
541110	Offices of Lawyers	541110	Offices of Lawyers
541120	Offices of Notaries	541120	Offices of Notaries
541191	Title Abstract and Settlement Offices	541191	Title Abstract and Settlement Offices
541199	All Other Legal Services	541199	All Other Legal Services
541211	Offices of Certified Public Accountants	541211	Offices of Certified Public Accountants
541213	Tax Preparation Services	541213	Tax Preparation Services
541214	Payroll Services	541214	Payroll Services
541219	Other Accounting Services	541219	Other Accounting Services
541310	Architectural Services	541310	Architectural Services
541320	Landscape Architectural Services	541320	Landscape Architectural Services
541330	Engineering Services	541330	Engineering Services
541340	Drafting Services	541340	Drafting Services
541350	Building Inspection Services	541350	Building Inspection Services
541360	Geophysical Surveying and Mapping Services	541360	Geophysical Surveying and Mapping Services
541370	Surveying and Mapping (except Geophysical) Services	541370	Surveying and Mapping (except Geophysical) Services
541380	Testing Laboratories	541380	Testing Laboratories
541410	Interior Design Services	541410	Interior Design Services
541420	Industrial Design Services	541420	Industrial Design Services
541430	Graphic Design Services	541430	Graphic Design Services
541490	Other Specialized Design Services	541490	Other Specialized Design Services
541511	Custom Computer Programming Services	541511	Custom Computer Programming Services
541512	Computer Systems Design Services	541512	Computer Systems Design Services
541513	Computer Facilities Management Services	541513	Computer Facilities Management Services
541519	Other Computer Related Services	541519	Other Computer Related Services
541611	Administrative Management and General Management Consulting Services	541611	Administrative Management and General Management Consulting Services
541612	Human Resources and Executive Search Consulting Services - except executive search consulting services	541612	Human Resourse Consulting Services
541612	Human Resources and Executive Search Consulting Services - executive search consulting services	561312	Executive Search Services
541613	Marketing Consulting Services	541613	Marketing Consulting Services
541614	Process, Physical Distribution, and Logistics Consulting Services	541614	Process, Physical Distribution, and Logistics Consulting Services
541618	Other Management Consulting Services	541618	Other Management Consulting Services
541620	Environmental Consulting Services	541620	Environmental Consulting Services
541690	Other Scientific and Technical Consulting Services	541690	Other Scientific and Technical Consulting Services
541710	Research and Development in the Physical, Engineering, and Life Sciences - biotechnology research and development	541711	Research and Development in Biotechnology
541710	Research and Development in the Physical, Engineering, and Life Sciences - except biotechnology research and development	541712	Research and Development in the Physical, Engineering, and Life Sciences (except Biotechnology)
541720	Research and Development in the Social Sciences and Humanities	541720	Research and Development in the Social Sciences and Humanities
541810	Advertising Agencies	541810	Advertising Agencies
541820	Public Relations Agencies	541820	Public Relations Agencies
541830	Media Buying Agencies	541830	Media Buying Agencies
541840	Media Representatives	541840	Media Representatives
541850	Display Advertising	541850	Display Advertising
541860	Direct Mail Advertising	541860	Direct Mail Advertising
541870	Advertising Material Distribution Services	541870	Advertising Material Distribution Services
541890	Other Services Related to Advertising	541890	Other Services Related to Advertising
541910	Marketing Research and Public Opinion Polling	541910	Marketing Research and Public Opinion Polling
541921	Photography Studios, Portrait	541921	Photography Studios, Portrait
541922	Commercial Photography	541922	Commercial Photography
541930	Translation and Interpretation Services	541930	Translation and Interpretation Services
541940	Veterinary Services	541940	Veterinary Services
541990	All Other Professional, Scientific, and Technical Services	541990	All Other Professional, Scientific, and Technical Services
551111	Offices of Bank Holding Companies	551111	Offices of Bank Holding Companies
551112	Offices of Other Holding Companies	551112	Offices of Other Holding Companies
551114	Corporate, Subsidiary, and Regional Managing Offices	551114	Corporate, Subsidiary, and Regional Managing Offices
561110	Office Administrative Services	561110	Office Administrative Services
561210	Facilities Support Services	561210	Facilities Support Services
561310	Employment Placement Agencies	561311	Employment Placement Agencies
561320	Temporary Help Services	561320	Temporary Help Services
561330	Professional Employer Organizations	561330	Professional Employer Organizations
561410	Document Preparation Services	561410	Document Preparation Services
561421	Telephone Answering Services	561421	Telephone Answering Services
561422	Telemarketing Bureaus	561422	Telemarketing Bureaus and Other Contact Centers
561431	Private Mail Centers	561431	Private Mail Centers
561439	Other Business Service Centers (including Copy Shops)	561439	Other Business Service Centers (including Copy Shops)
561440	Collection Agencies	561440	Collection Agencies
561450	Credit Bureaus	561450	Credit Bureaus
561491	Repossession Services	561491	Repossession Services
561492	Court Reporting and Stenotype Services	561492	Court Reporting and Stenotype Services
561499	All Other Business Support Services	561499	All Other Business Support Services
561510	Travel Agencies	561510	Travel Agencies
561520	Tour Operators	561520	Tour Operators
561591	Convention and Visitors Bureaus	561591	Convention and Visitors Bureaus
561599	All Other Travel Arrangement and Reservation Services	561599	All Other Travel Arrangement and Reservation Services
561611	Investigation Services	561611	Investigation Services
561612	Security Guards and Patrol Services	561612	Security Guards and Patrol Services
561613	Armored Car Services	561613	Armored Car Services
561621	Security Systems Services (except Locksmiths)	561621	Security Systems Services (except Locksmiths)
561622	Locksmiths	561622	Locksmiths
561710	Exterminating and Pest Control Services	561710	Exterminating and Pest Control Services
561720	Janitorial Services	561720	Janitorial Services
561730	Landscaping Services	561730	Landscaping Services
561740	Carpet and Upholstery Cleaning Services	561740	Carpet and Upholstery Cleaning Services
561790	Other Services to Buildings and Dwellings	561790	Other Services to Buildings and Dwellings
561910	Packaging and Labeling Services	561910	Packaging and Labeling Services
561920	Convention and Trade Show Organizers	561920	Convention and Trade Show Organizers
561990	All Other Support Services	561990	All Other Support Services
562111	Solid Waste Collection	562111	Solid Waste Collection
562112	Hazardous Waste Collection	562112	Hazardous Waste Collection
562119	Other Waste Collection	562119	Other Waste Collection
562211	Hazardous Waste Treatment and Disposal	562211	Hazardous Waste Treatment and Disposal
562212	Solid Waste Landfill	562212	Solid Waste Landfill
562213	Solid Waste Combustors and Incinerators	562213	Solid Waste Combustors and Incinerators
562219	Other Nonhazardous Waste Treatment and Disposal	562219	Other Nonhazardous Waste Treatment and Disposal
562910	Remediation Services	562910	Remediation Services
562920	Materials Recovery Facilities	562920	Materials Recovery Facilities
562991	Septic Tank and Related Services	562991	Septic Tank and Related Services
562998	All Other Miscellaneous Waste Management Services	562998	All Other Miscellaneous Waste Management Services
611110	Elementary and Secondary Schools	611110	Elementary and Secondary Schools
611210	Junior Colleges	611210	Junior Colleges
611310	Colleges, Universities, and Professional Schools	611310	Colleges, Universities, and Professional Schools
611410	Business and Secretarial Schools	611410	Business and Secretarial Schools
611420	Computer Training	611420	Computer Training
611430	Professional and Management Development Training	611430	Professional and Management Development Training
611511	Cosmetology and Barber Schools	611511	Cosmetology and Barber Schools
611512	Flight Training	611512	Flight Training
611513	Apprenticeship Training	611513	Apprenticeship Training
611519	Other Technical and Trade Schools	611519	Other Technical and Trade Schools
611610	Fine Arts Schools	611610	Fine Arts Schools
611620	Sports and Recreation Instruction	611620	Sports and Recreation Instruction
611630	Language Schools	611630	Language Schools
611691	Exam Preparation and Tutoring	611691	Exam Preparation and Tutoring
611692	Automobile Driving Schools	611692	Automobile Driving Schools
611699	All Other Miscellaneous Schools and Instruction	611699	All Other Miscellaneous Schools and Instruction
611710	Educational Support Services	611710	Educational Support Services
621111	Offices of Physicians (except Mental Health Specialists)	621111	Offices of Physicians (except Mental Health Specialists)
621112	Offices of Physicians, Mental Health Specialists	621112	Offices of Physicians, Mental Health Specialists
621210	Offices of Dentists	621210	Offices of Dentists
621310	Offices of Chiropractors	621310	Offices of Chiropractors
621320	Offices of Optometrists	621320	Offices of Optometrists
621330	Offices of Mental Health Practitioners (except Physicians)	621330	Offices of Mental Health Practitioners (except Physicians)
621340	Offices of Physical, Occupational and Speech Therapists, and Audiologists	621340	Offices of Physical, Occupational and Speech Therapists, and Audiologists
621391	Offices of Podiatrists	621391	Offices of Podiatrists
621399	Offices of All Other Miscellaneous Health Practitioners	621399	Offices of All Other Miscellaneous Health Practitioners
621410	Family Planning Centers	621410	Family Planning Centers
621420	Outpatient Mental Health and Substance Abuse Centers	621420	Outpatient Mental Health and Substance Abuse Centers
621491	HMO Medical Centers	621491	HMO Medical Centers
621492	Kidney Dialysis Centers	621492	Kidney Dialysis Centers
621493	Freestanding Ambulatory Surgical and Emergency Centers	621493	Freestanding Ambulatory Surgical and Emergency Centers
621498	All Other Outpatient Care Centers	621498	All Other Outpatient Care Centers
621511	Medical Laboratories	621511	Medical Laboratories
621512	Diagnostic Imaging Centers	621512	Diagnostic Imaging Centers
621610	Home Health Care Services	621610	Home Health Care Services
621910	Ambulance Services	621910	Ambulance Services
621991	Blood and Organ Banks	621991	Blood and Organ Banks
621999	All Other Miscellaneous Ambulatory Health Care Services	621999	All Other Miscellaneous Ambulatory Health Care Services
622110	General Medical and Surgical Hospitals	622110	General Medical and Surgical Hospitals
622210	Psychiatric and Substance Abuse Hospitals	622210	Psychiatric and Substance Abuse Hospitals
622310	Specialty (except Psychiatric and Substance Abuse) Hospitals	622310	Specialty (except Psychiatric and Substance Abuse) Hospitals
623110	Nursing Care Facilities	623110	Nursing Care Facilities
623210	Residential Mental Retardation Facilities	623210	Residential Mental Retardation Facilities
623220	Residential Mental Health and Substance Abuse Facilities	623220	Residential Mental Health and Substance Abuse Facilities
623311	Continuing Care Retirement Communities	623311	Continuing Care Retirement Communities
623312	Homes for the Elderly	623312	Homes for the Elderly
623990	Other Residential Care Facilities	623990	Other Residential Care Facilities
624110	Child and Youth Services	624110	Child and Youth Services
624120	Services for the Elderly and Persons with Disabilities	624120	Services for the Elderly and Persons with Disabilities
624190	Other Individual and Family Services	624190	Other Individual and Family Services
624210	Community Food Services	624210	Community Food Services
624221	Temporary Shelters	624221	Temporary Shelters
624229	Other Community Housing Services	624229	Other Community Housing Services
624230	Emergency and Other Relief Services	624230	Emergency and Other Relief Services
624310	Vocational Rehabilitation Services	624310	Vocational Rehabilitation Services
624410	Child Day Care Services	624410	Child Day Care Services
711110	Theater Companies and Dinner Theaters	711110	Theater Companies and Dinner Theaters
711120	Dance Companies	711120	Dance Companies
711130	Musical Groups and Artists	711130	Musical Groups and Artists
711190	Other Performing Arts Companies	711190	Other Performing Arts Companies
711211	Sports Teams and Clubs	711211	Sports Teams and Clubs
711212	Racetracks	711212	Racetracks
711219	Other Spectator Sports	711219	Other Spectator Sports
711310	Promoters of Performing Arts, Sports, and Similar Events with Facilities	711310	Promoters of Performing Arts, Sports, and Similar Events with Facilities
711320	Promoters of Performing Arts, Sports, and Similar Events without Facilities	711320	Promoters of Performing Arts, Sports, and Similar Events without Facilities
711410	Agents and Managers for Artists, Athletes, Entertainers, and Other Public Figures	711410	Agents and Managers for Artists, Athletes, Entertainers, and Other Public Figures
711510	Independent Artists, Writers, and Performers	711510	Independent Artists, Writers, and Performers
712110	Museums	712110	Museums
712120	Historical Sites	712120	Historical Sites
712130	Zoos and Botanical Gardens	712130	Zoos and Botanical Gardens
712190	Nature Parks and Other Similar Institutions	712190	Nature Parks and Other Similar Institutions
713110	Amusement and Theme Parks	713110	Amusement and Theme Parks
713120	Amusement Arcades	713120	Amusement Arcades
713210	Casinos (except Casino Hotels)	713210	Casinos (except Casino Hotels)
713290	Other Gambling Industries	713290	Other Gambling Industries
713910	Golf Courses and Country Clubs	713910	Golf Courses and Country Clubs
713920	Skiing Facilities	713920	Skiing Facilities
713930	Marinas	713930	Marinas
713940	Fitness and Recreational Sports Centers	713940	Fitness and Recreational Sports Centers
713950	Bowling Centers	713950	Bowling Centers
713990	All Other Amusement and Recreation Industries	713990	All Other Amusement and Recreation Industries
721110	Hotels (except Casino Hotels) and Motels	721110	Hotels (except Casino Hotels) and Motels
721120	Casino Hotels	721120	Casino Hotels
721191	Bed-and-Breakfast Inns	721191	Bed-and-Breakfast Inns
721199	All Other Traveler Accommodation	721199	All Other Traveler Accommodation
721211	RV (Recreational Vehicle) Parks and Campgrounds	721211	RV (Recreational Vehicle) Parks and Campgrounds
721214	Recreational and Vacation Camps (except Campgrounds)	721214	Recreational and Vacation Camps (except Campgrounds)
721310	Rooming and Boarding Houses	721310	Rooming and Boarding Houses
722110	Full-Service Restaurants	722110	Full-Service Restaurants
722211	Limited-Service Restaurants	722211	Limited-Service Restaurants
722212	Cafeterias	722212	Cafeterias, Grill Buffets, and Buffets
722213	Snack and Nonalcoholic Beverage Bars	722213	Snack and Nonalcoholic Beverage Bars
722310	Food Service Contractors	722310	Food Service Contractors
722320	Caterers	722320	Caterers
722330	Mobile Food Services	722330	Mobile Food Services
722410	Drinking Places (Alcoholic Beverages)	722410	Drinking Places (Alcoholic Beverages)
811111	General Automotive Repair	811111	General Automotive Repair
811112	Automotive Exhaust System Repair	811112	Automotive Exhaust System Repair
811113	Automotive Transmission Repair	811113	Automotive Transmission Repair
811118	Other Automotive Mechanical and Electrical Repair and Maintenance	811118	Other Automotive Mechanical and Electrical Repair and Maintenance
811121	Automotive Body, Paint, and Interior Repair and Maintenance	811121	Automotive Body, Paint, and Interior Repair and Maintenance
811122	Automotive Glass Replacement Shops	811122	Automotive Glass Replacement Shops
811191	Automotive Oil Change and Lubrication Shops	811191	Automotive Oil Change and Lubrication Shops
811192	Car Washes	811192	Car Washes
811198	All Other Automotive Repair and Maintenance	811198	All Other Automotive Repair and Maintenance
811211	Consumer Electronics Repair and Maintenance	811211	Consumer Electronics Repair and Maintenance
811212	Computer and Office Machine Repair and Maintenance	811212	Computer and Office Machine Repair and Maintenance
811213	Communication Equipment Repair and Maintenance	811213	Communication Equipment Repair and Maintenance
811219	Other Electronic and Precision Equipment Repair and Maintenance	811219	Other Electronic and Precision Equipment Repair and Maintenance
811310	Commercial and Industrial Machinery and Equipment (except Automotive and Electronic) Repair and Maintenance	811310	Commercial and Industrial Machinery and Equipment (except Automotive and Electronic) Repair and Maintenance
811411	Home and Garden Equipment Repair and Maintenance	811411	Home and Garden Equipment Repair and Maintenance
811412	Appliance Repair and Maintenance	811412	Appliance Repair and Maintenance
811420	Reupholstery and Furniture Repair	811420	Reupholstery and Furniture Repair
811430	Footwear and Leather Goods Repair	811430	Footwear and Leather Goods Repair
811490	Other Personal and Household Goods Repair and Maintenance	811490	Other Personal and Household Goods Repair and Maintenance
812111	Barber Shops	812111	Barber Shops
812112	Beauty Salons	812112	Beauty Salons
812113	Nail Salons	812113	Nail Salons
812191	Diet and Weight Reducing Centers	812191	Diet and Weight Reducing Centers
812199	Other Personal Care Services	812199	Other Personal Care Services
812210	Funeral Homes and Funeral Services	812210	Funeral Homes and Funeral Services
812220	Cemeteries and Crematories	812220	Cemeteries and Crematories
812310	Coin-Operated Laundries and Drycleaners	812310	Coin-Operated Laundries and Drycleaners
812320	Drycleaning and Laundry Services (except Coin-Operated)	812320	Drycleaning and Laundry Services (except Coin-Operated)
812331	Linen Supply	812331	Linen Supply
812332	Industrial Launderers	812332	Industrial Launderers
812910	Pet Care (except Veterinary) Services	812910	Pet Care (except Veterinary) Services
812921	Photofinishing Laboratories (except One-Hour)	812921	Photofinishing Laboratories (except One-Hour)
812922	One-Hour Photofinishing	812922	One-Hour Photofinishing
812930	Parking Lots and Garages	812930	Parking Lots and Garages
812990	All Other Personal Services	812990	All Other Personal Services
813110	Religious Organizations	813110	Religious Organizations
813211	Grantmaking Foundations	813211	Grantmaking Foundations
813212	Voluntary Health Organizations	813212	Voluntary Health Organizations
813219	Other Grantmaking and Giving Services	813219	Other Grantmaking and Giving Services
813311	Human Rights Organizations	813311	Human Rights Organizations
813312	Environment, Conservation and Wildlife Organizations	813312	Environment, Conservation and Wildlife Organizations
813319	Other Social Advocacy Organizations	813319	Other Social Advocacy Organizations
813410	Civic and Social Organizations	813410	Civic and Social Organizations
813910	Business Associations	813910	Business Associations
813920	Professional Organizations	813920	Professional Organizations
813930	Labor Unions and Similar Labor Organizations	813930	Labor Unions and Similar Labor Organizations
813940	Political Organizations	813940	Political Organizations
813990	Other Similar Organizations (except Business, Professional, Labor, and Political Organizations)	813990	Other Similar Organizations (except Business, Professional, Labor, and Political Organizations)
814110	Private Households	814110	Private Households
921110	Executive Offices	921110	Executive Offices
921120	Legislative Bodies	921120	Legislative Bodies
921130	Public Finance Activities	921130	Public Finance Activities
921140	Executive and Legislative Offices, Combined	921140	Executive and Legislative Offices, Combined
921150	American Indian and Alaska Native Tribal Governments	921150	American Indian and Alaska Native Tribal Governments
921190	Other General Government Support	921190	Other General Government Support
922110	Courts	922110	Courts
922120	Police Protection	922120	Police Protection
922130	Legal Counsel and Prosecution	922130	Legal Counsel and Prosecution
922140	Correctional Institutions	922140	Correctional Institutions
922150	Parole Offices and Probation Offices	922150	Parole Offices and Probation Offices
922160	Fire Protection	922160	Fire Protection
922190	Other Justice, Public Order, and Safety Activities	922190	Other Justice, Public Order, and Safety Activities
923110	Administration of Education Programs	923110	Administration of Education Programs
923120	Administration of Public Health Programs	923120	Administration of Public Health Programs
923130	Administration of Human Resource Programs (except Education, Public Health, and Veterans' Affairs Programs)	923130	Administration of Human Resource Programs (except Education, Public Health, and Veterans' Affairs Programs)
923140	Administration of Veterans' Affairs	923140	Administration of Veterans' Affairs
924110	Administration of Air and Water Resource and Solid Waste Management Programs	924110	Administration of Air and Water Resource and Solid Waste Management Programs
924120	Administration of Conservation Programs	924120	Administration of Conservation Programs
925110	Administration of Housing Programs	925110	Administration of Housing Programs
925120	Administration of Urban Planning and Community and Rural Development	925120	Administration of Urban Planning and Community and Rural Development
926110	Administration of General Economic Programs	926110	Administration of General Economic Programs
926120	Regulation and Administration of Transportation Programs	926120	Regulation and Administration of Transportation Programs
926130	Regulation and Administration of Communications, Electric, Gas, and Other Utilities	926130	Regulation and Administration of Communications, Electric, Gas, and Other Utilities
926140	Regulation of Agricultural Marketing and Commodities	926140	Regulation of Agricultural Marketing and Commodities
926150	Regulation, Licensing, and Inspection of Miscellaneous Commercial Sectors	926150	Regulation, Licensing, and Inspection of Miscellaneous Commercial Sectors
927110	Space Research and Technology	927110	Space Research and Technology
928110	National Security	928110	National Security
928120	International Affairs	928120	International Affairs
