# Supplementary material for: Estimating firm digitalization: A method for disaggregating sector-level digital intensity to firm-level
Source: MethodsX. 2021 Jan 18;8:101233. doi: 10.1016/j.mex.2021.101233 (PMC8374197; doi:10.1016/j.mex.2021.101233)
Supplement: Supplementary file 8 [file mmc8.zip › 2012 NAICS_to_ISIC_4.csv]

2012 NAICS US	2012 NAICS US TITLE	ISIC 4.0	ISIC Revision 4.0 Title	Notes: link content based on NAICS definition, entire NAICS industry if blank
0	Multiple NAICS industries	9810	Undifferentiated goods-producing activities of private households for own use	one to many links for ISIC 9810 to all of NAICS based on the goods
0	Multiple NAICS industries	9820	Undifferentiated service-producing activities of private households for own use	one to many links for ISIC 9820 to all of NAICS based on the services
111110	Soybean Farming	0111	Growing of cereals (except rice), leguminous crops and oil seeds
111120	Oilseed (except Soybean) Farming	0111	Growing of cereals (except rice), leguminous crops and oil seeds
111130	Dry Pea and Bean Farming	0111	Growing of cereals (except rice), leguminous crops and oil seeds
111140	Wheat Farming	0111	Growing of cereals (except rice), leguminous crops and oil seeds
111150	Corn Farming	0111	Growing of cereals (except rice), leguminous crops and oil seeds
111160	Rice Farming	0112	Growing of rice
111191	Oilseed and Grain Combination Farming	0111	Growing of cereals (except rice), leguminous crops and oil seeds
111199	All Other Grain Farming	0111	Growing of cereals (except rice), leguminous crops and oil seeds
111211	Potato Farming	0113	Growing of vegetables and melons, roots and tubers
111219	Other Vegetable (except Potato) and Melon Farming	0113	Growing of vegetables and melons, roots and tubers	except kale, mangold wurzel, and pepper farming
111219	Other Vegetable (except Potato) and Melon Farming	0119	Growing of other non-perennial crops	kale, mangold wurzel, etc. farming
111219	Other Vegetable (except Potato) and Melon Farming	0128	Growing of spices, aromatic, drug and pharmaceutical crops	pepper farming (e.g., bell, chili, red, green)
111310	Orange Groves	0123	Growing of citrus fruits
111320	Citrus (except Orange) Groves	0123	Growing of citrus fruits
111331	Apple Orchards	0124	Growing of pome fruits and stone fruits
111332	Grape Vineyards	0121	Growing of grapes
111333	Strawberry Farming	0125	Growing of other tree and bush fruits and nuts
111334	Berry (except Strawberry) Farming	0125	Growing of other tree and bush fruits and nuts
111335	Tree Nut Farming	0125	Growing of other tree and bush fruits and nuts	except nuts used chiefly for oil extraction
111335	Tree Nut Farming	0126	Growing of oleaginous fruits	nuts used chiefly for oil extraction including tung nuts
111336	Fruit and Tree Nut Combination Farming	012X	Growing of perennial crops	Link to ISIC group level - combination fruit and tree nut farming
111339	Other Noncitrus Fruit Farming	0122	Growing of tropical and subtropical fruits	banana and other tropical or subtropical fruit farming
111339	Other Noncitrus Fruit Farming	0124	Growing of pome fruits and stone fruits	growing of apricots, peaches, cherries and other stone or pome fruits
111339	Other Noncitrus Fruit Farming	0125	Growing of other tree and bush fruits and nuts	other noncitrus fruit seed growing
111339	Other Noncitrus Fruit Farming	0126	Growing of oleaginous fruits	growing of olives and coconuts and other oleaginous fruits
111339	Other Noncitrus Fruit Farming	0127	Growing of beverage crops	growing coffee
111411	Mushroom Production	0113	Growing of vegetables and melons, roots and tubers
111419	Other Food Crops Grown Under Cover	0113	Growing of vegetables and melons, roots and tubers	growing melons, vegetables, etc. under cover
111419	Other Food Crops Grown Under Cover	0122	Growing of tropical and subtropical fruits	tropical and subtropical fruit grown under cover
111419	Other Food Crops Grown Under Cover	0128	Growing of spices, aromatic, drug and pharmaceutical crops	herbs and ginseng grown under cover
111419	Other Food Crops Grown Under Cover	0322	Freshwater aquaculture	seaweed grown under cover
111421	Nursery and Tree Production	0129	Growing of other perennial crops	short rotation tree farming (such as Christmas trees)
111421	Nursery and Tree Production	0130	Plant propagation	except short rotation tree farming (such as Christmas tree farms)
111422	Floriculture Production	0119	Growing of other non-perennial crops
111910	Tobacco Farming	0115	Growing of tobacco
111920	Cotton Farming	0116	Growing of fibre crops
111930	Sugarcane Farming	0114	Growing of sugar cane
111940	Hay Farming	0119	Growing of other non-perennial crops
111991	Sugar Beet Farming	0113	Growing of vegetables and melons, roots and tubers
111992	Peanut Farming	0111	Growing of cereals (except rice), leguminous crops and oil seeds
111998	All Other Miscellaneous Crop Farming	0111	Growing of cereals (except rice), leguminous crops and oil seeds	field crops, n.e.c.; and combinations of grains, cereal crops, and other similar crops
111998	All Other Miscellaneous Crop Farming	0116	Growing of fibre crops	sisal, abaca, and other textile fibers
111998	All Other Miscellaneous Crop Farming	0127	Growing of beverage crops	tea and mate growing
111998	All Other Miscellaneous Crop Farming	0128	Growing of spices, aromatic, drug and pharmaceutical crops	spice crop production
111998	All Other Miscellaneous Crop Farming	0129	Growing of other perennial crops	natural rubber latex; growing maple trees for the harvest of maple sap
111998	All Other Miscellaneous Crop Farming	0150	Mixed farming	combinations of crops, livestock, and animal specialties (primarily but less than 66% crops)
111998	All Other Miscellaneous Crop Farming	0230	Gathering of non-wood forest products	gathering maple sap in the wild
111998	All Other Miscellaneous Crop Farming	1072	Manufacture of sugar	maple sugars and syrups produced in a separate central facility
111998	All Other Miscellaneous Crop Farming	012X	Growing of perennial crops	ISIC group level link - combinations of fruit, nut, beverage and spice crops, based on primary
112111	Beef Cattle Ranching and Farming	0141	Raising of cattle and buffaloes
112112	Cattle Feedlots	0141	Raising of cattle and buffaloes
112120	Dairy Cattle and Milk Production	0141	Raising of cattle and buffaloes
112130	Dual-Purpose Cattle Ranching and Farming	0141	Raising of cattle and buffaloes	null set for U.S.
112210	Hog and Pig Farming	0145	Raising of swine/pigs
112310	Chicken Egg Production	0146	Raising of poultry
112320	Broilers and Other Meat Type Chicken Production	0146	Raising of poultry
112330	Turkey Production	0146	Raising of poultry
112340	Poultry Hatcheries	0146	Raising of poultry
112390	Other Poultry Production	0146	Raising of poultry	except emu, ostriches
112390	Other Poultry Production	0149	Raising of other animals	emu, ostriches
112410	Sheep Farming	0144	Raising of sheep and goats
112420	Goat Farming	0144	Raising of sheep and goats
112511	Finfish Farming and Fish Hatcheries	0321	Marine aquaculture	saltwater finfish farming and hatcheries
112511	Finfish Farming and Fish Hatcheries	0322	Freshwater aquaculture	freshwater finfish farming and hatcheries
112512	Shellfish Farming	0321	Marine aquaculture	saltwater shellfish farming including production of cultured pearls
112512	Shellfish Farming	0322	Freshwater aquaculture	freshwater shellfish farming
112519	Other Aquaculture	0321	Marine aquaculture	saltwater alligator, frog, algae, seaweed, turtle, worm, snake, and other animal aquaculture n.e.c.
112519	Other Aquaculture	0322	Freshwater aquaculture	freshwater alligator, frog, algae, seaweed, turtle, worm, snake and other animal aquaculture n.e.c.
112910	Apiculture	0149	Raising of other animals
112920	Horses and Other Equine Production	0142	Raising of horses and other equines
112930	Fur-Bearing Animal and Rabbit Production	0149	Raising of other animals
112990	All Other Animal Production	0143	Raising of camels and camelids	camels and camelids
112990	All Other Animal Production	0149	Raising of other animals	other animal farms including cats, crickets and other insects, dogs, pet birds
112990	All Other Animal Production	0150	Mixed farming	combinations of crops, livestock, and animal specialties (primarily but less than 66% livestock)
112990	All Other Animal Production	014X	Animal production	ISIC group level link - other general livestock farms including combinations of animals, such as horses, asses, mules, cattle, sheep and goats
113110	Timber Tract Operations	0210	Silviculture and other forestry activities
113210	Forest Nurseries and Gathering of Forest Products	0210	Silviculture and other forestry activities	except gathering forest products in the wild
113210	Forest Nurseries and Gathering of Forest Products	0230	Gathering of non-wood forest products	gathering forest products in the wild
113310	Logging	0220	Logging	except separate log hauling in the forest and production of wood chips in the forest
113310	Logging	0240	Support services to forestry	separate log hauling in the forest without logging
113310	Logging	1610	Sawmilling and planing of wood	production of wood chips in the forest, portable chipper mills
114111	Finfish Fishing	0311	Marine fishing	marine finfish fishing
114111	Finfish Fishing	0312	Freshwater fishing	freshwater finfish fishing
114112	Shellfish Fishing	0311	Marine fishing	marine shellfish fishing
114112	Shellfish Fishing	0312	Freshwater fishing	freshwater shellfish fishing
114119	Other Marine Fishing	0311	Marine fishing	saltwater seaweed gathering, sponge gathering, and catching turtles and frogs in the wild
114119	Other Marine Fishing	0312	Freshwater fishing	freshwater seaweed gathering, sponge gathering, and catching turtles and frogs in the wild
114210	Hunting and Trapping	0170	Hunting, trapping and related service activities
115111	Cotton Ginning	0163	Post-harvest crop activities
115112	Soil Preparation, Planting, and Cultivating	0161	Support activities for crop production
115113	Crop Harvesting, Primarily by Machine	0161	Support activities for crop production
115114	Postharvest Crop Activities (except Cotton Ginning)	0163	Post-harvest crop activities	except seed processing
115114	Postharvest Crop Activities (except Cotton Ginning)	0164	Seed processing for propagation	seed processing
115115	Farm Labor Contractors and Crew Leaders	0161	Support activities for crop production
115116	Farm Management Services	0161	Support activities for crop production	crop farm management services - running a farm on a contract or fee basis
115116	Farm Management Services	0162	Support activities for animal production	animal farm management services - running a farm on a contract or fee basis
115210	Support Activities for Animal Production	0162	Support activities for animal production	except vaccinating livestock not performed by veterinarians
115210	Support Activities for Animal Production	7500	Veterinary activities	vaccinating livestock not performed by veterinarians
115310	Support Activities for Forestry	0240	Support services to forestry
211111	Crude Petroleum and Natural Gas Extraction	0510	Mining of hard coal	liquefying and extracting coal
211111	Crude Petroleum and Natural Gas Extraction	0610	Extraction of crude petroleum	extraction of crude petroleum
211111	Crude Petroleum and Natural Gas Extraction	0620	Extraction of natural gas	extraction of natural gas
211112	Natural Gas Liquid Extraction	0620	Extraction of natural gas
212111	Bituminous Coal and Lignite Surface Mining	0520	Mining of lignite
212112	Bituminous Coal Underground Mining	0520	Mining of lignite
212113	Anthracite Mining	0510	Mining of hard coal
212210	Iron Ore Mining	0710	Mining of iron ores
212221	Gold Ore Mining	0729	Mining of other non-ferrous metal ores
212222	Silver Ore Mining	0729	Mining of other non-ferrous metal ores
212231	Lead Ore and Zinc Ore Mining	0729	Mining of other non-ferrous metal ores
212234	Copper Ore and Nickel Ore Mining	0729	Mining of other non-ferrous metal ores
212291	Uranium-Radium-Vanadium Ore Mining	0721	Mining of uranium and thorium ores	uranium and radium mining and/or beneficiating
212291	Uranium-Radium-Vanadium Ore Mining	0729	Mining of other non-ferrous metal ores	vanadium mining and/or beneficiating
212299	All Other Metal Ore Mining	0721	Mining of uranium and thorium ores	thorium mining and/or beneficiating
212299	All Other Metal Ore Mining	0729	Mining of other non-ferrous metal ores	except thorium mining and/or beneficiating
212311	Dimension Stone Mining and Quarrying	0810	Quarrying of stone, sand and clay
212312	Crushed and Broken Limestone Mining and Quarrying	0810	Quarrying of stone, sand and clay	except quarrying or mining marl
212312	Crushed and Broken Limestone Mining and Quarrying	0891	Mining of chemical and fertilizer minerals	quarrying or mining marl
212313	Crushed and Broken Granite Mining and Quarrying	0810	Quarrying of stone, sand and clay
212319	Other Crushed and Broken Stone Mining and Quarrying	0810	Quarrying of stone, sand and clay
212321	Construction Sand and Gravel Mining	0810	Quarrying of stone, sand and clay
212322	Industrial Sand Mining	0810	Quarrying of stone, sand and clay
212324	Kaolin and Ball Clay Mining	0810	Quarrying of stone, sand and clay
212325	Clay and Ceramic and Refractory Minerals Mining	0810	Quarrying of stone, sand and clay	except non-clay ceramic and refractory minerals
212325	Clay and Ceramic and Refractory Minerals Mining	0899	Other mining and quarrying n.e.c.	ceramic and refractory minerals except clays and bentonite (for example fullers earth, feldspar, and magnesite)
212391	Potash, Soda, and Borate Mineral Mining	0891	Mining of chemical and fertilizer minerals
212392	Phosphate Rock Mining	0891	Mining of chemical and fertilizer minerals
212393	Other Chemical and Fertilizer Mineral Mining	0891	Mining of chemical and fertilizer minerals	except salt extraction or evaporation of brine to obtain salt
212393	Other Chemical and Fertilizer Mineral Mining	0893	Extraction of salt	salt extraction or evaporation of brine to obtain salt
212399	All Other Nonmetallic Mineral Mining	0810	Quarrying of stone, sand and clay	other crushed stone including anhydrite, pulpstone, millstone, grindstone, gypsum, alabaster and pulpstone
212399	All Other Nonmetallic Mineral Mining	0892	Extraction of peat	peat mining, digging or beneficiating in combination with mining
212399	All Other Nonmetallic Mineral Mining	0899	Other mining and quarrying n.e.c.	quarrying or mining abrasives, bitumins, natural asphalt, gem stones, mica, graphite, and other nonmetallic minerals n.e.c.
213111	Drilling Oil and Gas Wells	0910	Support activities for petroleum and natural gas extraction
213112	Support Activities for Oil and Gas Operations	0910	Support activities for petroleum and natural gas extraction
213113	Support Activities for Coal Mining	0990	Support activities for other mining and quarrying	except overburden removal for coal mining
213113	Support Activities for Coal Mining	4312	Site preparation	overburden removal for coal mining
213114	Support Activities for Metal Mining	0990	Support activities for other mining and quarrying	except overburden removal for metal mining
213114	Support Activities for Metal Mining	4312	Site preparation	overburden removal for ferrous metal mining, performed on a contract or fee basis
213115	Support Activities for Nonmetallic Minerals (except Fuels) Mining	0990	Support activities for other mining and quarrying	except overburden removal for nonmetallic mineral mining
213115	Support Activities for Nonmetallic Minerals (except Fuels) Mining	4312	Site preparation	overburden removal for nonmetallic mining, performed on a contract or fee basis
221111	Hydroelectric Power Generation	3510	Electric power generation, transmission and distribution
221112	Fossil Fuel Electric Power Generation	3510	Electric power generation, transmission and distribution
221113	Nuclear Electric Power Generation	3510	Electric power generation, transmission and distribution
221114	Solar Electric Power Generation	3510	Electric power generation, transmission and distribution
221115	Wind Electric Power Generation	3510	Electric power generation, transmission and distribution
221116	Geothermal Electric Power Generation	3510	Electric power generation, transmission and distribution
221117	Biomass Electric Power Generation	3510	Electric power generation, transmission and distribution
221118	Other Electric Power Generation	3510	Electric power generation, transmission and distribution
221121	Electric Bulk Power Transmission and Control	3510	Electric power generation, transmission and distribution
221122	Electric Power Distribution	3510	Electric power generation, transmission and distribution
221210	Natural Gas Distribution	3520	Manufacture of gas; distribution of gaseous fuels through mains
221310	Water Supply and Irrigation Systems	3600	Water collection, treatment and supply	except long distance water pipelines
221310	Water Supply and Irrigation Systems	4930	Transport via pipeline	water pipelines (long distance)
221320	Sewage Treatment Facilities	3700	Sewerage
221330	Steam and Air-Conditioning Supply	3530	Steam and air conditioning supply
236115	New Single-Family Housing Construction (except For-Sale Builders)	4100	Construction of buildings
236116	New Multifamily Housing Construction (except For-Sale Builders)	4100	Construction of buildings
236117	New Housing For-Sale Builders	4100	Construction of buildings
236118	Residential Remodelers	4100	Construction of buildings
236210	Industrial Building Construction	4100	Construction of buildings	except chemical plant and industrial oven construction
236210	Industrial Building Construction	4290	Construction of other civil engineering projects	chemical plant construction
236210	Industrial Building Construction	4390	Other specialized construction activities	industrial oven construction
236220	Commercial and Institutional Building Construction	4100	Construction of buildings	except stadium construction
236220	Commercial and Institutional Building Construction	4290	Construction of other civil engineering projects	stadium construction
237110	Water and Sewer Line and Related Structures Construction	4220	Construction of utility projects
237120	Oil and Gas Pipeline and Related Structures Construction	4220	Construction of utility projects	except refinery construction
237120	Oil and Gas Pipeline and Related Structures Construction	4290	Construction of other civil engineering projects	refinery construction
237130	Power and Communication Line and Related Structures Construction	4220	Construction of utility projects
237210	Land Subdivision	4290	Construction of other civil engineering projects
237310	Highway, Street, and Bridge Construction	4210	Construction of roads and railways	except traffic signaling and highway lighting installation contractors
237310	Highway, Street, and Bridge Construction	4321	Electrical installation	traffic signaling and lighting installation contractors (if they are specialized in this activity only)
237990	Other Heavy and Civil Engineering Construction	4210	Construction of roads and railways	construction of tunnels, subways, and railroads
237990	Other Heavy and Civil Engineering Construction	4220	Construction of utility projects	construction of hydroelectric generating facilities
237990	Other Heavy and Civil Engineering Construction	4290	Construction of other civil engineering projects	marine construction projects, ski lift construction, outdoor recreational facility construction including athletic fields, golf courses, playgrounds, tennis courts, and similar
237990	Other Heavy and Civil Engineering Construction	4312	Site preparation	microtunneling (horizontal drilling to install cables, conduit, drains, and similar), drainage projects (such as urban storm water runoff control systems), soil stabilization using anchored earth procedures
238110	Poured Concrete Foundation and Structure Contractors	4390	Other specialized construction activities
238120	Structural Steel and Precast Concrete Contractors	4390	Other specialized construction activities
238130	Framing Contractors	4390	Other specialized construction activities
238140	Masonry Contractors	4330	Building completion and finishing	glass block and stucco installation contractors
238140	Masonry Contractors	4390	Other specialized construction activities	except glass block and stucco installation contractors
238150	Glass and Glazing Contractors	4330	Building completion and finishing
238160	Roofing Contractors	4390	Other specialized construction activities
238170	Siding Contractors	4390	Other specialized construction activities
238190	Other Foundation, Structure, and Building Exterior Contractors	4390	Other specialized construction activities
238210	Electrical Contractors and Other Wiring Installation Contractors	4321	Electrical installation
238220	Plumbing, Heating, and Air-Conditioning Contractors	3320	Installation of industrial machinery and equipment	industrial furnace and power boiler installation
238220	Plumbing, Heating, and Air-Conditioning Contractors	4322	Plumbing, heat and air-conditioning installation	except boiler chipping, cleaning, and scaling; industrial furnace and power boiler installation; chimney liner installation
238220	Plumbing, Heating, and Air-Conditioning Contractors	4390	Other specialized construction activities	chimney liner installation
238220	Plumbing, Heating, and Air-Conditioning Contractors	8129	Other building and industrial cleaning activities	boiler chipping, cleaning, and scaling
238290	Other Building Equipment Contractors	331X	Repair of fabricated metal products, machinery and equipment	ISIC group level link - servicing, repair and maintenance of miscellaneous building equipment performed by millwrights and machine rigging contractors
238290	Other Building Equipment Contractors	3320	Installation of industrial machinery and equipment	installation of industrial machinery and equipment by specialty contractors
238290	Other Building Equipment Contractors	4321	Electrical installation	installation of residential satellite dishes
238290	Other Building Equipment Contractors	4329	Other construction installation	except repair and maintenance of miscellaneous building equipment, installation of industrial machinery and equipment by specialty contractors, and installation of satellite dishes
238310	Drywall and Insulation Contractors	4329	Other construction installation	soundproofing and building insulation contractors (wall cavity, attic, for example)
238310	Drywall and Insulation Contractors	4390	Other specialized construction activities	building fireproofing contractors
238310	Drywall and Insulation Contractors	4330	Building completion and finishing	fireproof flooring construction contractors
238310	Drywall and Insulation Contractors	4330	Building completion and finishing	except soundproofing and building insulation contractors
238320	Painting and Wall Covering Contractors	4330	Building completion and finishing
238330	Flooring Contractors	4330	Building completion and finishing
238340	Tile and Terrazzo Contractors	4330	Building completion and finishing
238350	Finish Carpentry Contractors	4330	Building completion and finishing
238390	Other Building Finishing Contractors	4330	Building completion and finishing	except waterproofing, damp proofing, bathtub refinishing and installation of custom sheet metal work fabricated on site
238390	Other Building Finishing Contractors	4390	Other specialized construction activities	waterproofing, damp proofing, bathtub refinishing and installation of custom sheet metal work fabricated on site
238910	Site Preparation Contractors	4311	Demolition	demolition of buildings and other structures
238910	Site Preparation Contractors	4312	Site preparation	except demolition, septic and cess pool installation, pile driving and rental of construction equipment (except bulldozers) with operator
238910	Site Preparation Contractors	4390	Other specialized construction activities	septic tank and cess pool installation, pile driving, rental of construction equipment (except bulldozers) with operator
238990	All Other Specialty Trade Contractors	4210	Construction of roads and railways	interlocking block walkways, driveways, patios, etc.
238990	All Other Specialty Trade Contractors	4390	Other specialized construction activities	except interlocking block walkways, driveways, patios, etc.
311111	Dog and Cat Food Manufacturing	1080	Manufacture of prepared animal feeds
311119	Other Animal Food Manufacturing	1080	Manufacture of prepared animal feeds
311211	Flour Milling	1030	Processing and preserving of fruit and vegetables	potato flour
311211	Flour Milling	1061	Manufacture of grain mill products	except potato flour
311212	Rice Milling	1061	Manufacture of grain mill products
311213	Malt Manufacturing	1103	Manufacture of malt liquors and malt
311221	Wet Corn Milling	1040	Manufacture of vegetable and animal oils and fats	vegetable oils (except corn), margarine, and other edible and inedible oils produced by wet milling
311221	Wet Corn Milling	1062	Manufacture of starches and starch products	wet corn milling and starches and starch products
311224	Soybean and Other Oilseed Processing	1040	Manufacture of vegetable and animal oils and fats
311225	Fats and Oils Refining and Blending	1040	Manufacture of vegetable and animal oils and fats	except corn oil made from purchased oil
311225	Fats and Oils Refining and Blending	1062	Manufacture of starches and starch products	corn oil made from purchased oil
311230	Breakfast Cereal Manufacturing	1061	Manufacture of grain mill products
311313	Beet Sugar Manufacturing	1072	Manufacture of sugar
311314	Cane Sugar Manufacturing	1072	Manufacture of sugar
311340	Nonchocolate Confectionery Manufacturing	1073	Manufacture of cocoa, chocolate and sugar confectionery
311351	Chocolate and Confectionery Manufacturing from Cacao Beans	1073	Manufacture of cocoa, chocolate and sugar confectionery
311352	Confectionery Manufacturing from Purchased Chocolate	1073	Manufacture of cocoa, chocolate and sugar confectionery
311411	Frozen Fruit, Juice, and Vegetable Manufacturing	1030	Processing and preserving of fruit and vegetables
311412	Frozen Specialty Food Manufacturing	1010	Processing and preserving of meat	frozen meat entrees - prepared
311412	Frozen Specialty Food Manufacturing	1071	Manufacture of bakery products	frozen french toast, waffles, and pancakes
311412	Frozen Specialty Food Manufacturing	1074	Manufacture of macaroni, noodles, couscous and similar farinaceous products	frozen pasta (plain)
311412	Frozen Specialty Food Manufacturing	1075	Manufacture of prepared meals and dishes	except frozen meat entrees, frozen french toast and waffles, frozen soup, and frozen nondairy whipped toppings
311412	Frozen Specialty Food Manufacturing	1079	Manufacture of other food products n.e.c.	frozen soup, frozen nondairy whipped topping
311421	Fruit and Vegetable Canning	1030	Processing and preserving of fruit and vegetables	except catsup and similar tomato sauces
311421	Fruit and Vegetable Canning	1079	Manufacture of other food products n.e.c.	catsup and similar tomato sauces
311422	Specialty Canning	1074	Manufacture of macaroni, noodles, couscous and similar farinaceous products	canned pasta (plain)
311422	Specialty Canning	1075	Manufacture of prepared meals and dishes	except canned pasta, canned soups, and canned baby foods
311422	Specialty Canning	1079	Manufacture of other food products n.e.c.	canned soups, canned baby foods
311423	Dried and Dehydrated Food Manufacturing	1030	Processing and preserving of fruit and vegetables	except soup mixes
311423	Dried and Dehydrated Food Manufacturing	1079	Manufacture of other food products n.e.c.	soup mixes
311511	Fluid Milk Manufacturing	1050	Manufacture of dairy products	except nondairy milk substitutes
311511	Fluid Milk Manufacturing	1079	Manufacture of other food products n.e.c.	nondairy milk substitutes
311512	Creamery Butter Manufacturing	1050	Manufacture of dairy products
311513	Cheese Manufacturing	1050	Manufacture of dairy products	except imitation or substitute cheese products
311513	Cheese Manufacturing	1079	Manufacture of other food products n.e.c.	imitation or substitute cheese products
311514	Dry, Condensed, and Evaporated Dairy Product Manufacturing	1050	Manufacture of dairy products	except infant formula and dietary drinks (dairy and nondairy)
311514	Dry, Condensed, and Evaporated Dairy Product Manufacturing	1079	Manufacture of other food products n.e.c.	infant formula, dietary drinks (dairy and nondairy)
311520	Ice Cream and Frozen Dessert Manufacturing	1050	Manufacture of dairy products
311611	Animal (except Poultry) Slaughtering	1010	Processing and preserving of meat
311612	Meat Processed From Carcasses	1010	Processing and preserving of meat	except meat extracts made from purchased carcasses
311612	Meat Processed From Carcasses	1079	Manufacture of other food products n.e.c.	meat extracts made from purchased carcasses
311613	Rendering and Meat Byproduct Processing	1010	Processing and preserving of meat
311615	Poultry Processing	1010	Processing and preserving of meat
311710	Seafood Product Preparation and Packaging	0311	Marine fishing	gathering & processing of seafood into fresh, frozen, or canned seafood in factory ships (i.e. factory ships that also fish)
311710	Seafood Product Preparation and Packaging	1010	Processing and preserving of meat	whale slaughtering
311710	Seafood Product Preparation and Packaging	1020	Processing and preserving of fish, crustaceans and molluscs	except soups, chowders, stews, broth, fish oils, whale slaughtering, or the combined gathering and processing of seafood
311710	Seafood Product Preparation and Packaging	1040	Manufacture of vegetable and animal oils and fats	frozen or canned fish oils
311710	Seafood Product Preparation and Packaging	1075	Manufacture of prepared meals and dishes	seafood dinners and stews - canned, or prepared and packaged
311710	Seafood Product Preparation and Packaging	1079	Manufacture of other food products n.e.c.	soups, chowders, and broth
311811	Retail Bakeries	1071	Manufacture of bakery products
311812	Commercial Bakeries	1071	Manufacture of bakery products
311813	Frozen Cakes, Pies, and Other Pastries Manufacturing	1071	Manufacture of bakery products
311821	Cookie and Cracker Manufacturing	1071	Manufacture of bakery products
311824	Dry Pasta, Dough, and Flour Mixes Manufacturing from Purchased Flour	1061	Manufacture of grain mill products	except plain dry pasta and dried pasta mixed with other ingredients to make a dish when the pasta is made in the same establishment
311824	Dry Pasta, Dough, and Flour Mixes Manufacturing from Purchased Flour	1074	Manufacture of macaroni, noodles, couscous and similar farinaceous products	manufacture of plain dry pasta
311824	Dry Pasta, Dough, and Flour Mixes Manufacturing from Purchased Flour	1075	Manufacture of prepared meals and dishes	manufacture of dried pasta mixed with other ingredients to make a dish when the pasta is made in the same establishment
311830	Tortilla Manufacturing	1071	Manufacture of bakery products
311911	Roasted Nuts and Peanut Butter Manufacturing	1030	Processing and preserving of fruit and vegetables
311919	Other Snack Food Manufacturing	1030	Processing and preserving of fruit and vegetables	potato chips and potato snacks
311919	Other Snack Food Manufacturing	1071	Manufacture of bakery products	except potato chips and potato snacks
311920	Coffee and Tea Manufacturing	1079	Manufacture of other food products n.e.c.
311930	Flavoring Syrup and Concentrate Manufacturing	1030	Processing and preserving of fruit and vegetables	fruit juice based flavoring syrups and concentrates
311930	Flavoring Syrup and Concentrate Manufacturing	1079	Manufacture of other food products n.e.c.	except fruit juice based flavoring syrups and concentrates
311941	Mayonnaise, Dressing, and Other Prepared Sauce Manufacturing	1030	Processing and preserving of fruit and vegetables	apple cider, non-alcoholic
311941	Mayonnaise, Dressing, and Other Prepared Sauce Manufacturing	1079	Manufacture of other food products n.e.c.	except non-alcoholic apple cider
311942	Spice and Extract Manufacturing	0893	Extraction of salt	mining and processing of table salt
311942	Spice and Extract Manufacturing	1030	Processing and preserving of fruit and vegetables	fruit and fruit juice extracts
311942	Spice and Extract Manufacturing	1079	Manufacture of other food products n.e.c.	except the combined mining and processing of table salt, fruit and fruit juice extracts
311991	Perishable Prepared Food Manufacturing	1030	Processing and preserving of fruit and vegetables	cole slaw, fresh cut or peeled potatoes and tofu
311991	Perishable Prepared Food Manufacturing	1074	Manufacture of macaroni, noodles, couscous and similar farinaceous products	fresh pasta
311991	Perishable Prepared Food Manufacturing	1079	Manufacture of other food products n.e.c.	except cole slaw, fresh cut or peeled potatoes, tofu, and fresh pasta
311999	All Other Miscellaneous Food Manufacturing	1030	Processing and preserving of fruit and vegetables	fresh cut or peeled fruits and vegetables
311999	All Other Miscellaneous Food Manufacturing	1075	Manufacture of prepared meals and dishes	fried noodles and dried pasta dish mixes made entirely of purchased dried ingredients
311999	All Other Miscellaneous Food Manufacturing	1079	Manufacture of other food products n.e.c.	except fresh cut or peeled fruits and vegetables, fried noodles, and dried pasta dish mixes made entirely from purchased dried ingredients
312111	Soft Drink Manufacturing	1104	Manufacture of soft drinks; production of mineral waters and other bottled waters
312112	Bottled Water Manufacturing	1104	Manufacture of soft drinks; production of mineral waters and other bottled waters
312113	Ice Manufacturing	3530	Steam and air conditioning supply
312120	Breweries	1103	Manufacture of malt liquors and malt
312130	Wineries	1101	Distilling, rectifying and blending of spirits	brandies and fruit spirits
312130	Wineries	1102	Manufacture of wines	except brandies and fruit spirits
312140	Distilleries	1101	Distilling, rectifying and blending of spirits	except potable ethyl alcohol
312140	Distilleries	2011	Manufacture of basic chemicals	manufacture of potable ethyl alcohol
312230	Tobacco Manufacturing	1200	Manufacture of tobacco products
313110	Fiber, Yarn, and Thread Mills	1311	Preparation and spinning of textile fibres
313210	Broadwoven Fabric Mills	1312	Weaving of textiles	except artificial fur on woven base
313210	Broadwoven Fabric Mills	1420	Manufacture of articles of fur	artificial fur on woven base
313220	Narrow Fabric Mills and Schiffli Machine Embroidery	1399	Manufacture of other textiles n.e.c.
313230	Nonwoven Fabric Mills	1399	Manufacture of other textiles n.e.c.
313240	Knit Fabric Mills	1391	Manufacture of knitted and crocheted fabrics	knitted and crocheted fabrics and knit lace, except finishing
313240	Knit Fabric Mills	1399	Manufacture of other textiles n.e.c.	lace and lace products except knit lace, except finishing
313240	Knit Fabric Mills	1420	Manufacture of articles of fur	artificial fur on knit base
313310	Textile and Fabric Finishing Mills	1311	Preparation and spinning of textile fibres	preparation of fibers
313310	Textile and Fabric Finishing Mills	1313	Finishing of textiles	except preparation of fibers
313320	Fabric Coating Mills	1313	Finishing of textiles	except rubberizing fabric
313320	Fabric Coating Mills	2219	Manufacture of other rubber products	rubberized fabric
314110	Carpet and Rug Mills	1393	Manufacture of carpets and rugs
314120	Curtain and Linen Mills	1392	Manufacture of made-up textile articles, except apparel	except plastics shower curtains and table cloths made from purchased materials
314120	Curtain and Linen Mills	2220	Manufacture of plastics products	plastics shower curtains and table cloths made from purchased materials
314910	Textile Bag and Canvas Mills	1392	Manufacture of made-up textile articles, except apparel	except plastics blanket bags
314910	Textile Bag and Canvas Mills	1512	Manufacture of luggage, handbags and the like, saddlery and harness	plastics blanket bags - sewn
314910	Textile Bag and Canvas Mills	2220	Manufacture of plastics products	plastics blanket bags - heat seamed
314994	Rope, Cordage, Twine, Tire Cord, and Tire Fabric Mills	1394	Manufacture of cordage, rope, twine and netting	except tire cord and tire fabric
314994	Rope, Cordage, Twine, Tire Cord, and Tire Fabric Mills	1399	Manufacture of other textiles n.e.c.	tire cord and tire fabric
314999	All Other Miscellaneous Textile Product Mills	1311	Preparation and spinning of textile fibres	processing textile mill waste
314999	All Other Miscellaneous Textile Product Mills	1313	Finishing of textiles	embroidery, decorative stitching, dyeing, etc. on textile articles and apparel
314999	All Other Miscellaneous Textile Product Mills	1392	Manufacture of made-up textile articles, except apparel	miscellaneous textile products, such as dust cloths, sleeping bags, etc.
314999	All Other Miscellaneous Textile Product Mills	1393	Manufacture of carpets and rugs	rug binding for the trade and carpet cutting, carpets made from purchased fabric
314999	All Other Miscellaneous Textile Product Mills	1394	Manufacture of cordage, rope, twine and netting	knotted rope net products made from purchased rope
314999	All Other Miscellaneous Textile Product Mills	1399	Manufacture of other textiles n.e.c.	bats, batting, upholstery filling, textile fire hose, and similar industrial textile products; powder puffs and mitts
314999	All Other Miscellaneous Textile Product Mills	1410	Manufacture of wearing apparel, except fur apparel	cloth diapers
315110	Hosiery and Sock Mills	1430	Manufacture of knitted and crocheted apparel
315190	Other Apparel Knitting Mills	1430	Manufacture of knitted and crocheted apparel
315210	Cut and Sew Apparel Contractors	1410	Manufacture of wearing apparel, except fur apparel	cutting and sewing contractors except for fur apparel
315210	Cut and Sew Apparel Contractors	1420	Manufacture of articles of fur	cutting and sewing contractors for fur apparel
315220	Men's and Boys' Cut and Sew Apparel Manufacturing	1410	Manufacture of wearing apparel, except fur apparel
315240	Women's, Girls', and Infants' Cut and Sew Apparel Manufacturing	1410	Manufacture of wearing apparel, except fur apparel	except artificial fur coats
315240	Women's, Girls', and Infants' Cut and Sew Apparel Manufacturing	1420	Manufacture of articles of fur	cut and sew artificial fur coats
315280	Other Cut and Sew Apparel Manufacturing	1410	Manufacture of wearing apparel, except fur apparel	except fur apparel
315280	Other Cut and Sew Apparel Manufacturing	1420	Manufacture of articles of fur	fur apparel (except hats)
315990	Apparel Accessories and Other Apparel Manufacturing	1399	Manufacture of other textiles n.e.c.	hat, cap, apparel, umbrella, and similar trimmings made from purchased fabrics
315990	Apparel Accessories and Other Apparel Manufacturing	1410	Manufacture of wearing apparel, except fur apparel	except fur gloves and mittens; rubber bathing caps and aprons; and hat, cap, umbrella, and similar trimmings made from purchased fabrics
315990	Apparel Accessories and Other Apparel Manufacturing	1420	Manufacture of articles of fur	fur gloves and mittens
315990	Apparel Accessories and Other Apparel Manufacturing	2219	Manufacture of other rubber products	rubber bathing caps and aprons
316110	Leather and Hide Tanning and Finishing	1511	Tanning and dressing of leather; dressing and dyeing of fur
316210	Footwear Manufacturing	1520	Manufacture of footwear
316992	Women's Handbag and Purse Manufacturing	1512	Manufacture of luggage, handbags and the like, saddlery and harness
316998	All Other Leather Good and Allied Product Manufacturing	1410	Manufacture of wearing apparel, except fur apparel	leather industrial work accessories; protective leather garments
316998	All Other Leather Good and Allied Product Manufacturing	1512	Manufacture of luggage, handbags and the like, saddlery and harness	except leather garments and leather footwear cut stock (uppers, soles, etc.)
316998	All Other Leather Good and Allied Product Manufacturing	1520	Manufacture of footwear	footwear cut stock (uppers, soles, etc.)
321113	Sawmills	1610	Sawmilling and planing of wood	except shingles and shakes made in sawmills
321113	Sawmills	1622	Manufacture of builders' carpentry and joinery	shingles and shakes made in sawmills
321114	Wood Preservation	1610	Sawmilling and planing of wood
321211	Hardwood Veneer and Plywood Manufacturing	1621	Manufacture of veneer sheets and wood-based panels
321212	Softwood Veneer and Plywood Manufacturing	1621	Manufacture of veneer sheets and wood-based panels
321213	Engineered Wood Member (except Truss) Manufacturing	1621	Manufacture of veneer sheets and wood-based panels	LVL (laminated veneer lumber) and similar
321213	Engineered Wood Member (except Truss) Manufacturing	1622	Manufacture of builders' carpentry and joinery	fabricated wood I-joists, and similar fabricated engineered wood members
321214	Truss Manufacturing	1622	Manufacture of builders' carpentry and joinery
321219	Reconstituted Wood Product Manufacturing	1621	Manufacture of veneer sheets and wood-based panels
321911	Wood Window and Door Manufacturing	1622	Manufacture of builders' carpentry and joinery
321912	Cut Stock, Resawing Lumber, and Planing	1610	Sawmilling and planing of wood	cutting, resawing, or planing lumber initially cut in other locations
321912	Cut Stock, Resawing Lumber, and Planing	1622	Manufacture of builders' carpentry and joinery	dimension lumber (i.e. building lumber or solid wood structural members) made by cutting, resawing, or planing purchased rough lumber
321912	Cut Stock, Resawing Lumber, and Planing	1629	Manufacture of other products of wood; manufacture of articles of cork, straw and plaiting materials	blocks for the manufacture of smoking pipes
321918	Other Millwork (including Flooring)	1610	Sawmilling and planing of wood	wood flooring, strip
321918	Other Millwork (including Flooring)	1622	Manufacture of builders' carpentry and joinery	except strip wood flooring
321920	Wood Container and Pallet Manufacturing	1623	Manufacture of wooden containers	except wooden jewelry boxes
321920	Wood Container and Pallet Manufacturing	1629	Manufacture of other products of wood; manufacture of articles of cork, straw and plaiting materials	jewelry boxes, wood or part wood
321991	Manufactured Home (Mobile Home) Manufacturing	1622	Manufacture of builders' carpentry and joinery
321992	Prefabricated Wood Building Manufacturing	1622	Manufacture of builders' carpentry and joinery
321999	All Other Miscellaneous Wood Product Manufacturing	1610	Sawmilling and planing of wood	excelsior, wood wool, kiln drying of lumber
321999	All Other Miscellaneous Wood Product Manufacturing	1623	Manufacture of wooden containers	wooden cable reels (cable drums)
321999	All Other Miscellaneous Wood Product Manufacturing	1629	Manufacture of other products of wood; manufacture of articles of cork, straw and plaiting materials	except excelsior, wood wool, kiln drying of lumber, cable drums, plastic shoe lasts, and furniture
321999	All Other Miscellaneous Wood Product Manufacturing	2220	Manufacture of plastics products	plastic shoe lasts
321999	All Other Miscellaneous Wood Product Manufacturing	3100	Manufacture of furniture	wood television, radio, and sewing machine cabinet manufacturing
322110	Pulp Mills	1701	Manufacture of pulp, paper and paperboard
322121	Paper (except Newsprint) Mills	1701	Manufacture of pulp, paper and paperboard	paper mills
322121	Paper (except Newsprint) Mills	1702	Manufacture of corrugated paper and paperboard and of containers of paper and paperboard	corrugated paper or paperboard or containers made in paper mills
322121	Paper (except Newsprint) Mills	1709	Manufacture of other articles of paper and paperboard	manufacture of other articles of paper in paper mills
322121	Paper (except Newsprint) Mills	2399	Manufacture of other non-metallic mineral products n.e.c.	tar paper made in paper mills
322122	Newsprint Mills	1701	Manufacture of pulp, paper and paperboard
322130	Paperboard Mills	1701	Manufacture of pulp, paper and paperboard	paperboard
322130	Paperboard Mills	1702	Manufacture of corrugated paper and paperboard and of containers of paper and paperboard	corrugated paperboard or containers made in paperboard mills
322130	Paperboard Mills	1709	Manufacture of other articles of paper and paperboard	manufacture of other articles of paper in paperboard mills
322211	Corrugated and Solid Fiber Box Manufacturing	1702	Manufacture of corrugated paper and paperboard and of containers of paper and paperboard
322212	Folding Paperboard Box Manufacturing	1702	Manufacture of corrugated paper and paperboard and of containers of paper and paperboard
322219	Other Paperboard Container Manufacturing	1702	Manufacture of corrugated paper and paperboard and of containers of paper and paperboard	except cones, bobbins, spools, paper cups, dishes, straws, etc. made from purchased paper or paperboard
322219	Other Paperboard Container Manufacturing	1709	Manufacture of other articles of paper and paperboard	cones, bobbins, spools, paper cups, dishes, straws, etc. made from purchased paper or paperboard
322220	Paper Bag and Coated and Treated Paper Manufacturing	1399	Manufacture of other textiles n.e.c.	pressure-sensitive cloth tape
322220	Paper Bag and Coated and Treated Paper Manufacturing	1701	Manufacture of pulp, paper and paperboard	laminating purchased foil and purchased paper, paper as primary component; coating and laminating paper for other than packaging uses; coating purchased paperboard
322220	Paper Bag and Coated and Treated Paper Manufacturing	1702	Manufacture of corrugated paper and paperboard and of containers of paper and paperboard	except foil bag manufacturing
322220	Paper Bag and Coated and Treated Paper Manufacturing	1709	Manufacture of other articles of paper and paperboard	labels, gummed stock (including printing done at the same establishment), wallpaper, paper pressure sensitive tape, and chipboard, coated or laminated, made from purchased paperboard
322220	Paper Bag and Coated and Treated Paper Manufacturing	2220	Manufacture of plastics products	vinyl wallpaper, plastic wallpaper, plastics self-adhesive tape
322220	Paper Bag and Coated and Treated Paper Manufacturing	2420	Manufacture of basic precious and other non-ferrous metals	aluminum foil laminates made from purchased aluminum, foil as primary component; precious metal foil laminates made from purchased foil; laminating purchased foil and paper for packaging uses, foil as primary component
322220	Paper Bag and Coated and Treated Paper Manufacturing	2599	Manufacture of other fabricated metal products n.e.c.	foil bag manufacturing
322230	Stationery Product Manufacturing	1709	Manufacture of other articles of paper and paperboard
322291	Sanitary Paper Product Manufacturing	1709	Manufacture of other articles of paper and paperboard
322299	All Other Converted Paper Product Manufacturing	1701	Manufacture of pulp, paper and paperboard	crepe paper (or crinkling paper) made from purchased paper
322299	All Other Converted Paper Product Manufacturing	1702	Manufacture of corrugated paper and paperboard and of containers of paper and paperboard	die-cut paper products (except office use) made from purchased paper or paperboard
322299	All Other Converted Paper Product Manufacturing	1709	Manufacture of other articles of paper and paperboard	except crepe paper and die-cut paper products (except office use) made from purchased paper
323111	Commercial Printing (except Screen and Books)	1709	Manufacture of other articles of paper and paperboard	except printing only of looseleaf fillers and looseleaf binding fittings
323111	Commercial Printing (except Screen and Books)	1811	Printing	lithographic, gravure, flexographic, digital, quick, and other commercial printing, except screen and books; printing manifold business forms and looseleaf fillers
323111	Commercial Printing (except Screen and Books)	2599	Manufacture of other fabricated metal products n.e.c.	looseleaf binding fittings
323111	Commercial Printing (except Screen and Books)	8219	Photocopying, document preparation and other specialized office support activities	quick printing combined with photocopy services, photocopy primary
323113	Commercial Screen Printing	1313	Finishing of textiles	screen printing on made up textile products, including apparel
323113	Commercial Screen Printing	1811	Printing	except screen printing on made up textile products and apparel
323117	Books Printing	1811	Printing
323120	Support Activities for Printing	1812	Service activities related to printing
324110	Petroleum Refineries	1920	Manufacture of refined petroleum products
324121	Asphalt Paving Mixture and Block Manufacturing	2399	Manufacture of other non-metallic mineral products n.e.c.
324122	Asphalt Shingle and Coating Materials Manufacturing	2399	Manufacture of other non-metallic mineral products n.e.c.
324191	Petroleum Lubricating Oil and Grease Manufacturing	1920	Manufacture of refined petroleum products
324199	All Other Petroleum and Coal Products Manufacturing	1629	Manufacture of other products of wood; manufacture of articles of cork, straw and plaiting materials	fire logs made of pressed wood and purchased refined petroleum binders
324199	All Other Petroleum and Coal Products Manufacturing	1910	Manufacture of coke oven products	coke oven products, such as coke, gasses, tar
324199	All Other Petroleum and Coal Products Manufacturing	1920	Manufacture of refined petroleum products	except coke oven products and fire logs made of pressed wood with purchased petroleum binders
325110	Petrochemical Manufacturing	1920	Manufacture of refined petroleum products	manufacture of paraffin and similar from purchased refined petroleum in petrochemical plants
325110	Petrochemical Manufacturing	2011	Manufacture of basic chemicals	except manufacture of paraffin and similar from purchased refined petroleum in petrochemical plants
325120	Industrial Gas Manufacturing	2011	Manufacture of basic chemicals
325130	Synthetic Dye and Pigment Manufacturing	2011	Manufacture of basic chemicals
325180	Other Basic Inorganic Chemical Manufacturing	2011	Manufacture of basic chemicals	except ammonium chloride and other ammonium compounds not specified elsewhere, potassium nitrate, etc.
325180	Other Basic Inorganic Chemical Manufacturing	2012	Manufacture of fertilizers and nitrogen compounds	ammonium chloride and other ammonium compounds not specified elsewhere, potassium nitrate, etc.
325193	Ethyl Alcohol Manufacturing	2011	Manufacture of basic chemicals
325194	Cyclic Crude, Intermediate, and Gum and Wood Chemical Manufacturing	1910	Manufacture of coke oven products	coal tar distillates
325194	Cyclic Crude, Intermediate, and Gum and Wood Chemical Manufacturing	2011	Manufacture of basic chemicals	except prepared water pigments for finishing leather and coal tar distillates
325194	Cyclic Crude, Intermediate, and Gum and Wood Chemical Manufacturing	2022	Manufacture of paints, varnishes and similar coatings, printing ink and mastics	prepared water pigments for finishing leather
325199	All Other Basic Organic Chemical Manufacturing	2011	Manufacture of basic chemicals	except synthetic plasticizer compounds, synthetic accelerators, synthetic essential oils, naphthenic acid soaps, and salicylic acid (nonmedicinal)
325199	All Other Basic Organic Chemical Manufacturing	2029	Manufacture of other chemical products n.e.c.	synthetic plasticizer compounds, synthetic accelerators, synthetic essential oils, naphthenic acid soaps
325199	All Other Basic Organic Chemical Manufacturing	2100	Manufacture of pharmaceuticals, medicinal chemical and botanical products	salicylic acid (nonmedicinal)
325211	Plastics Material and Resin Manufacturing	2013	Manufacture of plastics and synthetic rubber in primary forms
325212	Synthetic Rubber Manufacturing	2013	Manufacture of plastics and synthetic rubber in primary forms
325220	Artificial and Synthetic Fibers and Filaments Manufacturing	2030	Manufacture of man-made fibres	except cellophane film or sheet
325220	Artificial and Synthetic Fibers and Filaments Manufacturing	2220	Manufacture of plastics products	cellophane film or sheet
325311	Nitrogenous Fertilizer Manufacturing	2012	Manufacture of fertilizers and nitrogen compounds
325312	Phosphatic Fertilizer Manufacturing	2011	Manufacture of basic chemicals	phosphoric acid
325312	Phosphatic Fertilizer Manufacturing	2012	Manufacture of fertilizers and nitrogen compounds	except phosphoric acid
325314	Fertilizer (Mixing Only) Manufacturing	2012	Manufacture of fertilizers and nitrogen compounds
325320	Pesticide and Other Agricultural Chemical Manufacturing	2021	Manufacture of pesticides and other agrochemical products
325411	Medicinal and Botanical Manufacturing	2100	Manufacture of pharmaceuticals, medicinal chemical and botanical products
325412	Pharmaceutical Preparation Manufacturing	2100	Manufacture of pharmaceuticals, medicinal chemical and botanical products
325413	In-Vitro Diagnostic Substance Manufacturing	2029	Manufacture of other chemical products n.e.c.	diagnostic reagents
325413	In-Vitro Diagnostic Substance Manufacturing	2100	Manufacture of pharmaceuticals, medicinal chemical and botanical products	except diagnostic reagents
325414	Biological Product (except Diagnostic) Manufacturing	2100	Manufacture of pharmaceuticals, medicinal chemical and botanical products
325510	Paint and Coating Manufacturing	2022	Manufacture of paints, varnishes and similar coatings, printing ink and mastics
325520	Adhesive Manufacturing	2022	Manufacture of paints, varnishes and similar coatings, printing ink and mastics	except glues
325520	Adhesive Manufacturing	2029	Manufacture of other chemical products n.e.c.	glues
325611	Soap and Other Detergent Manufacturing	2023	Manufacture of soap and detergents, cleaning and polishing preparations, perfumes, and toilet preparations
325612	Polish and Other Sanitation Good Manufacturing	2011	Manufacture of basic chemicals	household lye
325612	Polish and Other Sanitation Good Manufacturing	2021	Manufacture of pesticides and other agrochemical products	household and industrial disinfectants
325612	Polish and Other Sanitation Good Manufacturing	2023	Manufacture of soap and detergents, cleaning and polishing preparations, perfumes, and toilet preparations	except household and industrial disinfectants, household lye, and laundry starch
325612	Polish and Other Sanitation Good Manufacturing	2029	Manufacture of other chemical products n.e.c.	laundry starch
325613	Surface Active Agent Manufacturing	2023	Manufacture of soap and detergents, cleaning and polishing preparations, perfumes, and toilet preparations	except leather and textile finishing agents, mordants
325613	Surface Active Agent Manufacturing	2029	Manufacture of other chemical products n.e.c.	leather and textile finishing agents, mordants
325620	Toilet Preparation Manufacturing	2023	Manufacture of soap and detergents, cleaning and polishing preparations, perfumes, and toilet preparations
325910	Printing Ink Manufacturing	2022	Manufacture of paints, varnishes and similar coatings, printing ink and mastics
325920	Explosives Manufacturing	2029	Manufacture of other chemical products n.e.c.
325991	Custom Compounding of Purchased Resins	2013	Manufacture of plastics and synthetic rubber in primary forms
325992	Photographic Film, Paper, Plate, and Chemical Manufacturing	2029	Manufacture of other chemical products n.e.c.	except toner cartridges
325992	Photographic Film, Paper, Plate, and Chemical Manufacturing	2817	Manufacture of office machinery and equipment (except computers and peripheral equipment)	toner cartridges
325998	All Other Miscellaneous Chemical Product and Preparation Manufacturing	2011	Manufacture of basic chemicals	distilled water
325998	All Other Miscellaneous Chemical Product and Preparation Manufacturing	2022	Manufacture of paints, varnishes and similar coatings, printing ink and mastics	textile dye preparations and other household dye or tinting preparations (except hair)
325998	All Other Miscellaneous Chemical Product and Preparation Manufacturing	2023	Manufacture of soap and detergents, cleaning and polishing preparations, perfumes, and toilet preparations	incense and engine degreasers
325998	All Other Miscellaneous Chemical Product and Preparation Manufacturing	2029	Manufacture of other chemical products n.e.c.	except distilled water, textile dye preparations, household dye (except hair) drilling mud compounds, and aerosol packaging
325998	All Other Miscellaneous Chemical Product and Preparation Manufacturing	2399	Manufacture of other non-metallic mineral products n.e.c.	drilling mud compounds
325998	All Other Miscellaneous Chemical Product and Preparation Manufacturing	8292	Packaging activities	aerosol packaging
326111	Plastics Bag and Pouch Manufacturing	2220	Manufacture of plastics products
326112	Plastics Packaging Film and Sheet (including Laminated) Manufacturing	2220	Manufacture of plastics products
326113	Unlaminated Plastics Film and Sheet (except Packaging) Manufacturing	2220	Manufacture of plastics products
326121	Unlaminated Plastics Profile Shape Manufacturing	2220	Manufacture of plastics products
326122	Plastics Pipe and Pipe Fitting Manufacturing	2220	Manufacture of plastics products
326130	Laminated Plastics Plate, Sheet (except Packaging), and Shape Manufacturing	2220	Manufacture of plastics products
326140	Polystyrene Foam Product Manufacturing	2220	Manufacture of plastics products
326150	Urethane and Other Foam Product (except Polystyrene) Manufacturing	2220	Manufacture of plastics products
326160	Plastics Bottle Manufacturing	2220	Manufacture of plastics products
326191	Plastics Plumbing Fixture Manufacturing	2220	Manufacture of plastics products
326199	All Other Plastics Product Manufacturing	2220	Manufacture of plastics products	except plastics battery separators, plastics air cargo containers, and plastics counter tops not fabricated at the site of construction
326199	All Other Plastics Product Manufacturing	2720	Manufacture of batteries and accumulators	plastics battery separators
326199	All Other Plastics Product Manufacturing	2920	Manufacture of bodies (coachwork) for motor vehicles; manufacture of trailers and semi-trailers	plastics air cargo containers
326199	All Other Plastics Product Manufacturing	3100	Manufacture of furniture	plastics counter tops, not fabricated at the construction site
326211	Tire Manufacturing (except Retreading)	2211	Manufacture of rubber tyres and tubes; retreading and rebuilding of rubber tyres	except rubber tire repair materials
326211	Tire Manufacturing (except Retreading)	2219	Manufacture of other rubber products	rubber tire repair materials
326212	Tire Retreading	2211	Manufacture of rubber tyres and tubes; retreading and rebuilding of rubber tyres
326220	Rubber and Plastics Hoses and Belting Manufacturing	2219	Manufacture of other rubber products	except plastics hose and belting
326220	Rubber and Plastics Hoses and Belting Manufacturing	2220	Manufacture of plastics products	plastics (reinforced) hose and belting manufacturing
326291	Rubber Product Manufacturing for Mechanical Use	2219	Manufacture of other rubber products
326299	All Other Rubber Product Manufacturing	2219	Manufacture of other rubber products	except rubber battery separators
326299	All Other Rubber Product Manufacturing	2720	Manufacture of batteries and accumulators	rubber battery separators
327110	Pottery, Ceramics, and Plumbing Fixture Manufacturing	2392	Manufacture of clay building materials	ceramic plumbing fixtures
327110	Pottery, Ceramics, and Plumbing Fixture Manufacturing	2393	Manufacture of other porcelain and ceramic products	except ceramic plumbing fixtures
327120	Clay Building Material and Refractories Manufacturing	2391	Manufacture of refractory products	refractory ceramic products
327120	Clay Building Material and Refractories Manufacturing	2392	Manufacture of clay building materials	except refractory ceramic products, adobe bricks and similar articles of fibre cement
327120	Clay Building Material and Refractories Manufacturing	2395	Manufacture of articles of concrete, cement and plaster	adobe bricks and similar articles of fibre cement
327211	Flat Glass Manufacturing	2310	Manufacture of glass and glass products
327212	Other Pressed and Blown Glass and Glassware Manufacturing	2310	Manufacture of glass and glass products
327213	Glass Container Manufacturing	2310	Manufacture of glass and glass products
327215	Glass Product Manufacturing Made of Purchased Glass	2310	Manufacture of glass and glass products
327310	Cement Manufacturing	2394	Manufacture of cement, lime and plaster
327320	Ready-Mix Concrete Manufacturing	2395	Manufacture of articles of concrete, cement and plaster
327331	Concrete Block and Brick Manufacturing	2395	Manufacture of articles of concrete, cement and plaster
327332	Concrete Pipe Manufacturing	2395	Manufacture of articles of concrete, cement and plaster
327390	Other Concrete Product Manufacturing	2395	Manufacture of articles of concrete, cement and plaster
327410	Lime Manufacturing	2394	Manufacture of cement, lime and plaster
327420	Gypsum Product Manufacturing	2394	Manufacture of cement, lime and plaster	manufacturing gypsum plaster
327420	Gypsum Product Manufacturing	2395	Manufacture of articles of concrete, cement and plaster	except manufacturing of gypsum plaster
327910	Abrasive Product Manufacturing	2399	Manufacture of other non-metallic mineral products n.e.c.
327991	Cut Stone and Stone Product Manufacturing	2396	Cutting, shaping and finishing of stone
327992	Ground or Treated Mineral and Earth Manufacturing	2399	Manufacture of other non-metallic mineral products n.e.c.
327993	Mineral Wool Manufacturing	2310	Manufacture of glass and glass products	fiberglass insulation products
327993	Mineral Wool Manufacturing	2399	Manufacture of other non-metallic mineral products n.e.c.	except fiberglass insulation products
327999	All Other Miscellaneous Nonmetallic Mineral Product Manufacturing	2395	Manufacture of articles of concrete, cement and plaster	dry mix mortar, dry mix concrete, stucco, and asbestos cement products
327999	All Other Miscellaneous Nonmetallic Mineral Product Manufacturing	2399	Manufacture of other non-metallic mineral products n.e.c.	except dry mix mortar, dry mix concrete, stucco, asbestos cement products, and manufacturing/working but not setting synthetic precious or semiprecious stones for jewelry uses
327999	All Other Miscellaneous Nonmetallic Mineral Product Manufacturing	3211	Manufacture of jewellery and related articles	manufacturing and working but not setting synthetic precious or semiprecious stones for jewelry uses
331110	Iron and Steel Mills and Ferroalloy Manufacturing	2410	Manufacture of basic iron and steel
331210	Iron and Steel Pipe and Tube Manufacturing from Purchased Steel	2431	Casting of iron and steel
331221	Rolled Steel Shape Manufacturing	2410	Manufacture of basic iron and steel
331222	Steel Wire Drawing	2410	Manufacture of basic iron and steel	drawing steel wire from purchased steel
331222	Steel Wire Drawing	2599	Manufacture of other fabricated metal products n.e.c.	wire products except steel wire, steel wire shopping carts made in drawing plants, and insulated steel wire to be used as a conductor
331222	Steel Wire Drawing	2732	Manufacture of other electronic and electric wires and cables	insulated steel cable capable of being used as a conductor, made in steel wire drawing plants
331222	Steel Wire Drawing	3099	Manufacture of other transport equipment n.e.c.	shopping carts made in wire drawing plants
331313	Alumina Refining and Primary Aluminum Production	2420	Manufacture of basic precious and other non-ferrous metals
331314	Secondary Smelting and Alloying of Aluminum	2420	Manufacture of basic precious and other non-ferrous metals
331315	Aluminum Sheet, Plate, and Foil Manufacturing	2420	Manufacture of basic precious and other non-ferrous metals
331318	Other Aluminum Rolling, Drawing, and Extruding	2420	Manufacture of basic precious and other non-ferrous metals	except aluminum wire products made in drawing plants and insulated aluminum wire capable of being used as a conductor, made in drawing plants
331318	Other Aluminum Rolling, Drawing, and Extruding	2599	Manufacture of other fabricated metal products n.e.c.	aluminum wire products, made in drawing plants
331318	Other Aluminum Rolling, Drawing, and Extruding	2732	Manufacture of other electronic and electric wires and cables	insulated aluminum wire capable of being used as a conductor, made in wire drawing plants
331410	Nonferrous Metal (except Aluminum) Smelting and Refining	2420	Manufacture of basic precious and other non-ferrous metals
331420	Copper Rolling, Drawing, Extruding, and Alloying	2420	Manufacture of basic precious and other non-ferrous metals	drawing copper wire from purchased wire, except copper mechanical wire products made in drawing mills
331420	Copper Rolling, Drawing, Extruding, and Alloying	2599	Manufacture of other fabricated metal products n.e.c.	copper mechanical wire products made in drawing mills, except drawing copper wire from purchased wire and drawing and insulating copper wire capable of being used as a conductor
331420	Copper Rolling, Drawing, Extruding, and Alloying	2732	Manufacture of other electronic and electric wires and cables	insulated copper wire made in integrated secondary smelting and drawing plants or made from purchased copper in drawing plants
331491	Nonferrous Metal (except Copper and Aluminum) Rolling, Drawing, and Extruding	2420	Manufacture of basic precious and other non-ferrous metals	except other nonferrous wire products made in drawing plants
331491	Nonferrous Metal (except Copper and Aluminum) Rolling, Drawing, and Extruding	2599	Manufacture of other fabricated metal products n.e.c.	other nonferrous wire products made in drawing plants
331492	Secondary Smelting, Refining, and Alloying of Nonferrous Metal (except Copper and Aluminum)	2420	Manufacture of basic precious and other non-ferrous metals
331511	Iron Foundries	2431	Casting of iron and steel	except iron rolling mill rolls and steel ingot molds
331511	Iron Foundries	2823	Manufacture of machinery for metallurgy	iron rolling mill rolls and steel ingot molds
331512	Steel Investment Foundries	2431	Casting of iron and steel
331513	Steel Foundries (except Investment)	2431	Casting of iron and steel
331523	Nonferrous Metal Die-Casting Foundries	2432	Casting of non-ferrous metals
331524	Aluminum Foundries (except Die-Casting)	2432	Casting of non-ferrous metals
331529	Other Nonferrous Metal Foundries (except Die-Casting)	2432	Casting of non-ferrous metals
332111	Iron and Steel Forging	2591	Forging, pressing, stamping and roll-forming or metal; powder metallurgy
332112	Nonferrous Forging	2591	Forging, pressing, stamping and roll-forming or metal; powder metallurgy
332114	Custom Roll Forming	2591	Forging, pressing, stamping and roll-forming or metal; powder metallurgy
332117	Powder Metallurgy Part Manufacturing	2591	Forging, pressing, stamping and roll-forming or metal; powder metallurgy
332119	Metal Crown, Closure, and Other Metal Stamping (except Automotive)	2591	Forging, pressing, stamping and roll-forming or metal; powder metallurgy	metal stamping
332119	Metal Crown, Closure, and Other Metal Stamping (except Automotive)	2599	Manufacture of other fabricated metal products n.e.c.	except metal stamping
332215	Metal Kitchen Cookware, Utensil, Cutlery, and Flatware (except Precious) Manufacturing	2593	Manufacture of cutlery, hand tools and general hardware	metal kitchen cutlery
332215	Metal Kitchen Cookware, Utensil, Cutlery, and Flatware (except Precious) Manufacturing	2599	Manufacture of other fabricated metal products n.e.c.	except kitchen cutlery and hand sieves
332215	Metal Kitchen Cookware, Utensil, Cutlery, and Flatware (except Precious) Manufacturing	3290	Other manufacturing n.e.c.	kitchen hand sieves
332216	Saw Blade and Handtool Manufacturing	2593	Manufacture of cutlery, hand tools and general hardware	except electric soldering irons, mechanical jacks, machinists' precision tools, and non-powered lawn mowers
332216	Saw Blade and Handtool Manufacturing	2790	Manufacture of other electrical equipment	electric hand held soldering irons and soldering guns
332216	Saw Blade and Handtool Manufacturing	2816	Manufacture of lifting and handling equipment	jacks (except hydraulic and pneumatic)
332216	Saw Blade and Handtool Manufacturing	2819	Manufacture of other general-purpose machinery	levels, tape measures and similar hand tools, machinists' precision tools (except optical)
332216	Saw Blade and Handtool Manufacturing	2821	Manufacture of agricultural and forestry machinery	non-powered lawn mowers (e.g., rotary push mowers)
332311	Prefabricated Metal Building and Component Manufacturing	2511	Manufacture of structural metal products
332312	Fabricated Structural Metal Manufacturing	2511	Manufacture of structural metal products	except prefabricated ship and boat sections
332312	Fabricated Structural Metal Manufacturing	3011	Building of ships and floating structures	prefabricated ship and barge sections
332312	Fabricated Structural Metal Manufacturing	3012	Building of pleasure and sporting boats	prefabricated boat sections
332313	Plate Work Manufacturing	2511	Manufacture of structural metal products	except platework containers, such as hoppers over 300 liters, reactor containment vessels, laminated crane hooks, ladle bails, and metal plate buoys
332313	Plate Work Manufacturing	2512	Manufacture of tanks, reservoirs and containers of metal	metal platework containers over 300 liters, such as hoppers
332313	Plate Work Manufacturing	2513	Manufacture of steam generators, except central heating hot water boilers	platework for nuclear reactors, such as reactor containment vessels
332313	Plate Work Manufacturing	2816	Manufacture of lifting and handling equipment	laminated crane hooks
332313	Plate Work Manufacturing	2823	Manufacture of machinery for metallurgy	ladle bails
332313	Plate Work Manufacturing	3011	Building of ships and floating structures	fabricated metal plate buoys
332321	Metal Window and Door Manufacturing	2511	Manufacture of structural metal products
332322	Sheet Metal Work Manufacturing	2511	Manufacture of structural metal products	except sheet metal countertops not fabricated at the site of construction
332322	Sheet Metal Work Manufacturing	2599	Manufacture of other fabricated metal products n.e.c.	sheet metal countertops not fabricated at the site of construction
332323	Ornamental and Architectural Metal Work Manufacturing	2511	Manufacture of structural metal products	except chain ladders
332323	Ornamental and Architectural Metal Work Manufacturing	2599	Manufacture of other fabricated metal products n.e.c.	chain ladders
332410	Power Boiler and Heat Exchanger Manufacturing	2513	Manufacture of steam generators, except central heating hot water boilers	except heat exchangers
332410	Power Boiler and Heat Exchanger Manufacturing	2819	Manufacture of other general-purpose machinery	heat exchangers
332420	Metal Tank (Heavy Gauge) Manufacturing	2512	Manufacture of tanks, reservoirs and containers of metal	except autoclaves, fractioning columns, gas absorbers, ladles, annealing pots, smelting pots, retorts, and metal containers for one or more modes of transportation
332420	Metal Tank (Heavy Gauge) Manufacturing	2819	Manufacture of other general-purpose machinery	industrial autoclaves, fractioning columns, gas absorbers
332420	Metal Tank (Heavy Gauge) Manufacturing	2823	Manufacture of machinery for metallurgy	ladles, annealing pots, smelting pots, retorts, etc. for metallurgy
332420	Metal Tank (Heavy Gauge) Manufacturing	2920	Manufacture of bodies (coachwork) for motor vehicles; manufacture of trailers and semi-trailers	heavy gauge containers for one or more modes of transportation including tanks for tanker trailers
332431	Metal Can Manufacturing	2599	Manufacture of other fabricated metal products n.e.c.
332439	Other Metal Container Manufacturing	2512	Manufacture of tanks, reservoirs and containers of metal	light gauge containers over 300 liters, such as hoppers and bins
332439	Other Metal Container Manufacturing	2599	Manufacture of other fabricated metal products n.e.c.	except light gauge containers over 300 liters and light gauge metal air cargo containers
332439	Other Metal Container Manufacturing	2920	Manufacture of bodies (coachwork) for motor vehicles; manufacture of trailers and semi-trailers	air cargo containers, light gauge metal
332510	Hardware Manufacturing	2593	Manufacture of cutlery, hand tools and general hardware
332613	Spring Manufacturing	2599	Manufacture of other fabricated metal products n.e.c.
332618	Other Fabricated Wire Product Manufacturing	2599	Manufacture of other fabricated metal products n.e.c.	except hand sieves manufacturing
332618	Other Fabricated Wire Product Manufacturing	3290	Other manufacturing n.e.c.	other hand sieves manufacturing
332710	Machine Shops	2592	Treatment and coating of metals; machining
332721	Precision Turned Product Manufacturing	2599	Manufacture of other fabricated metal products n.e.c.
332722	Bolt, Nut, Screw, Rivet, and Washer Manufacturing	2599	Manufacture of other fabricated metal products n.e.c.
332811	Metal Heat Treating	2592	Treatment and coating of metals; machining
332812	Metal Coating, Engraving (except Jewelry and Silverware), and Allied Services to Manufacturers	2592	Treatment and coating of metals; machining
332813	Electroplating, Plating, Polishing, Anodizing, and Coloring	2592	Treatment and coating of metals; machining
332911	Industrial Valve Manufacturing	2813	Manufacture of other pumps, compressors, taps and valves
332912	Fluid Power Valve and Hose Fitting Manufacturing	2410	Manufacture of basic iron and steel	ferrous fluid power hose fittings made from purchased ferrous materials
332912	Fluid Power Valve and Hose Fitting Manufacturing	2420	Manufacture of basic precious and other non-ferrous metals	fluid power hose fittings made from purchased nonferrous metal
332912	Fluid Power Valve and Hose Fitting Manufacturing	2812	Manufacture of fluid power equipment	except ferrous and nonferrous fluid power hose fittings
332913	Plumbing Fixture Fitting and Trim Manufacturing	2220	Manufacture of plastics products	plastics plumbing fixture fittings and trim
332913	Plumbing Fixture Fitting and Trim Manufacturing	2420	Manufacture of basic precious and other non-ferrous metals	copper pipe fittings (such as copper elbows, unions, and compression fittings)
332913	Plumbing Fixture Fitting and Trim Manufacturing	2813	Manufacture of other pumps, compressors, taps and valves	except plastics plumbing fixture fittings and trim and copper pipe fittings
332919	Other Metal Valve and Pipe Fitting Manufacturing	2410	Manufacture of basic iron and steel	flanges, unions, and other pipe fittings made from purchased pipe
332919	Other Metal Valve and Pipe Fitting Manufacturing	2813	Manufacture of other pumps, compressors, taps and valves	aerosol valves, hose nozzles (fire and garden), inline plumbing and heating valves (stops, cut-off etc.)
332919	Other Metal Valve and Pipe Fitting Manufacturing	2819	Manufacture of other general-purpose machinery	lawn sprinklers
332991	Ball and Roller Bearing Manufacturing	2814	Manufacture of bearings, gears, gearing and driving elements
332992	Small Arms Ammunition Manufacturing	1709	Manufacture of other articles of paper and paperboard	ammunition wads
332992	Small Arms Ammunition Manufacturing	2029	Manufacture of other chemical products n.e.c.	small arms percussion caps and primers
332992	Small Arms Ammunition Manufacturing	2520	Manufacture of weapons and ammunition	except ammunition wads, percussion caps and primers
332993	Ammunition (except Small Arms) Manufacturing	2029	Manufacture of other chemical products n.e.c.	detonators, fuses, and primers for ammunition
332993	Ammunition (except Small Arms) Manufacturing	2520	Manufacture of weapons and ammunition	except detonators, fuses and primers
332994	Small Arms, Ordnance, and Ordnance Accessories Manufacturing	2520	Manufacture of weapons and ammunition
332996	Fabricated Pipe and Pipe Fitting Manufacturing	2410	Manufacture of basic iron and steel	fabricated metal pipe fittings made from purchased pipe, steel
332996	Fabricated Pipe and Pipe Fitting Manufacturing	2420	Manufacture of basic precious and other non-ferrous metals	pipe and pipe fittings made from purchased other nonferrous metal pipe
332999	All Other Miscellaneous Fabricated Metal Product Manufacturing	2023	Manufacture of soap and detergents, cleaning and polishing preparations, perfumes, and toilet preparations	soap impregnated metal scouring pads
332999	All Other Miscellaneous Fabricated Metal Product Manufacturing	2420	Manufacture of basic precious and other non-ferrous metals	miscellaneous nonferrous metal foil made from purchased foil
332999	All Other Miscellaneous Fabricated Metal Product Manufacturing	2593	Manufacture of cutlery, hand tools and general hardware	saddlery parts, horse bits, shower rods, metal car seals and hand bellows
332999	All Other Miscellaneous Fabricated Metal Product Manufacturing	2599	Manufacture of other fabricated metal products n.e.c.	except soap impregnated scouring pads, nonferrous metal foils, precious metal foils, hand bellows, horse bits, saddlery parts, and shower rods
333111	Farm Machinery and Equipment Manufacturing	2813	Manufacture of other pumps, compressors, taps and valves	farm type windmills
333111	Farm Machinery and Equipment Manufacturing	2818	Manufacture of power-driven hand tools	electric hand held animal hair clippers
333111	Farm Machinery and Equipment Manufacturing	2821	Manufacture of agricultural and forestry machinery	except cotton ginning machinery, farm type windmills, electric hand held animal hair clippers, and crop dryers, cream separators and similar of the type used on farms
333111	Farm Machinery and Equipment Manufacturing	2825	Manufacture of machinery for food, beverage and tobacco processing	crop dryers, cream separators, etc. of the type used on farms (not the type used in food processing factories)
333111	Farm Machinery and Equipment Manufacturing	2826	Manufacture of machinery for textile, apparel and leather production	cotton ginning machinery
333112	Lawn and Garden Tractor and Home Lawn and Garden Equipment Manufacturing	2818	Manufacture of power-driven hand tools	powered hand tools for lawn and garden use, such as hedge trimmers and blowers
333112	Lawn and Garden Tractor and Home Lawn and Garden Equipment Manufacturing	2821	Manufacture of agricultural and forestry machinery	except powered hand tools for lawn and garden use and garden wagons
333112	Lawn and Garden Tractor and Home Lawn and Garden Equipment Manufacturing	3099	Manufacture of other transport equipment n.e.c.	garden wagons
333120	Construction Machinery Manufacturing	2593	Manufacture of cutlery, hand tools and general hardware	construction and surface mining drill bits
333120	Construction Machinery Manufacturing	2816	Manufacture of lifting and handling equipment	construction cranes
333120	Construction Machinery Manufacturing	2818	Manufacture of power-driven hand tools	hand held construction drilling equipment
333120	Construction Machinery Manufacturing	2819	Manufacture of other general-purpose machinery	highway line painting equipment (spraying equipment)
333120	Construction Machinery Manufacturing	2821	Manufacture of agricultural and forestry machinery	logging machinery
333120	Construction Machinery Manufacturing	2824	Manufacture of machinery for mining, quarrying and construction	except logging machinery, highway lane painting equipment, hand held construction drills, construction cranes, and bits for construction and surface mining drills
333131	Mining Machinery and Equipment Manufacturing	2593	Manufacture of cutlery, hand tools and general hardware	underground mining drill bits
333131	Mining Machinery and Equipment Manufacturing	2816	Manufacture of lifting and handling equipment	rotary rail car dumpers
333131	Mining Machinery and Equipment Manufacturing	2818	Manufacture of power-driven hand tools	hand held portable rock drills
333131	Mining Machinery and Equipment Manufacturing	2824	Manufacture of machinery for mining, quarrying and construction	except mining rail cars, portable rock drills, rotary rail car dumpers, and underground mining drill bits
333131	Mining Machinery and Equipment Manufacturing	3020	Manufacture of railway locomotives and rolling stock	mining rail cars
333132	Oil and Gas Field Machinery and Equipment Manufacturing	2824	Manufacture of machinery for mining, quarrying and construction
333241	Food Product Machinery Manufacturing	2819	Manufacture of other general-purpose machinery	beverage distilling machinery
333241	Food Product Machinery Manufacturing	2825	Manufacture of machinery for food, beverage and tobacco processing	except beverage distilling machinery
333242	Semiconductor Machinery Manufacturing	2829	Manufacture of other special-purpose machinery
333243	Sawmill, Woodworking, and Paper Machinery Manufacturing	2821	Manufacture of agricultural and forestry machinery	log debarking machinery, log splitters, and similar
333243	Sawmill, Woodworking, and Paper Machinery Manufacturing	2822	Manufacture of metal-forming machinery and machine tools	woodworking machinery and machine tools
333243	Sawmill, Woodworking, and Paper Machinery Manufacturing	2829	Manufacture of other special-purpose machinery	except log debarking machinery, log splitters, and woodworking machinery and machine tools
333244	Printing Machinery and Equipment Manufacturing	2829	Manufacture of other special-purpose machinery
333249	Other Industrial Machinery Manufacturing	2815	Manufacture of ovens, furnaces and furnace burners	cement kilns and chemical kilns
333249	Other Industrial Machinery Manufacturing	2819	Manufacture of other general-purpose machinery	calendering machinery for textiles; distilling equipment, except beverage and laboratory types
333249	Other Industrial Machinery Manufacturing	2822	Manufacture of metal-forming machinery and machine tools	hard plastic and hard rubber working machinery; electroplating machinery; other tools for working stone, glass etc.
333249	Other Industrial Machinery Manufacturing	2823	Manufacture of machinery for metallurgy	metal casting machinery (except die-casting)
333249	Other Industrial Machinery Manufacturing	2825	Manufacture of machinery for food, beverage and tobacco processing	tobacco processing machinery including cigarette making machines
333249	Other Industrial Machinery Manufacturing	2826	Manufacture of machinery for textile, apparel and leather production	sewing machines, domestic and industrial types, leather working machinery; except calendering machinery for textiles
333249	Other Industrial Machinery Manufacturing	2829	Manufacture of other special-purpose machinery	except hard plastic and hard rubber working machinery; except industrial sewing machines, tobacco processing machinery, metal casting machinery, electroplating machinery, cement and chemical kilns, and distilling apparatus, except beverage and laboratory types
333249	Other Industrial Machinery Manufacturing	3250	Manufacture of medical and dental instruments and supplies	laboratory distilling apparatus
333314	Optical Instrument and Lens Manufacturing	2670	Manufacture of optical instruments and photographic equipment
333316	Photographic and Photocopying Equipment Manufacturing	2670	Manufacture of optical instruments and photographic equipment	except blueprinting and photocopying equipment
333316	Photographic and Photocopying Equipment Manufacturing	2817	Manufacture of office machinery and equipment (except computers and peripheral equipment)	blueprinting and photocopying equipment
333318	Other Commercial and Service Industry Machinery Manufacturing	2790	Manufacture of other electrical equipment	electrical teaching machines (except flight simulators)
333318	Other Commercial and Service Industry Machinery Manufacturing	2817	Manufacture of office machinery and equipment (except computers and peripheral equipment)	office machinery, except photocopying equipment
333318	Other Commercial and Service Industry Machinery Manufacturing	2819	Manufacture of other general-purpose machinery	except electrical teaching machines, office machinery, brake service machinery, commercial floor sanding machines, commercial food service equipment, commercial laundry machinery, car washing machinery, wheel alignment and tire balancing equipment, carnival and amusement rides, type specific flight simulators and mechanical carpet sweepers
333318	Other Commercial and Service Industry Machinery Manufacturing	2822	Manufacture of metal-forming machinery and machine tools	brake service machinery, such as drum or disc turning machines, and commercial floor sanding machines (except hand-held)
333318	Other Commercial and Service Industry Machinery Manufacturing	2825	Manufacture of machinery for food, beverage and tobacco processing	commercial and service industry food processing equipment (restaurant, hotel, or catering type)
333318	Other Commercial and Service Industry Machinery Manufacturing	2826	Manufacture of machinery for textile, apparel and leather production	commercial laundry machinery
333318	Other Commercial and Service Industry Machinery Manufacturing	2829	Manufacture of other special-purpose machinery	car washing machinery, wheel alignment and tire balancing equipment, carnival and amusement park rides, shooting galleries, roundabouts, commercial and industrial floor and carpet cleaning machines
333318	Other Commercial and Service Industry Machinery Manufacturing	3030	Manufacture of air and spacecraft and related machinery	flight simulators - type specific
333318	Other Commercial and Service Industry Machinery Manufacturing	3290	Other manufacturing n.e.c.	mechanical carpet sweepers
333413	Industrial and Commercial Fan and Blower and Air Purification Equipment Manufacturing	2819	Manufacture of other general-purpose machinery
333414	Heating Equipment (except Warm Air Furnaces) Manufacturing	2512	Manufacture of tanks, reservoirs and containers of metal	central heating boilers and radiators
333414	Heating Equipment (except Warm Air Furnaces) Manufacturing	2815	Manufacture of ovens, furnaces and furnace burners	except central heating boilers and radiators
333415	Air-Conditioning and Warm Air Heating Equipment and Commercial and Industrial Refrigeration Equipment Manufacturing	2813	Manufacture of other pumps, compressors, taps and valves	air-conditioning compressors
333415	Air-Conditioning and Warm Air Heating Equipment and Commercial and Industrial Refrigeration Equipment Manufacturing	2815	Manufacture of ovens, furnaces and furnace burners	forced air heating furnaces and heat pumps
333415	Air-Conditioning and Warm Air Heating Equipment and Commercial and Industrial Refrigeration Equipment Manufacturing	2819	Manufacture of other general-purpose machinery	except separate air-conditioning compressors and forced air heating furnaces
333511	Industrial Mold Manufacturing	2593	Manufacture of cutlery, hand tools and general hardware
333514	Special Die and Tool, Die Set, Jig, and Fixture Manufacturing	2593	Manufacture of cutlery, hand tools and general hardware	except jigs, fixtures, and similar noncutting machine tool accessories
333514	Special Die and Tool, Die Set, Jig, and Fixture Manufacturing	2822	Manufacture of metal-forming machinery and machine tools	jigs, fixtures, and similar machine tool accessories (noncutting)
333515	Cutting Tool and Machine Tool Accessory Manufacturing	2593	Manufacture of cutlery, hand tools and general hardware	except noncutting accessories, such as work holders, dividing heads, and other special attachments for machine tools
333515	Cutting Tool and Machine Tool Accessory Manufacturing	2822	Manufacture of metal-forming machinery and machine tools	parts and accessories for the machine tools: work holders, dividing heads and other special attachments for machine tools
333517	Machine Tool Manufacturing	2822	Manufacture of metal-forming machinery and machine tools	except die-casting machinery
333517	Machine Tool Manufacturing	2823	Manufacture of machinery for metallurgy	die-casting machinery
333519	Rolling Mill and Other Metalworking Machinery Manufacturing	2822	Manufacture of metal-forming machinery and machine tools	except metalworking rolling mill and roll machinery
333519	Rolling Mill and Other Metalworking Machinery Manufacturing	2823	Manufacture of machinery for metallurgy	metalworking rolling mill and roll machinery
333611	Turbine and Turbine Generator Set Units Manufacturing	2811	Manufacture of engines and turbines, except aircraft, vehicle and cycle engines
333612	Speed Changer, Industrial High-Speed Drive, and Gear Manufacturing	2814	Manufacture of bearings, gears, gearing and driving elements
333613	Mechanical Power Transmission Equipment Manufacturing	2814	Manufacture of bearings, gears, gearing and driving elements
333618	Other Engine Equipment Manufacturing	2790	Manufacture of other electrical equipment	electric outboard motors
333618	Other Engine Equipment Manufacturing	2811	Manufacture of engines and turbines, except aircraft, vehicle and cycle engines	except automotive diesel engines, motorcycle engines and electric outboard boat motors
333618	Other Engine Equipment Manufacturing	2910	Manufacture of motor vehicles	automotive diesel engines
333618	Other Engine Equipment Manufacturing	3091	Manufacture of motorcycles	motorcycle engines
333911	Pump and Pumping Equipment Manufacturing	2813	Manufacture of other pumps, compressors, taps and valves
333912	Air and Gas Compressor Manufacturing	2813	Manufacture of other pumps, compressors, taps and valves	except airless paint spraying systems, manual pump sprayers
333912	Air and Gas Compressor Manufacturing	2819	Manufacture of other general-purpose machinery	airless paint spraying systems, manual pump sprayers
333913	Measuring and Dispensing Pump Manufacturing	2813	Manufacture of other pumps, compressors, taps and valves
333921	Elevator and Moving Stairway Manufacturing	2816	Manufacture of lifting and handling equipment
333922	Conveyor and Conveying Equipment Manufacturing	2816	Manufacture of lifting and handling equipment	except mining conveyors
333922	Conveyor and Conveying Equipment Manufacturing	2824	Manufacture of machinery for mining, quarrying and construction	mining conveyors
333923	Overhead Traveling Crane, Hoist, and Monorail System Manufacturing	2816	Manufacture of lifting and handling equipment	except locomotive cranes
333923	Overhead Traveling Crane, Hoist, and Monorail System Manufacturing	3020	Manufacture of railway locomotives and rolling stock	locomotive cranes
333924	Industrial Truck, Tractor, Trailer, and Stacker Machinery Manufacturing	2816	Manufacture of lifting and handling equipment	except grocery carts made from purchased wire
333924	Industrial Truck, Tractor, Trailer, and Stacker Machinery Manufacturing	3099	Manufacture of other transport equipment n.e.c.	grocery carts made from purchased wire, and similar
333991	Power-Driven Handtool Manufacturing	2818	Manufacture of power-driven hand tools	except pneumatic spray guns
333991	Power-Driven Handtool Manufacturing	2819	Manufacture of other general-purpose machinery	spray guns, pneumatic
333992	Welding and Soldering Equipment Manufacturing	2599	Manufacture of other fabricated metal products n.e.c.	welding rods and electrodes
333992	Welding and Soldering Equipment Manufacturing	2710	Manufacture of electric motors, generators, transformers and electricity distribution and control apparatus	arc welding transformers
333992	Welding and Soldering Equipment Manufacturing	2790	Manufacture of other electrical equipment	welding, soldering, and brazing equipment, electrical
333992	Welding and Soldering Equipment Manufacturing	2819	Manufacture of other general-purpose machinery	except electrical welding and soldering equipment, welding rods and electrodes, and arc welding transformers
333993	Packaging Machinery Manufacturing	2819	Manufacture of other general-purpose machinery
333994	Industrial Process Furnace and Oven Manufacturing	2815	Manufacture of ovens, furnaces and furnace burners
333995	Fluid Power Cylinder and Actuator Manufacturing	2812	Manufacture of fluid power equipment
333996	Fluid Power Pump and Motor Manufacturing	2812	Manufacture of fluid power equipment
333997	Scale and Balance Manufacturing	2651	Manufacture of measuring, testing, navigating, and control equipment	laboratory scales and balances, incubators, and miscellaneous measuring devices for laboratories
333997	Scale and Balance Manufacturing	2819	Manufacture of other general-purpose machinery	except laboratory scales and balances, incubators, and miscellaneous measuring devices for laboratories
333999	All Other Miscellaneous General Purpose Machinery Manufacturing	2599	Manufacture of other fabricated metal products n.e.c.	industrial bellows, weather vanes
333999	All Other Miscellaneous General Purpose Machinery Manufacturing	2815	Manufacture of ovens, furnaces and furnace burners	cremating ovens
333999	All Other Miscellaneous General Purpose Machinery Manufacturing	2816	Manufacture of lifting and handling equipment	hydraulic and pneumatic jacks, bridge and gate lifting machinery
333999	All Other Miscellaneous General Purpose Machinery Manufacturing	2819	Manufacture of other general-purpose machinery	except industrial bellows, cremating ovens, balancing equipment (except wheel balancing equipment), aircraft carrier catapults, and laboratory centrifuges
333999	All Other Miscellaneous General Purpose Machinery Manufacturing	2829	Manufacture of other special-purpose machinery	balancing equipment (except wheel balancing) and aircraft carrier catapults
333999	All Other Miscellaneous General Purpose Machinery Manufacturing	3250	Manufacture of medical and dental instruments and supplies	laboratory centrifuges
334111	Electronic Computer Manufacturing	2620	Manufacture of computers and peripheral equipment
334112	Computer Storage Device Manufacturing	2620	Manufacture of computers and peripheral equipment
334118	Computer Terminal and Other Computer Peripheral Equipment Manufacturing	2620	Manufacture of computers and peripheral equipment
334210	Telephone Apparatus Manufacturing	2630	Manufacture of communication equipment
334220	Radio and Television Broadcasting and Wireless Communications Equipment Manufacturing	2630	Manufacture of communication equipment	except GPS equipment and satellite manufacturing
334220	Radio and Television Broadcasting and Wireless Communications Equipment Manufacturing	2651	Manufacture of measuring, testing, navigating, and control equipment	GPS equipment manufacturing
334220	Radio and Television Broadcasting and Wireless Communications Equipment Manufacturing	3030	Manufacture of air and spacecraft and related machinery	satellites
334290	Other Communications Equipment Manufacturing	2630	Manufacture of communication equipment	except motion detectors, traffic and pedestrian signaling equipment, and electromechanical safety and traffic control equipment
334290	Other Communications Equipment Manufacturing	2651	Manufacture of measuring, testing, navigating, and control equipment	motion detectors
334290	Other Communications Equipment Manufacturing	2790	Manufacture of other electrical equipment	signaling equipment, such as traffic and pedestrian signaling equipment, sirens
334290	Other Communications Equipment Manufacturing	3020	Manufacture of railway locomotives and rolling stock	electromechanical signaling, safety, and traffic control equipment (such as railroad crossing equipment)
334310	Audio and Video Equipment Manufacturing	2640	Manufacture of consumer electronics
334412	Bare Printed Circuit Board Manufacturing	2610	Manufacture of electronic components and boards
334413	Semiconductor and Related Device Manufacturing	2610	Manufacture of electronic components and boards
334416	Capacitor, Resistor, Coil, Transformer, and Other Inductor Manufacturing	2610	Manufacture of electronic components and boards
334417	Electronic Connector Manufacturing	2610	Manufacture of electronic components and boards
334418	Printed Circuit Assembly (Electronic Assembly) Manufacturing	2610	Manufacture of electronic components and boards
334419	Other Electronic Component Manufacturing	2610	Manufacture of electronic components and boards
334510	Electromedical and Electrotherapeutic Apparatus Manufacturing	2660	Manufacture of irradiation, electromedical and electrotherapeutic equipment
334511	Search, Detection, Navigation, Guidance, Aeronautical, and Nautical System and Instrument Manufacturing	2651	Manufacture of measuring, testing, navigating, and control equipment
334512	Automatic Environmental Control Manufacturing for Residential, Commercial, and Appliance Use	2651	Manufacture of measuring, testing, navigating, and control equipment
334513	Instruments and Related Products Manufacturing for Measuring, Displaying, and Controlling Industrial Process Variables	2651	Manufacture of measuring, testing, navigating, and control equipment
334514	Totalizing Fluid Meter and Counting Device Manufacturing	2651	Manufacture of measuring, testing, navigating, and control equipment	except parking meters
334514	Totalizing Fluid Meter and Counting Device Manufacturing	2652	Manufacture of watches and clocks	parking meters
334515	Instrument Manufacturing for Measuring and Testing Electricity and Electrical Signals	2651	Manufacture of measuring, testing, navigating, and control equipment
334516	Analytical Laboratory Instrument Manufacturing	2651	Manufacture of measuring, testing, navigating, and control equipment
334517	Irradiation Apparatus Manufacturing	2660	Manufacture of irradiation, electromedical and electrotherapeutic equipment
334519	Other Measuring and Controlling Device Manufacturing	2651	Manufacture of measuring, testing, navigating, and control equipment	except watches and clocks
334519	Other Measuring and Controlling Device Manufacturing	2652	Manufacture of watches and clocks	watches and clocks
334613	Blank Magnetic and Optical Recording Media Manufacturing	2680	Manufacture of magnetic and optical media
334614	Software and Other Prerecorded Compact Disc, Tape, and Record Reproducing	1820	Reproduction of recorded media
335110	Electric Lamp Bulb and Part Manufacturing	2740	Manufacture of electric lighting equipment
335121	Residential Electric Lighting Fixture Manufacturing	2740	Manufacture of electric lighting equipment
335122	Commercial, Industrial, and Institutional Electric Lighting Fixture Manufacturing	2740	Manufacture of electric lighting equipment
335129	Other Lighting Equipment Manufacturing	1399	Manufacture of other textiles n.e.c.	incandescent mantles
335129	Other Lighting Equipment Manufacturing	2740	Manufacture of electric lighting equipment	except incandescent mantles and bug zappers without light
335129	Other Lighting Equipment Manufacturing	2790	Manufacture of other electrical equipment	bug zappers without light
335210	Small Electrical Appliance Manufacturing	2750	Manufacture of domestic appliances
335221	Household Cooking Appliance Manufacturing	2750	Manufacture of domestic appliances
335222	Household Refrigerator and Home Freezer Manufacturing	2750	Manufacture of domestic appliances
335224	Household Laundry Equipment Manufacturing	2750	Manufacture of domestic appliances
335228	Other Major Household Appliance Manufacturing	2750	Manufacture of domestic appliances
335311	Power, Distribution, and Specialty Transformer Manufacturing	2710	Manufacture of electric motors, generators, transformers and electricity distribution and control apparatus
335312	Motor and Generator Manufacturing	2710	Manufacture of electric motors, generators, transformers and electricity distribution and control apparatus
335313	Switchgear and Switchboard Apparatus Manufacturing	2710	Manufacture of electric motors, generators, transformers and electricity distribution and control apparatus
335314	Relay and Industrial Control Manufacturing	2710	Manufacture of electric motors, generators, transformers and electricity distribution and control apparatus	except electromagnetic brakes and clutches
335314	Relay and Industrial Control Manufacturing	2790	Manufacture of other electrical equipment	electromagnetic brakes and clutches
335911	Storage Battery Manufacturing	2720	Manufacture of batteries and accumulators
335912	Primary Battery Manufacturing	2720	Manufacture of batteries and accumulators
335921	Fiber Optic Cable Manufacturing	2731	Manufacture of fibre optic cables
335929	Other Communication and Energy Wire Manufacturing	2732	Manufacture of other electronic and electric wires and cables
335931	Current-Carrying Wiring Device Manufacturing	2733	Manufacture of wiring devices
335932	Noncurrent-Carrying Wiring Device Manufacturing	2733	Manufacture of wiring devices
335991	Carbon and Graphite Product Manufacturing	2399	Manufacture of other non-metallic mineral products n.e.c.	carbon and graphite fibers and products (except electrodes and electrical applications)
335991	Carbon and Graphite Product Manufacturing	2790	Manufacture of other electrical equipment	except carbon and graphite fibers
335999	All Other Miscellaneous Electrical Equipment and Component Manufacturing	2790	Manufacture of other electrical equipment
336111	Automobile Manufacturing	2910	Manufacture of motor vehicles
336112	Light Truck and Utility Vehicle Manufacturing	2910	Manufacture of motor vehicles
336120	Heavy Duty Truck Manufacturing	2910	Manufacture of motor vehicles
336211	Motor Vehicle Body Manufacturing	2816	Manufacture of lifting and handling equipment	dump truck lifting mechanisms and tail gate loaders
336211	Motor Vehicle Body Manufacturing	2910	Manufacture of motor vehicles	assembly of completed vehicles on purchased chassis (upfitters)
336211	Motor Vehicle Body Manufacturing	2920	Manufacture of bodies (coachwork) for motor vehicles; manufacture of trailers and semi-trailers	except assembly of completed vehicles on purchased chassis, dump truck lifting mechanisms, and fifth wheel assemblies
336211	Motor Vehicle Body Manufacturing	2930	Manufacture of parts and accessories for motor vehicles	fifth wheel assemblies
336212	Truck Trailer Manufacturing	2920	Manufacture of bodies (coachwork) for motor vehicles; manufacture of trailers and semi-trailers
336213	Motor Home Manufacturing	2910	Manufacture of motor vehicles
336214	Travel Trailer and Camper Manufacturing	2920	Manufacture of bodies (coachwork) for motor vehicles; manufacture of trailers and semi-trailers
336310	Motor Vehicle Gasoline Engine and Engine Parts Manufacturing	2811	Manufacture of engines and turbines, except aircraft, vehicle and cycle engines	intake and exhaust valves, pistons, and piston rings
336310	Motor Vehicle Gasoline Engine and Engine Parts Manufacturing	2813	Manufacture of other pumps, compressors, taps and valves	pumps for mounting on internal combustion engines
336310	Motor Vehicle Gasoline Engine and Engine Parts Manufacturing	2910	Manufacture of motor vehicles	motor vehicle engines, gasoline, new; factory rebuilding of automotive engines
336310	Motor Vehicle Gasoline Engine and Engine Parts Manufacturing	2930	Manufacture of parts and accessories for motor vehicles	except intake and exhaust valves, pistons, piston rings, complete motor vehicle gasoline engines, and pumps for internal combustion engines
336320	Motor Vehicle Electrical and Electronic Equipment Manufacturing	2740	Manufacture of electric lighting equipment	vehicular lighting fixtures
336320	Motor Vehicle Electrical and Electronic Equipment Manufacturing	2813	Manufacture of other pumps, compressors, taps and valves	electric fuel pumps
336320	Motor Vehicle Electrical and Electronic Equipment Manufacturing	2930	Manufacture of parts and accessories for motor vehicles	except vehicular lighting fixtures and electric fuel pumps
336330	Motor Vehicle Steering and Suspension Components (except Spring) Manufacturing	2813	Manufacture of other pumps, compressors, taps and valves	power steering pumps
336330	Motor Vehicle Steering and Suspension Components (except Spring) Manufacturing	2930	Manufacture of parts and accessories for motor vehicles	except power steering pumps
336340	Motor Vehicle Brake System Manufacturing	2399	Manufacture of other non-metallic mineral products n.e.c.	asbestos based brake linings
336340	Motor Vehicle Brake System Manufacturing	2813	Manufacture of other pumps, compressors, taps and valves	brake master cylinders - hydraulic pumps
336340	Motor Vehicle Brake System Manufacturing	2930	Manufacture of parts and accessories for motor vehicles	except asbestos based brake linings and brake master cylinders - hydraulic pumps
336350	Motor Vehicle Transmission and Power Train Parts Manufacturing	2399	Manufacture of other non-metallic mineral products n.e.c.	asbestos based clutch facings
336350	Motor Vehicle Transmission and Power Train Parts Manufacturing	2930	Manufacture of parts and accessories for motor vehicles	except asbestos based clutch facings
336360	Motor Vehicle Seating and Interior Trim Manufacturing	1392	Manufacture of made-up textile articles, except apparel	automobile motor vehicle interior systems (headliners, panels), seat belts, tire covers and seat covers made from purchased fabrics
336360	Motor Vehicle Seating and Interior Trim Manufacturing	1399	Manufacture of other textiles n.e.c.	automotive trimmings
336360	Motor Vehicle Seating and Interior Trim Manufacturing	2220	Manufacture of plastics products	plastic motor vehicle interior panels and trim
336360	Motor Vehicle Seating and Interior Trim Manufacturing	2930	Manufacture of parts and accessories for motor vehicles	motor vehicle seats
336360	Motor Vehicle Seating and Interior Trim Manufacturing	3011	Building of ships and floating structures	ship and floating structure seats
336360	Motor Vehicle Seating and Interior Trim Manufacturing	3020	Manufacture of railway locomotives and rolling stock	railway equipment seats
336360	Motor Vehicle Seating and Interior Trim Manufacturing	3030	Manufacture of air and spacecraft and related machinery	aircraft seats
336370	Motor Vehicle Metal Stamping	2591	Forging, pressing, stamping and roll-forming or metal; powder metallurgy
336390	Other Motor Vehicle Parts Manufacturing	2813	Manufacture of other pumps, compressors, taps and valves	motor vehicle air-conditioning compressors
336390	Other Motor Vehicle Parts Manufacturing	2819	Manufacture of other general-purpose machinery	filters, automotive type including fuel, oil, air, etc.; except individual air-conditioning compressors
336390	Other Motor Vehicle Parts Manufacturing	2930	Manufacture of parts and accessories for motor vehicles	except motor vehicle filters
336411	Aircraft Manufacturing	3030	Manufacture of air and spacecraft and related machinery
336412	Aircraft Engine and Engine Parts Manufacturing	2813	Manufacture of other pumps, compressors, taps and valves	pumps used on aircraft engines
336412	Aircraft Engine and Engine Parts Manufacturing	3030	Manufacture of air and spacecraft and related machinery	except pumps used on aircraft engines
336413	Other Aircraft Part and Auxiliary Equipment Manufacturing	3030	Manufacture of air and spacecraft and related machinery
336414	Guided Missile and Space Vehicle Manufacturing	3030	Manufacture of air and spacecraft and related machinery
336415	Guided Missile and Space Vehicle Propulsion Unit and Propulsion Unit Parts Manufacturing	3030	Manufacture of air and spacecraft and related machinery
336419	Other Guided Missile and Space Vehicle Parts and Auxiliary Equipment Manufacturing	3030	Manufacture of air and spacecraft and related machinery
336510	Railroad Rolling Stock Manufacturing	2910	Manufacture of motor vehicles	trackless trolley buses (electric power from overhead or underground wires)
336510	Railroad Rolling Stock Manufacturing	3020	Manufacture of railway locomotives and rolling stock	except trackless trolley buses
336611	Ship Building and Repairing	3011	Building of ships and floating structures	except repairs performed in a shipyard
336611	Ship Building and Repairing	3315	Repair of transport equipment, except motor vehicles	repair and maintenance performed in a shipyard
336612	Boat Building	3012	Building of pleasure and sporting boats
336991	Motorcycle, Bicycle, and Parts Manufacturing	3091	Manufacture of motorcycles	except bicycles and parts, metal tricycles
336991	Motorcycle, Bicycle, and Parts Manufacturing	3092	Manufacture of bicycles and invalid carriages	bicycles and bicycle parts, children's metal tricycles
336992	Military Armored Vehicle, Tank, and Tank Component Manufacturing	3040	Manufacture of military fighting vehicles
336999	All Other Transportation Equipment Manufacturing	2910	Manufacture of motor vehicles	except ATV, snowmobile, and golf cart parts; personal watercraft, and animal drawn vehicles
336999	All Other Transportation Equipment Manufacturing	2930	Manufacture of parts and accessories for motor vehicles	ATV, snowmobile, and golf cart parts
336999	All Other Transportation Equipment Manufacturing	3012	Building of pleasure and sporting boats	personal watercraft
336999	All Other Transportation Equipment Manufacturing	3099	Manufacture of other transport equipment n.e.c.	animal drawn wagons and buggies, vendor carts and similar
337110	Wood Kitchen Cabinet and Countertop Manufacturing	3100	Manufacture of furniture
337121	Upholstered Household Furniture Manufacturing	3100	Manufacture of furniture
337122	Nonupholstered Wood Household Furniture Manufacturing	3100	Manufacture of furniture
337124	Metal Household Furniture Manufacturing	3100	Manufacture of furniture
337125	Household Furniture (except Wood and Metal) Manufacturing	3100	Manufacture of furniture
337127	Institutional Furniture Manufacturing	3100	Manufacture of furniture	except hydraulic beauty and barber chairs
337127	Institutional Furniture Manufacturing	3250	Manufacture of medical and dental instruments and supplies	hydraulic type beauty and barber chairs
337211	Wood Office Furniture Manufacturing	3100	Manufacture of furniture
337212	Custom Architectural Woodwork and Millwork Manufacturing	3100	Manufacture of furniture
337214	Office Furniture (except Wood) Manufacturing	3100	Manufacture of furniture
337215	Showcase, Partition, Shelving, and Locker Manufacturing	1622	Manufacture of builders' carpentry and joinery	wood partitions (except free standing)
337215	Showcase, Partition, Shelving, and Locker Manufacturing	2220	Manufacture of plastics products	finished plastic furniture parts (e.g., frames)
337215	Showcase, Partition, Shelving, and Locker Manufacturing	2511	Manufacture of structural metal products	room partitions for floor attachment, metal
337215	Showcase, Partition, Shelving, and Locker Manufacturing	3100	Manufacture of furniture	except wood partitions, finished plastics furniture parts, and metal room partitions
337910	Mattress Manufacturing	2219	Manufacture of other rubber products	rubber waterbed mattresses
337910	Mattress Manufacturing	2220	Manufacture of plastics products	plastic waterbed mattresses
337910	Mattress Manufacturing	3100	Manufacture of furniture	except rubber and plastic waterbed mattresses
337920	Blind and Shade Manufacturing	1392	Manufacture of made-up textile articles, except apparel	except wooden blinds and drapery rods, plastics shades and drapery rods, metal drapery rods, and metal shades and blinds
337920	Blind and Shade Manufacturing	1629	Manufacture of other products of wood; manufacture of articles of cork, straw and plaiting materials	wooden window blinds and curtain and drapery rods and fixtures
337920	Blind and Shade Manufacturing	2220	Manufacture of plastics products	plastic shades, blinds (e.g., miniblinds), and plastics hardware for hanging shades, blinds, and drapery
337920	Blind and Shade Manufacturing	2593	Manufacture of cutlery, hand tools and general hardware	drapery and curtain rods and hardware
337920	Blind and Shade Manufacturing	2599	Manufacture of other fabricated metal products n.e.c.	metal blinds
339112	Surgical and Medical Instrument Manufacturing	3250	Manufacture of medical and dental instruments and supplies
339113	Surgical Appliance and Supplies Manufacturing	2100	Manufacture of pharmaceuticals, medicinal chemical and botanical products	surgical dressings, surgical sutures, etc., medicated
339113	Surgical Appliance and Supplies Manufacturing	2813	Manufacture of other pumps, compressors, taps and valves	laboratory pumps (vacuum pumps and similar)
339113	Surgical Appliance and Supplies Manufacturing	3092	Manufacture of bicycles and invalid carriages	wheel chairs
339113	Surgical Appliance and Supplies Manufacturing	3250	Manufacture of medical and dental instruments and supplies	except medicated surgical dressings, laboratory pumps, wheel chairs, and personal safety devices
339113	Surgical Appliance and Supplies Manufacturing	3290	Other manufacturing n.e.c.	personal safety devices
339114	Dental Equipment and Supplies Manufacturing	3250	Manufacture of medical and dental instruments and supplies
339115	Ophthalmic Goods Manufacturing	3250	Manufacture of medical and dental instruments and supplies
339116	Dental Laboratories	3250	Manufacture of medical and dental instruments and supplies
339910	Jewelry and Silverware Manufacturing	2592	Treatment and coating of metals; machining	industrial engraving on precious metal; engraving (including laser) and etching precious jewelry; engraving (including laser), etching or chasing precious or precious clad hollowware and silverware
339910	Jewelry and Silverware Manufacturing	2599	Manufacture of other fabricated metal products n.e.c.	personal goods (cigar and cigarette cases, coin purses, compacts, etc.) of base metal and of base metal plated with precious metal
339910	Jewelry and Silverware Manufacturing	3211	Manufacture of jewellery and related articles	except engraving, chasing, or etching on precious jewelry, metal, or clad hollowware and silverware
339910	Jewelry and Silverware Manufacturing	3212	Manufacture of imitation jewellery and related articles	except personal goods of base metal or base metal plated with precious metal
339920	Sporting and Athletic Goods Manufacturing	2219	Manufacture of other rubber products	rubber wet suits and diving suits
339920	Sporting and Athletic Goods Manufacturing	2829	Manufacture of other special-purpose machinery	bowling alley equipment (pin setters and ball return equipment)
339920	Sporting and Athletic Goods Manufacturing	3220	Manufacture of musical instruments	game calls (mouth blown signaling instruments)
339920	Sporting and Athletic Goods Manufacturing	3230	Manufacture of sports goods	except game calls, wet suits, bowling alley equipment, and pool tables and related equipment
339920	Sporting and Athletic Goods Manufacturing	3240	Manufacture of games and toys	billiard and pool tables and equipment
339930	Doll, Toy, and Game Manufacturing	2640	Manufacture of consumer electronics	video game consoles (dedicated games)
339930	Doll, Toy, and Game Manufacturing	3092	Manufacture of bicycles and invalid carriages	baby carriages and strollers
339930	Doll, Toy, and Game Manufacturing	3230	Manufacture of sports goods	miscellaneous sporting toys (wiffle ball bats, other)
339930	Doll, Toy, and Game Manufacturing	3240	Manufacture of games and toys	except sporting toys, baby carriages, strollers, and dedicated video game consoles
339940	Office Supplies (except Paper) Manufacturing	1399	Manufacture of other textiles n.e.c.	artists' canvas boards and tracing cloth
339940	Office Supplies (except Paper) Manufacturing	1629	Manufacture of other products of wood; manufacture of articles of cork, straw and plaiting materials	frames for artists' canvases
339940	Office Supplies (except Paper) Manufacturing	1701	Manufacture of pulp, paper and paperboard	bulk carbon paper or stencil paper in rolls or large sheets
339940	Office Supplies (except Paper) Manufacturing	1709	Manufacture of other articles of paper and paperboard	ready to use carbon paper, duplicator stencils, etc.
339940	Office Supplies (except Paper) Manufacturing	2022	Manufacture of paints, varnishes and similar coatings, printing ink and mastics	artists' paints and colors
339940	Office Supplies (except Paper) Manufacturing	2817	Manufacture of office machinery and equipment (except computers and peripheral equipment)	staplers, hand-held punches, labelers, and similar office machinery, blackboards, whiteboards
339940	Office Supplies (except Paper) Manufacturing	2819	Manufacture of other general-purpose machinery	artists' air brushes
339940	Office Supplies (except Paper) Manufacturing	3290	Other manufacturing n.e.c.	except artists' canvas boards, canvas frames, hand-held office machines, artists' air brushes, and carbon paper
339950	Sign Manufacturing	1629	Manufacture of other products of wood; manufacture of articles of cork, straw and plaiting materials	wooden signs
339950	Sign Manufacturing	1811	Printing	printing plastic, wood, glass, etc. signs
339950	Sign Manufacturing	2220	Manufacture of plastics products	blanks for plastic name plates, plastic letters for signs
339950	Sign Manufacturing	2599	Manufacture of other fabricated metal products n.e.c.	metal signs and metal sign letters
339950	Sign Manufacturing	2790	Manufacture of other electrical equipment	except wooden, plastic, and metal nonelectric signs
339991	Gasket, Packing, and Sealing Device Manufacturing	1399	Manufacture of other textiles n.e.c.	textile gaskets
339991	Gasket, Packing, and Sealing Device Manufacturing	1512	Manufacture of luggage, handbags and the like, saddlery and harness	leather gaskets
339991	Gasket, Packing, and Sealing Device Manufacturing	1629	Manufacture of other products of wood; manufacture of articles of cork, straw and plaiting materials	cork gaskets
339991	Gasket, Packing, and Sealing Device Manufacturing	1709	Manufacture of other articles of paper and paperboard	paper or paperboard gaskets made from purchased paper
339991	Gasket, Packing, and Sealing Device Manufacturing	2219	Manufacture of other rubber products	except textile, leather, cork, paper, plastic, nonmetallic mineral and multimaterial laminated gaskets
339991	Gasket, Packing, and Sealing Device Manufacturing	2220	Manufacture of plastics products	plastic gaskets
339991	Gasket, Packing, and Sealing Device Manufacturing	2399	Manufacture of other non-metallic mineral products n.e.c.	nonmetallic mineral gaskets
339991	Gasket, Packing, and Sealing Device Manufacturing	2819	Manufacture of other general-purpose machinery	gaskets and sealing devices of a combination of materials or laminates of the same material
339992	Musical Instrument Manufacturing	3220	Manufacture of musical instruments
339993	Fastener, Button, Needle, and Pin Manufacturing	2599	Manufacture of other fabricated metal products n.e.c.	buckles, hooks, clasps, and similar
339993	Fastener, Button, Needle, and Pin Manufacturing	2826	Manufacture of machinery for textile, apparel and leather production	sewing needles, household or commercial
339993	Fastener, Button, Needle, and Pin Manufacturing	3290	Other manufacturing n.e.c.	except metal buckles, hooks, and similar, and sewing needles
339994	Broom, Brush, and Mop Manufacturing	3290	Other manufacturing n.e.c.
339995	Burial Casket Manufacturing	3290	Other manufacturing n.e.c.
339999	All Other Miscellaneous Manufacturing	1410	Manufacture of wearing apparel, except fur apparel	hair nets
339999	All Other Miscellaneous Manufacturing	1629	Manufacture of other products of wood; manufacture of articles of cork, straw and plaiting materials	wooden mirror and picture frames
339999	All Other Miscellaneous Manufacturing	2023	Manufacture of soap and detergents, cleaning and polishing preparations, perfumes, and toilet preparations	potpourri
339999	All Other Miscellaneous Manufacturing	2220	Manufacture of plastics products	miscellaneous plastic items
339999	All Other Miscellaneous Manufacturing	2599	Manufacture of other fabricated metal products n.e.c.	metal picture frames
339999	All Other Miscellaneous Manufacturing	2819	Manufacture of other general-purpose machinery	fire extinguishers
339999	All Other Miscellaneous Manufacturing	3220	Manufacture of musical instruments	music boxes and whistles
339999	All Other Miscellaneous Manufacturing	3240	Manufacture of games and toys	coin operated game machines, puppets, slot machines
339999	All Other Miscellaneous Manufacturing	3290	Other manufacturing n.e.c.	except coin operated game machines, puppets, slot machines, music boxes, whistles, fire extinguishers, picture frames, hair nets, potpourri, and miscellaneous plastics items
423110	Automobile and Other Motor Vehicle Merchant Wholesalers	4510	Sale of motor vehicles	except motor vehicle bodies and motorcycles, wholesale
423110	Automobile and Other Motor Vehicle Merchant Wholesalers	4530	Sale of motor vehicle parts and accessories	motor vehicle bodies, wholesale
423110	Automobile and Other Motor Vehicle Merchant Wholesalers	4540	Sale, maintenance and repair of motorcycles and related parts and accessories	motorcycle wholesalers
423120	Motor Vehicle Supplies and New Parts Merchant Wholesalers	4530	Sale of motor vehicle parts and accessories	except new motorcycle parts, engine testing equipment, and mechanics' hand tools
423120	Motor Vehicle Supplies and New Parts Merchant Wholesalers	4540	Sale, maintenance and repair of motorcycles and related parts and accessories	new motorcycle parts wholesale
423120	Motor Vehicle Supplies and New Parts Merchant Wholesalers	4659	Wholesale of other machinery and equipment	engine testing equipment
423120	Motor Vehicle Supplies and New Parts Merchant Wholesalers	4663	Wholesale of construction materials, hardware, plumbing and heating equipment and supplies	mechanics' hand tools
423130	Tire and Tube Merchant Wholesalers	4530	Sale of motor vehicle parts and accessories	except wholesale of motorcycle tires and tubes
423130	Tire and Tube Merchant Wholesalers	4540	Sale, maintenance and repair of motorcycles and related parts and accessories	wholesale of motorcycle tires and tubes
423140	Motor Vehicle Parts (Used) Merchant Wholesalers	4530	Sale of motor vehicle parts and accessories	except wholesale of used motorcycle parts
423140	Motor Vehicle Parts (Used) Merchant Wholesalers	4540	Sale, maintenance and repair of motorcycles and related parts and accessories	wholesale of used motorcycle parts
423210	Furniture Merchant Wholesalers	4649	Wholesale of other household goods	household furniture
423210	Furniture Merchant Wholesalers	4659	Wholesale of other machinery and equipment	except household furniture
423220	Home Furnishing Merchant Wholesalers	4641	Wholesale of textiles, clothing and footwear	linens (bed, bath, table, etc.)
423220	Home Furnishing Merchant Wholesalers	4649	Wholesale of other household goods	except linens and floor coverings
423220	Home Furnishing Merchant Wholesalers	4663	Wholesale of construction materials, hardware, plumbing and heating equipment and supplies	floor coverings
423310	Lumber, Plywood, Millwork, and Wood Panel Merchant Wholesalers	4649	Wholesale of other household goods	kitchen cabinets
423310	Lumber, Plywood, Millwork, and Wood Panel Merchant Wholesalers	4663	Wholesale of construction materials, hardware, plumbing and heating equipment and supplies	except kitchen cabinets
423320	Brick, Stone, and Related Construction Material Merchant Wholesalers	4663	Wholesale of construction materials, hardware, plumbing and heating equipment and supplies
423330	Roofing, Siding, and Insulation Material Merchant Wholesalers	4663	Wholesale of construction materials, hardware, plumbing and heating equipment and supplies
423390	Other Construction Material Merchant Wholesalers	4663	Wholesale of construction materials, hardware, plumbing and heating equipment and supplies
423410	Photographic Equipment and Supplies Merchant Wholesalers	4649	Wholesale of other household goods	except motion picture and theater projection equipment, commercial video equipment, and television cameras
423410	Photographic Equipment and Supplies Merchant Wholesalers	4659	Wholesale of other machinery and equipment	motion picture and theater projection equipment, commercial video equipment, and television cameras
423420	Office Equipment Merchant Wholesalers	4659	Wholesale of other machinery and equipment
423430	Computer and Computer Peripheral Equipment and Software Merchant Wholesalers	4651	Wholesale of computers, computer peripheral equipment and software
423440	Other Commercial Equipment Merchant Wholesalers	4659	Wholesale of other machinery and equipment
423450	Medical, Dental, and Hospital Equipment and Supplies Merchant Wholesalers	4649	Wholesale of other household goods	medical instruments and orthopedic devices
423450	Medical, Dental, and Hospital Equipment and Supplies Merchant Wholesalers	4659	Wholesale of other machinery and equipment	except household medical instruments and orthopedic devices
423460	Ophthalmic Goods Merchant Wholesalers	4649	Wholesale of other household goods
423490	Other Professional Equipment and Supplies Merchant Wholesalers	4659	Wholesale of other machinery and equipment
423510	Metal Service Centers and Other Metal Merchant Wholesalers	4662	Wholesale of metals and metal ores
423520	Coal and Other Mineral and Ore Merchant Wholesalers	4661	Wholesale of solid, liquid and gaseous fuels and related products	except metal ores
423520	Coal and Other Mineral and Ore Merchant Wholesalers	4662	Wholesale of metals and metal ores	metal ores
423610	Electrical Apparatus and Equipment, Wiring Supplies, and Related Equipment Merchant Wholesalers	4649	Wholesale of other household goods	lighting equipment and light bulbs
423610	Electrical Apparatus and Equipment, Wiring Supplies, and Related Equipment Merchant Wholesalers	4652	Wholesale of electronic and telecommunications equipment and parts	security systems merchant wholesalers
423610	Electrical Apparatus and Equipment, Wiring Supplies, and Related Equipment Merchant Wholesalers	4659	Wholesale of other machinery and equipment	except lighting equipment, light bulbs, and security systems
423620	Household Appliances, Electric Housewares, and Consumer Electronics Merchant Wholesalers	4649	Wholesale of other household goods
423690	Other Electronic Parts and Equipment Merchant Wholesalers	4652	Wholesale of electronic and telecommunications equipment and parts	except sonar and radar equipment
423690	Other Electronic Parts and Equipment Merchant Wholesalers	4659	Wholesale of other machinery and equipment	sonar and radar equipment
423710	Hardware Merchant Wholesalers	4663	Wholesale of construction materials, hardware, plumbing and heating equipment and supplies
423720	Plumbing and Heating Equipment and Supplies (Hydronics) Merchant Wholesalers	4659	Wholesale of other machinery and equipment	power boilers
423720	Plumbing and Heating Equipment and Supplies (Hydronics) Merchant Wholesalers	4663	Wholesale of construction materials, hardware, plumbing and heating equipment and supplies	except power boilers
423730	Warm Air Heating and Air-Conditioning Equipment and Supplies Merchant Wholesalers	4530	Sale of motor vehicle parts and accessories	automotive air-conditioners, wholesale
423730	Warm Air Heating and Air-Conditioning Equipment and Supplies Merchant Wholesalers	4663	Wholesale of construction materials, hardware, plumbing and heating equipment and supplies	except automotive air-conditioners
423740	Refrigeration Equipment and Supplies Merchant Wholesalers	4659	Wholesale of other machinery and equipment
423810	Construction and Mining (except Oil Well) Machinery and Equipment Merchant Wholesalers	4659	Wholesale of other machinery and equipment
423820	Farm and Garden Machinery and Equipment Merchant Wholesalers	4653	Wholesale of agricultural machinery, equipment and supplies
423830	Industrial Machinery and Equipment Merchant Wholesalers	4659	Wholesale of other machinery and equipment	except chainsaws, ladders, and welding supplies and consumables
423830	Industrial Machinery and Equipment Merchant Wholesalers	4663	Wholesale of construction materials, hardware, plumbing and heating equipment and supplies	chainsaws, ladders, and welding supplies and consumables
423840	Industrial Supplies Merchant Wholesalers	4659	Wholesale of other machinery and equipment	except printing inks
423840	Industrial Supplies Merchant Wholesalers	4669	Wholesale of waste and scrap and other products n.e.c.	printing inks
423850	Service Establishment Equipment and Supplies Merchant Wholesalers	4649	Wholesale of other household goods	janitorial supplies
423850	Service Establishment Equipment and Supplies Merchant Wholesalers	4659	Wholesale of other machinery and equipment	except janitorial supplies
423860	Transportation Equipment and Supplies (except Motor Vehicle) Merchant Wholesalers	4659	Wholesale of other machinery and equipment
423910	Sporting and Recreational Goods and Supplies Merchant Wholesalers	4510	Sale of motor vehicles	wholesale of go-carts
423910	Sporting and Recreational Goods and Supplies Merchant Wholesalers	4649	Wholesale of other household goods	except go-carts and hot tubs
423910	Sporting and Recreational Goods and Supplies Merchant Wholesalers	4663	Wholesale of construction materials, hardware, plumbing and heating equipment and supplies	hot tubs
423920	Toy and Hobby Goods and Supplies Merchant Wholesalers	4649	Wholesale of other household goods
423930	Recyclable Material Merchant Wholesalers	4669	Wholesale of waste and scrap and other products n.e.c.
423940	Jewelry, Watch, Precious Stone, and Precious Metal Merchant Wholesalers	4649	Wholesale of other household goods	except precious stones
423940	Jewelry, Watch, Precious Stone, and Precious Metal Merchant Wholesalers	4669	Wholesale of waste and scrap and other products n.e.c.	precious stones
423990	Other Miscellaneous Durable Goods Merchant Wholesalers	4649	Wholesale of other household goods	pre-recorded audio and video tapes, CDs, records, and similar; luggage, and musical instruments
423990	Other Miscellaneous Durable Goods Merchant Wholesalers	4659	Wholesale of other machinery and equipment	coin-operated games and amusement devices
423990	Other Miscellaneous Durable Goods Merchant Wholesalers	4661	Wholesale of solid, liquid and gaseous fuels and related products	firewood
423990	Other Miscellaneous Durable Goods Merchant Wholesalers	4663	Wholesale of construction materials, hardware, plumbing and heating equipment and supplies	ties, poles, wood chips and shavings
423990	Other Miscellaneous Durable Goods Merchant Wholesalers	4690	Non-specialized wholesale trade	except ties, poles, wood chips, firewood, coin-operated games, prerecorded audio and video tapes, luggage, and musical instruments
424110	Printing and Writing Paper Merchant Wholesalers	4669	Wholesale of waste and scrap and other products n.e.c.
424120	Stationery and Office Supplies Merchant Wholesalers	4649	Wholesale of other household goods
424130	Industrial and Personal Service Paper Merchant Wholesalers	4649	Wholesale of other household goods	disposable cups, dishes, flatware, etc.
424130	Industrial and Personal Service Paper Merchant Wholesalers	4669	Wholesale of waste and scrap and other products n.e.c.	except disposable cups, dishes, flatware, etc.
424210	Drugs and Druggists' Sundries Merchant Wholesalers	4649	Wholesale of other household goods
424310	Piece Goods, Notions, and Other Dry Goods Merchant Wholesalers	4641	Wholesale of textiles, clothing and footwear
424320	Men's and Boys' Clothing and Furnishings Merchant Wholesalers	4641	Wholesale of textiles, clothing and footwear
424330	Women's, Children's, and Infants' Clothing and Accessories Merchant Wholesalers	4641	Wholesale of textiles, clothing and footwear
424340	Footwear Merchant Wholesalers	4641	Wholesale of textiles, clothing and footwear
424410	General Line Grocery Merchant Wholesalers	4630	Wholesale of food, beverages and tobacco
424420	Packaged Frozen Food Merchant Wholesalers	4630	Wholesale of food, beverages and tobacco
424430	Dairy Product (except Dried or Canned) Merchant Wholesalers	4630	Wholesale of food, beverages and tobacco
424440	Poultry and Poultry Product Merchant Wholesalers	4620	Wholesale of agricultural raw materials and live animals	live poultry
424440	Poultry and Poultry Product Merchant Wholesalers	4630	Wholesale of food, beverages and tobacco	except live poultry
424450	Confectionery Merchant Wholesalers	4630	Wholesale of food, beverages and tobacco
424460	Fish and Seafood Merchant Wholesalers	4630	Wholesale of food, beverages and tobacco
424470	Meat and Meat Product Merchant Wholesalers	4630	Wholesale of food, beverages and tobacco
424480	Fresh Fruit and Vegetable Merchant Wholesalers	4630	Wholesale of food, beverages and tobacco
424490	Other Grocery and Related Products Merchant Wholesalers	4630	Wholesale of food, beverages and tobacco	except flavoring extracts
424490	Other Grocery and Related Products Merchant Wholesalers	4669	Wholesale of waste and scrap and other products n.e.c.	flavoring extracts
424510	Grain and Field Bean Merchant Wholesalers	4620	Wholesale of agricultural raw materials and live animals
424520	Livestock Merchant Wholesalers	4620	Wholesale of agricultural raw materials and live animals
424590	Other Farm Product Raw Material Merchant Wholesalers	4620	Wholesale of agricultural raw materials and live animals	except cacao beans and raw, unrefined sugar
424590	Other Farm Product Raw Material Merchant Wholesalers	4630	Wholesale of food, beverages and tobacco	cacao beans and raw, unrefined sugar
424610	Plastics Materials and Basic Forms and Shapes Merchant Wholesalers	4669	Wholesale of waste and scrap and other products n.e.c.
424690	Other Chemical and Allied Products Merchant Wholesalers	4649	Wholesale of other household goods	cleaning and polishing preparations
424690	Other Chemical and Allied Products Merchant Wholesalers	4663	Wholesale of construction materials, hardware, plumbing and heating equipment and supplies	turpentine
424690	Other Chemical and Allied Products Merchant Wholesalers	4669	Wholesale of waste and scrap and other products n.e.c.	except cleaning and polishing preparations and turpentine
424710	Petroleum Bulk Stations and Terminals	4661	Wholesale of solid, liquid and gaseous fuels and related products
424720	Petroleum and Petroleum Products Merchant Wholesalers (except Bulk Stations and Terminals)	4661	Wholesale of solid, liquid and gaseous fuels and related products
424810	Beer and Ale Merchant Wholesalers	4630	Wholesale of food, beverages and tobacco
424820	Wine and Distilled Alcoholic Beverage Merchant Wholesalers	4630	Wholesale of food, beverages and tobacco
424910	Farm Supplies Merchant Wholesalers	4620	Wholesale of agricultural raw materials and live animals	except fertilizers, pesticides and agricultural chemicals
424910	Farm Supplies Merchant Wholesalers	4669	Wholesale of waste and scrap and other products n.e.c.	fertilizers, pesticides, agricultural chemicals
424920	Book, Periodical, and Newspaper Merchant Wholesalers	4649	Wholesale of other household goods
424930	Flower, Nursery Stock, and Florists' Supplies Merchant Wholesalers	4620	Wholesale of agricultural raw materials and live animals
424940	Tobacco and Tobacco Product Merchant Wholesalers	4630	Wholesale of food, beverages and tobacco
424950	Paint, Varnish, and Supplies Merchant Wholesalers	4663	Wholesale of construction materials, hardware, plumbing and heating equipment and supplies	except pigments for paint
424950	Paint, Varnish, and Supplies Merchant Wholesalers	4669	Wholesale of waste and scrap and other products n.e.c.	pigments for paint
424990	Other Miscellaneous Nondurable Goods Merchant Wholesalers	4620	Wholesale of agricultural raw materials and live animals	dressed furs and skins, pet animals, bait, artificial and live Christmas trees, and oilseed cake
424990	Other Miscellaneous Nondurable Goods Merchant Wholesalers	4630	Wholesale of food, beverages and tobacco	ice for food purposes
424990	Other Miscellaneous Nondurable Goods Merchant Wholesalers	4641	Wholesale of textiles, clothing and footwear	yarn, textile bags, and felt
424990	Other Miscellaneous Nondurable Goods Merchant Wholesalers	4649	Wholesale of other household goods	leather goods (except belting, gloves, handbags, travel bags, and footwear)
424990	Other Miscellaneous Nondurable Goods Merchant Wholesalers	4661	Wholesale of solid, liquid and gaseous fuels and related products	charcoal
424990	Other Miscellaneous Nondurable Goods Merchant Wholesalers	4669	Wholesale of waste and scrap and other products n.e.c.	crude rubber, plastics foam, inedible animal and vegetable oils, plant food, etc.; sawdust and wood pulp
424990	Other Miscellaneous Nondurable Goods Merchant Wholesalers	4690	Non-specialized wholesale trade	general merchandise, nondurable
425110	Business to Business Electronic Markets	4510	Sale of motor vehicles	motor vehicle B2B
425110	Business to Business Electronic Markets	4530	Sale of motor vehicle parts and accessories	parts B2B markets
425110	Business to Business Electronic Markets	4540	Sale, maintenance and repair of motorcycles and related parts and accessories	motorcycle and parts B2B markets
425110	Business to Business Electronic Markets	4610	Wholesale on a fee or contract basis	except B2B of motor vehicles, motorcycles, and parts
425120	Wholesale Trade Agents and Brokers	4510	Sale of motor vehicles	motor vehicle agents and brokers
425120	Wholesale Trade Agents and Brokers	4530	Sale of motor vehicle parts and accessories	parts agents and brokers
425120	Wholesale Trade Agents and Brokers	4540	Sale, maintenance and repair of motorcycles and related parts and accessories	motorcycle agents and brokers
425120	Wholesale Trade Agents and Brokers	4610	Wholesale on a fee or contract basis	except agents and brokers for motor vehicles, motorcycles, and parts
441110	New Car Dealers	4510	Sale of motor vehicles
441120	Used Car Dealers	4510	Sale of motor vehicles
441210	Recreational Vehicle Dealers	4510	Sale of motor vehicles	except RV parts and accessories dealers
441210	Recreational Vehicle Dealers	4530	Sale of motor vehicle parts and accessories	RV parts and accessories dealers
441222	Boat Dealers	3315	Repair of transport equipment, except motor vehicles	retail and repair of new boats, primarily repair
441222	Boat Dealers	4763	Retail sale of sporting equipment in specialized stores	except boat dealers with primary repair receipts
441228	Motorcycle, ATV, and All Other Motor Vehicle Dealers	4510	Sale of motor vehicles	except retail aircraft and motorcycle dealers
441228	Motorcycle, ATV, and All Other Motor Vehicle Dealers	4540	Sale, maintenance and repair of motorcycles and related parts and accessories	retail motorcycle dealers
441228	Motorcycle, ATV, and All Other Motor Vehicle Dealers	4773	Other retail sale of new goods in specialized stores	retail aircraft dealers
441310	Automotive Parts and Accessories Stores	4530	Sale of motor vehicle parts and accessories	except auto audio stores
441310	Automotive Parts and Accessories Stores	4742	Retail sale of audio and video equipment in specialized stores	auto audio equipment stores (car stereo stores)
441320	Tire Dealers	4530	Sale of motor vehicle parts and accessories	except motorcycle tire dealers, new and used
441320	Tire Dealers	4540	Sale, maintenance and repair of motorcycles and related parts and accessories	motorcycle tire dealers, new and used
442110	Furniture Stores	4759	Retail sale of electrical household appliances, furniture, lighting equipment and other household articles in specialized stores
442210	Floor Covering Stores	4753	Retail sale of carpets, rugs, wall and floor coverings in specialized stores
442291	Window Treatment Stores	4753	Retail sale of carpets, rugs, wall and floor coverings in specialized stores	except blind and shade stores with primary repair receipts
442291	Window Treatment Stores	9524	Repair of furniture and home furnishings	retailing new blinds and shades in combination with repair, repair as primary source of receipts
442299	All Other Home Furnishings Stores	4759	Retail sale of electrical household appliances, furniture, lighting equipment and other household articles in specialized stores	except custom picture framing shops
442299	All Other Home Furnishings Stores	4773	Other retail sale of new goods in specialized stores	custom picture framing shops
443141	Household Appliance Stores	4759	Retail sale of electrical household appliances, furniture, lighting equipment and other household articles in specialized stores	except retail stores for appliances with primary repair receipts
443141	Household Appliance Stores	9522	Repair of household appliances and home and garden equipment	retailing new electrical appliances combined with repair services, repair as primary source of receipts
443142	Electronics Stores	3313	Repair of electronic and optical equipment	retail and repair of cameras combined, repair as primary source of receipts
443142	Electronics Stores	4741	Retail sale of computers, peripheral units, software and telecommunications equipment in specialized stores	computer, software, and telecommunications equipment stores
443142	Electronics Stores	4742	Retail sale of audio and video equipment in specialized stores	except computer, software, and telecommunications equipment stores, prerecorded tape, compact disc, and record stores, camera and photographic supplies stores, and consumer electronics stores with primary repair receipts
443142	Electronics Stores	4762	Retail sale of music and video recordings in specialized stores	prerecorded tape, compact disc, and record stores
443142	Electronics Stores	4773	Other retail sale of new goods in specialized stores	camera and photographic supplies stores, except camera stores with primary repair receipts
443142	Electronics Stores	9521	Repair of consumer electronics	retailing new and repairing consumer electronics with repair as primary source of receipts
444110	Home Centers	4752	Retail sale of hardware, paints and glass in specialized stores
444120	Paint and Wallpaper Stores	4752	Retail sale of hardware, paints and glass in specialized stores	except wallpaper stores
444120	Paint and Wallpaper Stores	4753	Retail sale of carpets, rugs, wall and floor coverings in specialized stores	wallpaper stores
444130	Hardware Stores	4752	Retail sale of hardware, paints and glass in specialized stores
444190	Other Building Material Dealers	4752	Retail sale of hardware, paints and glass in specialized stores	except lighting fixture stores
444190	Other Building Material Dealers	4759	Retail sale of electrical household appliances, furniture, lighting equipment and other household articles in specialized stores	lighting fixture stores
444210	Outdoor Power Equipment Stores	4752	Retail sale of hardware, paints and glass in specialized stores	except outdoor equipment stores with primary repair receipts
444210	Outdoor Power Equipment Stores	9522	Repair of household appliances and home and garden equipment	retailing new outdoor power equipment in combination with repair, repair as primary source of receipts
444220	Nursery, Garden Center, and Farm Supply Stores	4773	Other retail sale of new goods in specialized stores
445110	Supermarkets and Other Grocery (except Convenience) Stores	4711	Retail sale in non-specialized stores with food, beverages or tobacco predominating
445120	Convenience Stores	4711	Retail sale in non-specialized stores with food, beverages or tobacco predominating
445210	Meat Markets	4721	Retail sale of food in specialized stores
445220	Fish and Seafood Markets	4721	Retail sale of food in specialized stores
445230	Fruit and Vegetable Markets	4721	Retail sale of food in specialized stores	except fruit and vegetable stands
445230	Fruit and Vegetable Markets	4781	Retail sale via stalls and markets of food, beverages and tobacco products	fruit and vegetable stands (market type)
445291	Baked Goods Stores	4721	Retail sale of food in specialized stores
445292	Confectionery and Nut Stores	4721	Retail sale of food in specialized stores
445299	All Other Specialty Food Stores	4721	Retail sale of food in specialized stores	except bottled water and soft drink stores
445299	All Other Specialty Food Stores	4722	Retail sale of beverages in specialized stores	bottled water and bottled soft drink stores
445310	Beer, Wine, and Liquor Stores	4722	Retail sale of beverages in specialized stores
446110	Pharmacies and Drug Stores	4772	Retail sale of pharmaceutical and medical goods, cosmetic and toilet articles in specialized stores
446120	Cosmetics, Beauty Supplies, and Perfume Stores	4772	Retail sale of pharmaceutical and medical goods, cosmetic and toilet articles in specialized stores
446130	Optical Goods Stores	4773	Other retail sale of new goods in specialized stores
446191	Food (Health) Supplement Stores	4721	Retail sale of food in specialized stores
446199	All Other Health and Personal Care Stores	4772	Retail sale of pharmaceutical and medical goods, cosmetic and toilet articles in specialized stores
447110	Gasoline Stations with Convenience Stores	4711	Retail sale in non-specialized stores with food, beverages or tobacco predominating	gas stations with convenience stores, primarily selling food or beverages
447110	Gasoline Stations with Convenience Stores	4730	Retail sale of automotive fuel in specialized stores	except gas stations with convenience stores primarily selling goods other than fuels
447190	Other Gasoline Stations	4730	Retail sale of automotive fuel in specialized stores
448110	Men's Clothing Stores	4771	Retail sale of clothing, footwear and leather articles in specialized stores
448120	Women's Clothing Stores	4771	Retail sale of clothing, footwear and leather articles in specialized stores
448130	Children's and Infants' Clothing Stores	4771	Retail sale of clothing, footwear and leather articles in specialized stores
448140	Family Clothing Stores	4771	Retail sale of clothing, footwear and leather articles in specialized stores
448150	Clothing Accessories Stores	4771	Retail sale of clothing, footwear and leather articles in specialized stores	except wig and hairpiece stores
448150	Clothing Accessories Stores	4773	Other retail sale of new goods in specialized stores	wig and hairpiece stores
448190	Other Clothing Stores	4771	Retail sale of clothing, footwear and leather articles in specialized stores
448210	Shoe Stores	4771	Retail sale of clothing, footwear and leather articles in specialized stores
448310	Jewelry Stores	4773	Other retail sale of new goods in specialized stores	except jewelry stores with primary repair receipts
448310	Jewelry Stores	9529	Repair of other personal and household goods	retailing new jewelry, clocks, and watches in combination with repair of these items, repair primary source of revenue
448320	Luggage and Leather Goods Stores	4771	Retail sale of clothing, footwear and leather articles in specialized stores	except luggage and leather goods stores with primary repair receipts
448320	Luggage and Leather Goods Stores	9523	Repair of footwear and leather goods	retailing new luggage and leather goods with repair as primary source of receipts
451110	Sporting Goods Stores	4763	Retail sale of sporting equipment in specialized stores	except sporting goods stores with primary repair receipts
451110	Sporting Goods Stores	9529	Repair of other personal and household goods	sporting goods stores with primary repair receipts
451120	Hobby, Toy, and Game Stores	4764	Retail sale of games and toys in specialized stores
451130	Sewing, Needlework, and Piece Goods Stores	4751	Retail sale of textiles in specialized stores
451140	Musical Instrument and Supplies Stores	4759	Retail sale of electrical household appliances, furniture, lighting equipment and other household articles in specialized stores	except musical instrument stores with primary repair receipts
451140	Musical Instrument and Supplies Stores	9529	Repair of other personal and household goods	retail sale of new musical instruments combined with repair, repair as primary source of receipts
451211	Book Stores	4761	Retail sale of books, newspapers and stationary in specialized stores
451212	News Dealers and Newsstands	4761	Retail sale of books, newspapers and stationary in specialized stores
452111	Department Stores (except Discount Department Stores)	4719	Other retail sale in non-specialized stores
452112	Discount Department Stores	4719	Other retail sale in non-specialized stores
452910	Warehouse Clubs and Supercenters	4711	Retail sale in non-specialized stores with food, beverages or tobacco predominating	warehouse clubs and superstores with grocery or beverage lines predominant
452910	Warehouse Clubs and Supercenters	4719	Other retail sale in non-specialized stores	warehouse clubs and superstores with lines other than grocery or beverage predominant
452990	All Other General Merchandise Stores	4530	Sale of motor vehicle parts and accessories	auto and home stores
452990	All Other General Merchandise Stores	4719	Other retail sale in non-specialized stores	except auto and home stores
453110	Florists	4773	Other retail sale of new goods in specialized stores
453210	Office Supplies and Stationery Stores	4761	Retail sale of books, newspapers and stationary in specialized stores
453220	Gift, Novelty, and Souvenir Stores	4773	Other retail sale of new goods in specialized stores
453310	Used Merchandise Stores	4774	Retail sale of second-hand goods
453910	Pet and Pet Supplies Stores	4773	Other retail sale of new goods in specialized stores
453920	Art Dealers	4773	Other retail sale of new goods in specialized stores
453930	Manufactured (Mobile) Home Dealers	4773	Other retail sale of new goods in specialized stores
453991	Tobacco Stores	4723	Retail sale of tobacco products in specialized stores
453998	All Other Miscellaneous Store Retailers (except Tobacco Stores)	2396	Cutting, shaping and finishing of stone	custom finishing and lettering of tombstones
453998	All Other Miscellaneous Store Retailers (except Tobacco Stores)	4752	Retail sale of hardware, paints and glass in specialized stores	sauna and hot tub stores
453998	All Other Miscellaneous Store Retailers (except Tobacco Stores)	4759	Retail sale of electrical household appliances, furniture, lighting equipment and other household articles in specialized stores	home security equipment stores and candle stores
453998	All Other Miscellaneous Store Retailers (except Tobacco Stores)	4773	Other retail sale of new goods in specialized stores	except sauna and hot tub stores, candle stores, home security stores, and general merchandise auction houses
453998	All Other Miscellaneous Store Retailers (except Tobacco Stores)	4774	Retail sale of second-hand goods	general merchandise auction houses
454111	Electronic Shopping	4791	Retail sale via mail order houses or via Internet
454112	Electronic Auctions	4791	Retail sale via mail order houses or via Internet
454113	Mail-Order Houses	4791	Retail sale via mail order houses or via Internet
454210	Vending Machine Operators	4799	Other retail sale not in stores, stalls or markets
454310	Fuel Dealers	4799	Other retail sale not in stores, stalls or markets
454390	Other Direct Selling Establishments	4781	Retail sale via stalls and markets of food, beverages and tobacco products	temporary food, beverage, and tobacco stands
454390	Other Direct Selling Establishments	4782	Retail sale via stalls and markets of textiles, clothing and footwear	temporary apparel stands
454390	Other Direct Selling Establishments	4789	Retail sale via stalls and markets of other goods	temporary stands (except newsstands), seasonal stands, such as temporary fruit stands and Christmas tree stands, etc., flea market stands, bazaars, street vendors
454390	Other Direct Selling Establishments	4799	Other retail sale not in stores, stalls or markets	except temporary stands for food, beverage, tobacco, apparel, street vendors, and flea market stands
481111	Scheduled Passenger Air Transportation	5110	Passenger air transport
481112	Scheduled Freight Air Transportation	5120	Freight air transport
481211	Nonscheduled Chartered Passenger Air Transportation	5110	Passenger air transport
481212	Nonscheduled Chartered Freight Air Transportation	5120	Freight air transport
481219	Other Nonscheduled Air Transportation	5110	Passenger air transport
482111	Line-Haul Railroads	4911	Passenger rail transport, interurban	interurban passenger rail transportation
482111	Line-Haul Railroads	4912	Freight rail transport	except interurban passenger rail transportation
482112	Short Line Railroads	4912	Freight rail transport
483111	Deep Sea Freight Transportation	5012	Sea and coastal freight water transport
483112	Deep Sea Passenger Transportation	5011	Sea and coastal passenger water transport
483113	Coastal and Great Lakes Freight Transportation	5012	Sea and coastal freight water transport
483114	Coastal and Great Lakes Passenger Transportation	5011	Sea and coastal passenger water transport
483211	Inland Water Freight Transportation	5022	Inland freight water transport
483212	Inland Water Passenger Transportation	5021	Inland passenger water transport
484110	General Freight Trucking, Local	4923	Freight transport by road
484121	General Freight Trucking, Long-Distance, Truckload	4923	Freight transport by road
484122	General Freight Trucking, Long-Distance, Less Than Truckload	4923	Freight transport by road
484210	Used Household and Office Goods Moving	4923	Freight transport by road
484220	Specialized Freight (except Used Goods) Trucking, Local	4923	Freight transport by road
484230	Specialized Freight (except Used Goods) Trucking, Long-Distance	4923	Freight transport by road
485111	Mixed Mode Transit Systems	4921	Urban and suburban passenger land transport
485112	Commuter Rail Systems	4921	Urban and suburban passenger land transport
485113	Bus and Other Motor Vehicle Transit Systems	4921	Urban and suburban passenger land transport
485119	Other Urban Transit Systems	4921	Urban and suburban passenger land transport
485210	Interurban and Rural Bus Transportation	4922	Other passenger land transport
485310	Taxi Service	4922	Other passenger land transport
485320	Limousine Service	4922	Other passenger land transport
485410	School and Employee Bus Transportation	4922	Other passenger land transport
485510	Charter Bus Industry	4922	Other passenger land transport
485991	Special Needs Transportation	4922	Other passenger land transport
485999	All Other Transit and Ground Passenger Transportation	4922	Other passenger land transport
486110	Pipeline Transportation of Crude Oil	4930	Transport via pipeline
486210	Pipeline Transportation of Natural Gas	4930	Transport via pipeline
486910	Pipeline Transportation of Refined Petroleum Products	4930	Transport via pipeline
486990	All Other Pipeline Transportation	4930	Transport via pipeline
487110	Scenic and Sightseeing Transportation, Land	4911	Passenger rail transport, interurban	operation of scenic and sightseeing railroads
487110	Scenic and Sightseeing Transportation, Land	4922	Other passenger land transport	except operation of scenic and sightseeing railroads
487210	Scenic and Sightseeing Transportation, Water	5011	Sea and coastal passenger water transport	except inland sightseeing by water and inland charter fishing boats
487210	Scenic and Sightseeing Transportation, Water	5021	Inland passenger water transport	inland water sightseeing transportation and inland charter fishing boats
487990	Scenic and Sightseeing Transportation, Other	4922	Other passenger land transport	except air sightseeing transport (helicopter, hot air balloon, etc.)
487990	Scenic and Sightseeing Transportation, Other	5110	Passenger air transport	sightseeing air transportation (helicopter, hot air balloon, etc.), nonscheduled sightseeing transportation
488111	Air Traffic Control	5223	Service activities incidental to air transportation
488119	Other Airport Operations	5223	Service activities incidental to air transportation	except contract baggage handling and sweeping runways
488119	Other Airport Operations	5224	Cargo handling	baggage or cargo handling on a contract basis at airports
488119	Other Airport Operations	8129	Other building and industrial cleaning activities	cleaning and sweeping airport runways
488190	Other Support Activities for Air Transportation	3315	Repair of transport equipment, except motor vehicles	except non-repair services, such as aircraft testing services
488190	Other Support Activities for Air Transportation	5223	Service activities incidental to air transportation	other services, such as aircraft testing services
488210	Support Activities for Rail Transportation	3315	Repair of transport equipment, except motor vehicles	repairing locomotives and railroad cars (except factory rebuilding or factory conversion)
488210	Support Activities for Rail Transportation	5221	Service activities incidental to land transportation	except locomotive and railroad car repair, contract loading and unloading of rail cars, and freight car cleaning services
488210	Support Activities for Rail Transportation	5224	Cargo handling	loading and unloading rail cars, contract basis at rail yards
488210	Support Activities for Rail Transportation	8129	Other building and industrial cleaning activities	freight car cleaning services
488310	Port and Harbor Operations	5222	Service activities incidental to water transportation
488320	Marine Cargo Handling	5224	Cargo handling	except ship hold cleaning services
488320	Marine Cargo Handling	8129	Other building and industrial cleaning activities	ship hold cleaning services
488330	Navigational Services to Shipping	5222	Service activities incidental to water transportation
488390	Other Support Activities for Water Transportation	3315	Repair of transport equipment, except motor vehicles	ship scaling not done in shipyards, repairs and routine maintenance performed by floating dry-docks
488390	Other Support Activities for Water Transportation	3830	Materials recovery	ship breaking or dismantling done on a floating dry dock
488390	Other Support Activities for Water Transportation	5222	Service activities incidental to water transportation	vessel supply services
488390	Other Support Activities for Water Transportation	5229	Other transportation support activities	except vessel supply services, floating dry dock repair and maintenance services, and ship breaking or dismantling on a floating dry dock
488410	Motor Vehicle Towing	5221	Service activities incidental to land transportation
488490	Other Support Activities for Road Transportation	5221	Service activities incidental to land transportation	except loading and unloading trucks, road cargo surveyors, street sweeping and snow removal
488490	Other Support Activities for Road Transportation	5224	Cargo handling	loading and unloading trucks at terminals
488490	Other Support Activities for Road Transportation	5229	Other transportation support activities	cargo surveyors-truck transportation
488490	Other Support Activities for Road Transportation	8129	Other building and industrial cleaning activities	street sweeping and snow removal on highways, bridges, roads, etc.
488510	Freight Transportation Arrangement	5229	Other transportation support activities
488991	Packing and Crating	5229	Other transportation support activities
488999	All Other Support Activities for Transportation	0910	Support activities for petroleum and natural gas extraction	liquefaction of natural gas at the mine site
488999	All Other Support Activities for Transportation	5221	Service activities incidental to land transportation	except liquefaction of natural gas at the mine site, nongovernment space flight centers, and arrangement of van or car pools
488999	All Other Support Activities for Transportation	5223	Service activities incidental to air transportation	nongovernment space flight operations centers not providing space transportation
488999	All Other Support Activities for Transportation	5229	Other transportation support activities	arrangement of car pools and van pools
491110	Postal Service	5310	Postal activities
492110	Couriers and Express Delivery Services	5320	Courier activities
492210	Local Messengers and Local Delivery	5320	Courier activities
493110	General Warehousing and Storage	5210	Warehousing and storage
493120	Refrigerated Warehousing and Storage	5210	Warehousing and storage
493130	Farm Product Warehousing and Storage	5210	Warehousing and storage
493190	Other Warehousing and Storage	5210	Warehousing and storage
511110	Newspaper Publishers	5813	Publishing of newspapers, journals and periodicals
511120	Periodical Publishers	5813	Publishing of newspapers, journals and periodicals
511130	Book Publishers	5811	Book publishing
511140	Directory and Mailing List Publishers	5812	Publishing of directories and mailing lists
511191	Greeting Card Publishers	5819	Other publishing activities
511199	All Other Publishers	5811	Book publishing	yearbook publishing
511199	All Other Publishers	5819	Other publishing activities	except yearbook publishing
511210	Software Publishers	5820	Software publishing
512110	Motion Picture and Video Production	5911	Motion picture, video and television programme production activities
512120	Motion Picture and Video Distribution	5913	Motion picture, video and television programme distribution activities
512131	Motion Picture Theaters (except Drive-Ins)	5914	Motion picture projection activities
512132	Drive-In Motion Picture Theaters	5914	Motion picture projection activities
512191	Teleproduction and Other Postproduction Services	5912	Motion picture, video and television programme post-production activities
512199	Other Motion Picture and Video Industries	5912	Motion picture, video and television programme post-production activities	except motion picture booking agencies
512199	Other Motion Picture and Video Industries	5913	Motion picture, video and television programme distribution activities	motion picture booking agencies
512210	Record Production	5920	Sound recording and music publishing activities
512220	Integrated Record Production/Distribution	5920	Sound recording and music publishing activities
512230	Music Publishers	5920	Sound recording and music publishing activities
512240	Sound Recording Studios	5920	Sound recording and music publishing activities
512290	Other Sound Recording Industries	5920	Sound recording and music publishing activities
515111	Radio Networks	6010	Radio broadcasting	except transmission only
515111	Radio Networks	6120	Wireless telecommunications activities	transmission only
515112	Radio Stations	6010	Radio broadcasting	except transmission only
515112	Radio Stations	6120	Wireless telecommunications activities	transmission only
515120	Television Broadcasting	6020	Television programming and broadcasting activities	except transmission only
515120	Television Broadcasting	6120	Wireless telecommunications activities	transmission only
515210	Cable and Other Subscription Programming	6020	Television programming and broadcasting activities	except transmission only
515210	Cable and Other Subscription Programming	6120	Wireless telecommunications activities	transmission only
517110	Wired Telecommunications Carriers	6110	Wired telecommunications activities	except direct-to-home satellite television service
517110	Wired Telecommunications Carriers	6130	Satellite telecommunications activities	direct-to-home satellite television service
517210	Wireless Telecommunications Carriers (except Satellite)	6120	Wireless telecommunications activities
517410	Satellite Telecommunications	6130	Satellite telecommunications activities	except satellite telecommunications resellers
517410	Satellite Telecommunications	6190	Other telecommunications activities	satellite telecommunications resellers
517911	Telecommunications Resellers	6190	Other telecommunications activities
517919	All Other Telecommunications	6190	Other telecommunications activities
518210	Data Processing, Hosting, and Related Services	6311	Data processing, hosting and related activities	except microfilming services
518210	Data Processing, Hosting, and Related Services	7420	Photographic activities	microfilming services
519110	News Syndicates	6391	News agency activities
519120	Libraries and Archives	9101	Library and archives activities
519130	Internet Publishing and Broadcasting and Web Search Portals	5811	Book publishing	Internet only book publishing
519130	Internet Publishing and Broadcasting and Web Search Portals	5812	Publishing of directories and mailing lists	on-line directory, collection, and mailing list publishing
519130	Internet Publishing and Broadcasting and Web Search Portals	5813	Publishing of newspapers, journals and periodicals	Internet only newspaper, journal and periodical publishing
519130	Internet Publishing and Broadcasting and Web Search Portals	5819	Other publishing activities	publishing exclusively on the Internet, other than newspapers, journals, periodicals, music, and software
519130	Internet Publishing and Broadcasting and Web Search Portals	5920	Sound recording and music publishing activities	Internet music publishing without traditional music publishing
519130	Internet Publishing and Broadcasting and Web Search Portals	6010	Radio broadcasting	Internet radio broadcasting
519130	Internet Publishing and Broadcasting and Web Search Portals	6020	Television programming and broadcasting activities	Internet television broadcasting
519130	Internet Publishing and Broadcasting and Web Search Portals	6312	Web portals	web search portals
519190	All Other Information Services	6399	Other information service activities n.e.c.	except stock photo libraries and services
519190	All Other Information Services	9101	Library and archives activities	stock photo libraries and services
521110	Monetary Authorities-Central Bank	6411	Central banking
522110	Commercial Banking	6419	Other monetary intermediation
522120	Savings Institutions	6419	Other monetary intermediation
522130	Credit Unions	6419	Other monetary intermediation
522190	Other Depository Credit Intermediation	6419	Other monetary intermediation
522210	Credit Card Issuing	6492	Other credit granting
522220	Sales Financing	6491	Financial leasing	establishments providing a combination of sales financing and finance leasing (finance leasing primary).
522220	Sales Financing	6492	Other credit granting	except units providing a combination of sales financing and financial leasing with financial leasing primary
522291	Consumer Lending	6492	Other credit granting
522292	Real Estate Credit	6492	Other credit granting
522293	International Trade Financing	6492	Other credit granting
522294	Secondary Market Financing	6499	Other financial service activities, except insurance and pension funding activities, n.e.c.
522298	All Other Nondepository Credit Intermediation	6411	Central banking	national office supervising credit unions (similar to oversight of banks by Central Bank)
522298	All Other Nondepository Credit Intermediation	6492	Other credit granting	except credit union oversight and factoring accounts receivable
522298	All Other Nondepository Credit Intermediation	6499	Other financial service activities, except insurance and pension funding activities, n.e.c.	factoring accounts receivable
522310	Mortgage and Nonmortgage Loan Brokers	6619	Other activities auxiliary to financial service activities
522320	Financial Transactions Processing, Reserve, and Clearinghouse Activities	6619	Other activities auxiliary to financial service activities
522390	Other Activities Related to Credit Intermediation	6419	Other monetary intermediation
523110	Investment Banking and Securities Dealing	6499	Other financial service activities, except insurance and pension funding activities, n.e.c.
523120	Securities Brokerage	6612	Security and commodity contracts brokerage
523130	Commodity Contracts Dealing	6499	Other financial service activities, except insurance and pension funding activities, n.e.c.	except foreign currency exchanges
523130	Commodity Contracts Dealing	6612	Security and commodity contracts brokerage	foreign currency exchanges (selling currency to the public)
523140	Commodity Contracts Brokerage	6612	Security and commodity contracts brokerage
523210	Securities and Commodity Exchanges	6611	Administration of financial markets
523910	Miscellaneous Intermediation	6499	Other financial service activities, except insurance and pension funding activities, n.e.c.	except buying and selling real estate as a trading stock
523910	Miscellaneous Intermediation	6810	Real estate activities with own or leased property	buying and selling of real estate as a trading stock of the seller
523920	Portfolio Management	6630	Fund management activities
523930	Investment Advice	6619	Other activities auxiliary to financial service activities
523991	Trust, Fiduciary, and Custody Activities	6619	Other activities auxiliary to financial service activities
523999	Miscellaneous Financial Investment Activities	6612	Security and commodity contracts brokerage	gas and oil lease brokers offices
523999	Miscellaneous Financial Investment Activities	6619	Other activities auxiliary to financial service activities	except gas and oil lease brokers offices
524113	Direct Life Insurance Carriers	6511	Life insurance
524114	Direct Health and Medical Insurance Carriers	6512	Non-life insurance
524126	Direct Property and Causality Insurance Carriers	6512	Non-life insurance
524127	Direct Title Insurance Carriers	6512	Non-life insurance
524128	Other Direct Insurance (except Life, Health, and Medical) Carriers	6512	Non-life insurance
524130	Reinsurance Carriers	6520	Reinsurance
524210	Insurance Agencies and Brokerages	6622	Activities of insurance agents and brokers
524291	Claims Adjusting	6621	Risk and damage evaluation
524292	Third Party Administration of Insurance and Pension Funds	6629	Other activities auxiliary to insurance and pension funding
524298	All Other Insurance Related Activities	6629	Other activities auxiliary to insurance and pension funding
525110	Pension Funds	6530	Pension funding
525120	Health and Welfare Funds	6430	Trusts, funds and similar financial entities
525190	Other Insurance Funds	6430	Trusts, funds and similar financial entities
525910	Open-End Investment Funds	6430	Trusts, funds and similar financial entities
525920	Trusts, Estates, and Agency Accounts	6430	Trusts, funds and similar financial entities
525990	Other Financial Vehicles	6430	Trusts, funds and similar financial entities
531110	Lessors of Residential Buildings and Dwellings	6810	Real estate activities with own or leased property
531120	Lessors of Nonresidential Buildings (except Miniwarehouses)	6810	Real estate activities with own or leased property
531130	Lessors of Miniwarehouses and Self-Storage Units	6810	Real estate activities with own or leased property
531190	Lessors of Other Real Estate Property	6810	Real estate activities with own or leased property
531210	Offices of Real Estate Agents and Brokers	6820	Real estate activities on a fee or contract basis
531311	Residential Property Managers	6820	Real estate activities on a fee or contract basis
531312	Nonresidential Property Managers	6820	Real estate activities on a fee or contract basis
531320	Offices of Real Estate Appraisers	6820	Real estate activities on a fee or contract basis
531390	Other Activities Related to Real Estate	6820	Real estate activities on a fee or contract basis
532111	Passenger Car Rental	7710	Renting and leasing of motor vehicles
532112	Passenger Car Leasing	7710	Renting and leasing of motor vehicles
532120	Truck, Utility Trailer, and RV (Recreational Vehicle) Rental and Leasing	7710	Renting and leasing of motor vehicles	except rental and leasing of RVs
532120	Truck, Utility Trailer, and RV (Recreational Vehicle) Rental and Leasing	7730	Renting and leasing of other machinery, equipment and tangible goods	rental and leasing of RVs
532210	Consumer Electronics and Appliances Rental	7729	Renting and leasing of other personal and household goods
532220	Formal Wear and Costume Rental	7729	Renting and leasing of other personal and household goods
532230	Video Tape and Disc Rental	7722	Renting of video tapes and disks
532291	Home Health Equipment Rental	7729	Renting and leasing of other personal and household goods
532292	Recreational Goods Rental	7721	Renting and leasing of recreational and sports goods	except rental of motorcycles
532292	Recreational Goods Rental	7730	Renting and leasing of other machinery, equipment and tangible goods	rental of motorcycles
532299	All Other Consumer Goods Rental	7729	Renting and leasing of other personal and household goods
532310	General Rental Centers	7729	Renting and leasing of other personal and household goods	renting a range of commercial and household equipment including do-it-yourself equipment (primarily household)
532310	General Rental Centers	7730	Renting and leasing of other machinery, equipment and tangible goods	except general rental centers primarily renting personal or household goods
532411	Commercial Air, Rail, and Water Transportation Equipment Rental and Leasing	7730	Renting and leasing of other machinery, equipment and tangible goods
532412	Construction, Mining, and Forestry Machinery and Equipment Rental and Leasing	7730	Renting and leasing of other machinery, equipment and tangible goods
532420	Office Machinery and Equipment Rental and Leasing	7730	Renting and leasing of other machinery, equipment and tangible goods
532490	Other Commercial and Industrial Machinery and Equipment Rental and Leasing	7730	Renting and leasing of other machinery, equipment and tangible goods
533110	Lessors of Nonfinancial Intangible Assets (except Copyrighted Works)	7740	Leasing of intellectual property and similar products, except copyrighted works
541110	Offices of Lawyers	6910	Legal activities
541120	Offices of Notaries	6910	Legal activities	null set in US: legal activities carried out by notaries
541191	Title Abstract and Settlement Offices	6910	Legal activities
541199	All Other Legal Services	6910	Legal activities
541211	Offices of Certified Public Accountants	6920	Accounting, bookkeeping and auditing activities; tax consultancy
541213	Tax Preparation Services	6920	Accounting, bookkeeping and auditing activities; tax consultancy
541214	Payroll Services	6920	Accounting, bookkeeping and auditing activities; tax consultancy
541219	Other Accounting Services	6920	Accounting, bookkeeping and auditing activities; tax consultancy
541310	Architectural Services	7110	Architectural and engineering activities and related technical consultancy
541320	Landscape Architectural Services	7110	Architectural and engineering activities and related technical consultancy
541330	Engineering Services	7110	Architectural and engineering activities and related technical consultancy
541340	Drafting Services	7110	Architectural and engineering activities and related technical consultancy
541350	Building Inspection Services	7110	Architectural and engineering activities and related technical consultancy
541360	Geophysical Surveying and Mapping Services	7110	Architectural and engineering activities and related technical consultancy
541370	Surveying and Mapping (except Geophysical) Services	7110	Architectural and engineering activities and related technical consultancy
541380	Testing Laboratories	7120	Technical testing and analysis
541410	Interior Design Services	7410	Specialized design activities
541420	Industrial Design Services	7410	Specialized design activities
541430	Graphic Design Services	7410	Specialized design activities
541490	Other Specialized Design Services	7410	Specialized design activities
541511	Custom Computer Programming Services	6201	Computer programming activities
541512	Computer Systems Design Services	6202	Computer consultancy and computer facilities management services
541513	Computer Facilities Management Services	6202	Computer consultancy and computer facilities management services
541519	Other Computer Related Services	6209	Other information technology and computer service activities
541611	Administrative Management and General Management Consulting Services	7020	Management consultancy activities
541612	Human Resources Consulting Services	6629	Other activities auxiliary to insurance and pension funding	actuarial consulting services
541612	Human Resources Consulting Services	7020	Management consultancy activities	except actuarial consulting services
541613	Marketing Consulting Services	7020	Management consultancy activities
541614	Process, Physical Distribution, and Logistics Consulting Services	7020	Management consultancy activities	except freight rate auditors and consultants
541614	Process, Physical Distribution, and Logistics Consulting Services	7490	Other professional, scientific and technical activities n.e.c.	freight rate auditors and consultants
541618	Other Management Consulting Services	7490	Other professional, scientific and technical activities n.e.c.
541620	Environmental Consulting Services	7490	Other professional, scientific and technical activities n.e.c.
541690	Other Scientific and Technical Consulting Services	7490	Other professional, scientific and technical activities n.e.c.
541711	Research and Development in Biotechnology	7210	Research and experimental development on natural sciences and engineering
541712	Research and Development in the Physical, Engineering, and Life Sciences (except Biotechnology)	7210	Research and experimental development on natural sciences and engineering
541720	Research and Development in the Social Sciences and Humanities	7220	Research and experimental development on social sciences and humanities
541810	Advertising Agencies	7310	Advertising
541820	Public Relations Agencies	7020	Management consultancy activities
541830	Media Buying Agencies	7310	Advertising
541840	Media Representatives	7310	Advertising
541850	Outdoor Advertising	7310	Advertising
541860	Direct Mail Advertising	7310	Advertising
541870	Advertising Material Distribution Services	7310	Advertising
541890	Other Services Related to Advertising	7310	Advertising
541910	Marketing Research and Public Opinion Polling	7320	Market research and public opinion polling
541921	Photography Studios, Portrait	7420	Photographic activities
541922	Commercial Photography	7420	Photographic activities
541930	Translation and Interpretation Services	7490	Other professional, scientific and technical activities n.e.c.
541940	Veterinary Services	7500	Veterinary activities
541990	All Other Professional, Scientific, and Technical Services	6910	Legal activities	arbitration and conciliation services not provided by lawyers or paralegals
541990	All Other Professional, Scientific, and Technical Services	7490	Other professional, scientific and technical activities n.e.c.	except arbitration and conciliation services, handwriting analysis and consumer credit and debt counseling services
541990	All Other Professional, Scientific, and Technical Services	8030	Investigation activities	handwriting analysis services and expert services
541990	All Other Professional, Scientific, and Technical Services	8890	Other social work activities without accommodation	consumer credit and debt counseling services
551111	Offices of Bank Holding Companies	6420	Activities of holding companies
551112	Offices of Other Holding Companies	6420	Activities of holding companies
551114	Corporate, Subsidiary, and Regional Managing Offices	7010	Activities of head offices
561110	Office Administrative Services	8211	Combined office administrative service activities
561210	Facilities Support Services	8110	Combined facilities support services	except private contract operation of prisons
561210	Facilities Support Services	8423	Public order and safety activities	private contract operation of prisons
561311	Employment Placement Agencies	7810	Activities of employment placement agencies
561312	Executive Search Services	7810	Activities of employment placement agencies
561320	Temporary Help Services	7820	Temporary employment agency activities
561330	Professional Employer Organizations	7830	Other human resources provision
561410	Document Preparation Services	8219	Photocopying, document preparation and other specialized office support activities
561421	Telephone Answering Services	8220	Activities of call centres
561422	Telemarketing Bureaus and Other Contact Centers	8220	Activities of call centres
561431	Private Mail Centers	8219	Photocopying, document preparation and other specialized office support activities
561439	Other Business Service Centers (including Copy Shops)	8219	Photocopying, document preparation and other specialized office support activities
561440	Collection Agencies	8291	Activities of collection agencies and credit bureaus	except tax collection on a contract or fee basis
561440	Collection Agencies	8411	General public administration activities	tax collection on a contract or fee basis
561450	Credit Bureaus	8291	Activities of collection agencies and credit bureaus
561491	Repossession Services	8299	Other business support service activities n.e.c.
561492	Court Reporting and Stenotype Services	8299	Other business support service activities n.e.c.
561499	All Other Business Support Services	8292	Packaging activities	barcode attaching services (labeling services)
561499	All Other Business Support Services	8299	Other business support service activities n.e.c.	except barcode attaching services (labeling services)
561510	Travel Agencies	7911	Travel agency activities
561520	Tour Operators	7912	Tour operator activities
561591	Convention and Visitors Bureaus	7990	Other reservation service and related activities
561599	All Other Travel Arrangement and Reservation Services	7990	Other reservation service and related activities
561611	Investigation Services	8010	Private security activities	fingerprinting, polygraph services
561611	Investigation Services	8030	Investigation activities	except fingerprinting and polygraph services
561612	Security Guards and Patrol Services	8010	Private security activities
561613	Armored Car Services	8010	Private security activities
561621	Security Systems Services (except Locksmiths)	8020	Security systems service activities
561622	Locksmiths	8020	Security systems service activities
561710	Exterminating and Pest Control Services	8129	Other building and industrial cleaning activities
561720	Janitorial Services	8121	General cleaning of buildings	except cleaning transport equipment and window cleaning services
561720	Janitorial Services	8129	Other building and industrial cleaning activities	cleaning of transport equipment, window cleaning services
561730	Landscaping Services	8130	Landscape care and maintenance service activities
561740	Carpet and Upholstery Cleaning Services	9601	Washing and (dry-) cleaning of textile and fur products
561790	Other Services to Buildings and Dwellings	4390	Other specialized construction activities	power washing and other exterior cleaning
561790	Other Services to Buildings and Dwellings	8129	Other building and industrial cleaning activities	except power washing and other exterior cleaning
561910	Packaging and Labeling Services	8292	Packaging activities
561920	Convention and Trade Show Organizers	8230	Organization of conventions and trade shows
561990	All Other Support Services	1313	Finishing of textiles	cloth cutting, winding, or bolting for the trade
561990	All Other Support Services	8299	Other business support service activities n.e.c.	except cloth cutting for the trade, motor vehicle license issuing on a contract or fee basis and commercial fire fighting services
561990	All Other Support Services	8413	Regulation of and contribution to more efficient operation of businesses	vehicle license issuing on a contract or fee basis
561990	All Other Support Services	8423	Public order and safety activities	commercial fire fighting
562111	Solid Waste Collection	3811	Collection of non-hazardous waste
562112	Hazardous Waste Collection	3812	Collection of hazardous waste
562119	Other Waste Collection	3811	Collection of non-hazardous waste
562211	Hazardous Waste Treatment and Disposal	3822	Treatment and disposal of hazardous waste
562212	Solid Waste Landfill	3821	Treatment and disposal of non-hazardous waste
562213	Solid Waste Combustors and Incinerators	3821	Treatment and disposal of non-hazardous waste
562219	Other Nonhazardous Waste Treatment and Disposal	3700	Sewerage	treatment and filtration of nonhazardous industrial waste water (not part of sewer system)
562219	Other Nonhazardous Waste Treatment and Disposal	3821	Treatment and disposal of non-hazardous waste	except treatment and filtration of nonhazardous industrial waste water (not part of sewer system)
562910	Remediation Services	3900	Remediation activities and other waste management services
562920	Materials Recovery Facilities	3830	Materials recovery
562991	Septic Tank and Related Services	3700	Sewerage
562998	All Other Miscellaneous Waste Management Services	3700	Sewerage
611110	Elementary and Secondary Schools	8510	Pre-primary and primary education	preschools, kindergartens, elementary schools, and associated school boards
611110	Elementary and Secondary Schools	8521	General secondary education	jr. high schools, high schools, and associated school boards
611110	Elementary and Secondary Schools	8522	Technical and vocational secondary education	technical and vocational high schools
611210	Junior Colleges	8530	Higher education
611310	Colleges, Universities, and Professional Schools	8530	Higher education
611410	Business and Secretarial Schools	8522	Technical and vocational secondary education
611420	Computer Training	8549	Other education n.e.c.
611430	Professional and Management Development Training	8549	Other education n.e.c.
611511	Cosmetology and Barber Schools	8522	Technical and vocational secondary education
611512	Flight Training	8522	Technical and vocational secondary education	except flight training not resulting in type rating (certificate for 747, 757, etc.)
611512	Flight Training	8549	Other education n.e.c.	flight training not resulting in type rating (certificate for 747, 757, etc.)
611513	Apprenticeship Training	8522	Technical and vocational secondary education
611519	Other Technical and Trade Schools	8522	Technical and vocational secondary education
611610	Fine Arts Schools	8542	Cultural education
611620	Sports and Recreation Instruction	8541	Sports and recreation education
611630	Language Schools	8549	Other education n.e.c.
611691	Exam Preparation and Tutoring	8510	Pre-primary and primary education	adult literacy programs
611691	Exam Preparation and Tutoring	8549	Other education n.e.c.	except adult literacy programs
611692	Automobile Driving Schools	8549	Other education n.e.c.
611699	All Other Miscellaneous Schools and Instruction	8541	Sports and recreation education	yoga instruction, card game instruction (such as bridge)
611699	All Other Miscellaneous Schools and Instruction	8549	Other education n.e.c.	except yoga instruction and card game instruction
611710	Educational Support Services	8550	Educational support services
621111	Offices of Physicians (except Mental Health Specialists)	8620	Medical and dental practice activities
621112	Offices of Physicians, Mental Health Specialists	8620	Medical and dental practice activities
621210	Offices of Dentists	8620	Medical and dental practice activities
621310	Offices of Chiropractors	8690	Other human health activities
621320	Offices of Optometrists	8690	Other human health activities
621330	Offices of Mental Health Practitioners (except Physicians)	8690	Other human health activities
621340	Offices of Physical, Occupational and Speech Therapists, and Audiologists	8690	Other human health activities
621391	Offices of Podiatrists	8690	Other human health activities
621399	Offices of All Other Miscellaneous Health Practitioners	8690	Other human health activities
621410	Family Planning Centers	8620	Medical and dental practice activities	except family planning and counseling provided by medical professionals (except doctors) and family planning social services
621410	Family Planning Centers	8690	Other human health activities	medical family planning centers, services by nurses and other medical professionals except doctors
621410	Family Planning Centers	8890	Other social work activities without accommodation	family planning counseling and services not provided by doctors, nurses, or other medical professionals
621420	Outpatient Mental Health and Substance Abuse Centers	8620	Medical and dental practice activities	except outpatient detoxification centers, drug addiction centers, mental health centers etc. without medical doctors providing services
621420	Outpatient Mental Health and Substance Abuse Centers	8690	Other human health activities	outpatient detoxification centers, drug addiction centers, mental health centers etc. without medical doctors providing services
621491	HMO Medical Centers	8620	Medical and dental practice activities
621492	Kidney Dialysis Centers	8690	Other human health activities
621493	Freestanding Ambulatory Surgical and Emergency Centers	8620	Medical and dental practice activities
621498	All Other Outpatient Care Centers	8620	Medical and dental practice activities	except nonmedical treatment facilities, biofeedback centers and sleep disorder centers
621498	All Other Outpatient Care Centers	8690	Other human health activities	nonmedical treatment facilities, biofeedback centers and sleep disorder centers
621511	Medical Laboratories	8690	Other human health activities
621512	Diagnostic Imaging Centers	8690	Other human health activities
621610	Home Health Care Services	8690	Other human health activities
621910	Ambulance Services	8690	Other human health activities
621991	Blood and Organ Banks	8690	Other human health activities
621999	All Other Miscellaneous Ambulatory Health Care Services	8690	Other human health activities
622110	General Medical and Surgical Hospitals	8610	Hospital activities
622210	Psychiatric and Substance Abuse Hospitals	8610	Hospital activities
622310	Specialty (except Psychiatric and Substance Abuse) Hospitals	8610	Hospital activities
623110	Nursing Care Facilities (Skilled Nursing Facilities)	8710	Residential nursing care facilities
623210	Residential Intellectual and Developmental Disability Facilities	8720	Residential care activities for mental retardation, mental health and substance abuse
623220	Residential Mental Health and Substance Abuse Facilities	8720	Residential care activities for mental retardation, mental health and substance abuse
623311	Continuing Care Retirement Communities	8730	Residential care activities for the elderly and disabled
623312	Assisted Living Facilities for the Elderly	8730	Residential care activities for the elderly and disabled
623990	Other Residential Care Facilities	8790	Other residential care activities
624110	Child and Youth Services	8890	Other social work activities without accommodation
624120	Services for the Elderly and Persons with Disabilities	8810	Social work activities without accommodation for the elderly and disabled
624190	Other Individual and Family Services	8890	Other social work activities without accommodation
624210	Community Food Services	8890	Other social work activities without accommodation
624221	Temporary Shelters	8890	Other social work activities without accommodation
624229	Other Community Housing Services	8890	Other social work activities without accommodation
624230	Emergency and Other Relief Services	8890	Other social work activities without accommodation
624310	Vocational Rehabilitation Services	8890	Other social work activities without accommodation
624410	Child Day Care Services	8890	Other social work activities without accommodation
711110	Theater Companies and Dinner Theaters	9000	Creative, arts and entertainment activities
711120	Dance Companies	9000	Creative, arts and entertainment activities
711130	Musical Groups and Artists	9000	Creative, arts and entertainment activities
711190	Other Performing Arts Companies	9000	Creative, arts and entertainment activities	except carnivals
711190	Other Performing Arts Companies	9329	Other amusement and recreation activities n.e.c.	carnivals
711211	Sports Teams and Clubs	9312	Activities of sports clubs
711212	Racetracks	9311	Operation of sports facilities
711219	Other Spectator Sports	9319	Other sports activities
711310	Promoters of Performing Arts, Sports, and Similar Events with Facilities	9000	Creative, arts and entertainment activities	arts facilities operators
711310	Promoters of Performing Arts, Sports, and Similar Events with Facilities	9311	Operation of sports facilities	except arts facilities operators, sports promoters with facilities and fair promoters with facilities
711310	Promoters of Performing Arts, Sports, and Similar Events with Facilities	9319	Other sports activities	sports organizers and promoters with facilities
711310	Promoters of Performing Arts, Sports, and Similar Events with Facilities	9329	Other amusement and recreation activities n.e.c.	fair promoters and organizers with facilities, including agricultural fairs
711320	Promoters of Performing Arts, Sports, and Similar Events without Facilities	9000	Creative, arts and entertainment activities	arts events organizers without facilities
711320	Promoters of Performing Arts, Sports, and Similar Events without Facilities	9319	Other sports activities	except arts events organizers without facilities, fair promoters and organizers without facilities and concert booking agencies
711320	Promoters of Performing Arts, Sports, and Similar Events without Facilities	9329	Other amusement and recreation activities n.e.c.	concert booking agencies and fair promoters and organizers without facilities, including agricultural fairs
711410	Agents and Managers for Artists, Athletes, Entertainers, and Other Public Figures	7490	Other professional, scientific and technical activities n.e.c.
711510	Independent Artists, Writers, and Performers	3290	Other manufacturing n.e.c.	taxidermists (wildlife artists)
711510	Independent Artists, Writers, and Performers	3319	Repair of other equipment	restoration services for organs and similar instruments
711510	Independent Artists, Writers, and Performers	7420	Photographic activities	independent photojournalists
711510	Independent Artists, Writers, and Performers	9000	Creative, arts and entertainment activities	except independent photojournalists, restoration services for organs and similar antique instruments, and taxidermists
712110	Museums	9102	Museums activities and operation of historical sites and buildings
712120	Historical Sites	9102	Museums activities and operation of historical sites and buildings
712130	Zoos and Botanical Gardens	9103	Botanical and zoological gardens and nature reserves activities
712190	Nature Parks and Other Similar Institutions	9103	Botanical and zoological gardens and nature reserves activities
713110	Amusement and Theme Parks	9321	Activities of amusement parks and theme parks
713120	Amusement Arcades	9329	Other amusement and recreation activities n.e.c.
713210	Casinos (except Casino Hotels)	9200	Gambling and betting activities
713290	Other Gambling Industries	9200	Gambling and betting activities
713910	Golf Courses and Country Clubs	9311	Operation of sports facilities
713920	Skiing Facilities	4922	Other passenger land transport	ski lift operators
713920	Skiing Facilities	9329	Other amusement and recreation activities n.e.c.	except independent ski lift operators
713930	Marinas	9329	Other amusement and recreation activities n.e.c.
713940	Fitness and Recreational Sports Centers	9311	Operation of sports facilities
713950	Bowling Centers	9311	Operation of sports facilities
713990	All Other Amusement and Recreation Industries	7990	Other reservation service and related activities	tourist guide services
713990	All Other Amusement and Recreation Industries	9312	Activities of sports clubs	recreational sporting teams and clubs (such as little league), hunting guides
713990	All Other Amusement and Recreation Industries	9319	Other sports activities	driving ranges, skeet shooting facilities, billiard rooms, and other miscellaneous sporting facility operation
713990	All Other Amusement and Recreation Industries	9329	Other amusement and recreation activities n.e.c.	except driving ranges, skeet shooting facilities, billiard rooms, recreational sporting teams and clubs, hunting guides, and tourist guide services
721110	Hotels (except Casio Hotels) and Motels	5510	Short term accommodation activities	except separate operation of sleeping car services
721110	Hotels (except Casio Hotels) and Motels	5590	Other accommodation	separate operation of sleeping car services
721120	Casino Hotels	5510	Short term accommodation activities	casino hotels (hotel as plurality of revenue)
721120	Casino Hotels	9200	Gambling and betting activities	except casino hotels with hotel activities as primary source of receipts
721191	Bed-and-Breakfast Inns	5510	Short term accommodation activities
721199	All Other Traveler Accommodation	5510	Short term accommodation activities
721211	RV (Recreational Vehicle) Parks and Campgrounds	5520	Camping grounds, recreational vehicle parks and trailer parks
721214	Recreational and Vacation Camps (except Campgrounds)	5520	Camping grounds, recreational vehicle parks and trailer parks
721310	Rooming and Boarding Houses	5590	Other accommodation
722310	Food Service Contractors	5629	Other food service activities
722320	Caterers	5621	Event catering
722330	Mobile Food Services	5610	Restaurants and mobile food service activities	except mobile beverage bars and carts
722330	Mobile Food Services	5630	Beverage serving activities	mobile beverage bars and carts
722410	Drinking Places (Alcoholic Beverages)	5630	Beverage serving activities
722511	Full-Service Restaurants	5610	Restaurants and mobile food service activities
722513	Limited-Service Restaurants	5610	Restaurants and mobile food service activities
722514	Cafeterias, Grill Buffets, and Buffets	5610	Restaurants and mobile food service activities
722515	Snack and Nonalcoholic Beverage Bars	5610	Restaurants and mobile food service activities	except nonalcoholic beverage bars
722515	Snack and Nonalcoholic Beverage Bars	5630	Beverage serving activities	nonalcoholic beverage bars
811111	General Automotive Repair	4520	Maintenance and repair of motor vehicles
811112	Automotive Exhaust System Repair	4520	Maintenance and repair of motor vehicles
811113	Automotive Transmission Repair	4520	Maintenance and repair of motor vehicles
811118	Other Automotive Mechanical and Electrical Repair and Maintenance	4520	Maintenance and repair of motor vehicles
811121	Automotive Body, Paint, and Interior Repair and Maintenance	2920	Manufacture of bodies (coachwork) for motor vehicles; manufacture of trailers and semi-trailers	custom fabrication of trailer bodies in a shop rather than on a factory basis, custom conversion of vans in a shop rather than a factory
811121	Automotive Body, Paint, and Interior Repair and Maintenance	4520	Maintenance and repair of motor vehicles	except custom fabrication of trailer bodies in a shop rather than on a factory basis, custom conversion of vans in a shop rather than a factory
811122	Automotive Glass Replacement Shops	4520	Maintenance and repair of motor vehicles
811191	Automotive Oil Change and Lubrication Shops	4520	Maintenance and repair of motor vehicles
811192	Car Washes	4520	Maintenance and repair of motor vehicles
811198	All Other Automotive Repair and Maintenance	4520	Maintenance and repair of motor vehicles	except motor vehicle emissions and safety inspection services
811198	All Other Automotive Repair and Maintenance	7120	Technical testing and analysis	automobile emissions inspection services and safety inspection services
811211	Consumer Electronics Repair and Maintenance	9512	Repair of communication equipment	cell phone repair
811211	Consumer Electronics Repair and Maintenance	9521	Repair of consumer electronics	except camera and cell phone repair
811211	Consumer Electronics Repair and Maintenance	3313	Repair of electronic and optical equipment	camera repair shops
811212	Computer and Office Machine Repair and Maintenance	3312	Repair of machinery	repair of office machinery (except computers) and repair of dictating machines
811212	Computer and Office Machine Repair and Maintenance	9511	Repair of computers and peripheral equipment	except repair of office machines, dictating machines, and digital cameras
811212	Computer and Office Machine Repair and Maintenance	3313	Repair of electronic and optical equipment	repair of digital cameras
811213	Communication Equipment Repair and Maintenance	3313	Repair of electronic and optical equipment	repair of GPS devices
811213	Communication Equipment Repair and Maintenance	9512	Repair of communication equipment	except repair of public address equipment and GPS devices
811213	Communication Equipment Repair and Maintenance	9521	Repair of consumer electronics	repair and maintenance of public address equipment
811219	Other Electronic and Precision Equipment Repair and Maintenance	3312	Repair of machinery	weighing equipment repair and maintenance
811219	Other Electronic and Precision Equipment Repair and Maintenance	3313	Repair of electronic and optical equipment	except repair and maintenance of weighing equipment
811310	Commercial and Industrial Machinery and Equipment (except Automotive and Electronic) Repair and Maintenance	3311	Repair of fabricated metal products	fabricated metal products
811310	Commercial and Industrial Machinery and Equipment (except Automotive and Electronic) Repair and Maintenance	3312	Repair of machinery	except fabricated metal products, pulse generators, electrical equipment, shopping carts, trailers, other equipment, such as fishing nets, fertilizer bags, plastics and rubber products, non-metallic mineral products, commercial timing mechanisms, repair of trailers, and cleaning of industrial machinery
811310	Commercial and Industrial Machinery and Equipment (except Automotive and Electronic) Repair and Maintenance	3313	Repair of electronic and optical equipment	repair of pulse generators
811310	Commercial and Industrial Machinery and Equipment (except Automotive and Electronic) Repair and Maintenance	3314	Repair of electrical equipment	repair of electrical equipment
811310	Commercial and Industrial Machinery and Equipment (except Automotive and Electronic) Repair and Maintenance	3315	Repair of transport equipment, except motor vehicles	repair of shopping carts
811310	Commercial and Industrial Machinery and Equipment (except Automotive and Electronic) Repair and Maintenance	3319	Repair of other equipment	repair of miscellaneous commercial and industrial equipment, such as fishing nets, fertilizer bags, plastics and rubber products, non-metallic mineral products, parking meters, and commercial timing mechanisms
811310	Commercial and Industrial Machinery and Equipment (except Automotive and Electronic) Repair and Maintenance	4520	Maintenance and repair of motor vehicles	repair of trailers
811310	Commercial and Industrial Machinery and Equipment (except Automotive and Electronic) Repair and Maintenance	8129	Other building and industrial cleaning activities	cleaning industrial machinery
811411	Home and Garden Equipment Repair and Maintenance	3312	Repair of machinery	repair of power tools, hand-held type
811411	Home and Garden Equipment Repair and Maintenance	9522	Repair of household appliances and home and garden equipment	except repair of hand-held power tools
811412	Appliance Repair and Maintenance	9522	Repair of household appliances and home and garden equipment
811420	Reupholstery and Furniture Repair	9524	Repair of furniture and home furnishings
811430	Footwear and Leather Goods Repair	9523	Repair of footwear and leather goods
811490	Other Personal and Household Goods Repair and Maintenance	3311	Repair of fabricated metal products	gun repair
811490	Other Personal and Household Goods Repair and Maintenance	3312	Repair of machinery	repair of bowling alley equipment
811490	Other Personal and Household Goods Repair and Maintenance	3315	Repair of transport equipment, except motor vehicles	pleasure boat repair and maintenance services (not also selling new boats), repair of animal drawn vehicles
811490	Other Personal and Household Goods Repair and Maintenance	3319	Repair of other equipment	repair of pin ball machines and other coin-operated games, and similar equipment
811490	Other Personal and Household Goods Repair and Maintenance	4540	Sale, maintenance and repair of motorcycles and related parts and accessories	general motorcycle repair shops, without retailing new motorcycles
811490	Other Personal and Household Goods Repair and Maintenance	9522	Repair of household appliances and home and garden equipment	outboard motor repair
811490	Other Personal and Household Goods Repair and Maintenance	9529	Repair of other personal and household goods	except gun, bowling alley equipment, boat, animal drawn vehicles, coin-operated games, motorcycle, and outboard motor repair
812111	Barber Shops	9602	Hairdressing and other beauty treatment
812112	Beauty Salons	9602	Hairdressing and other beauty treatment
812113	Nail Salons	9602	Hairdressing and other beauty treatment
812191	Diet and Weight Reducing Centers	9609	Other personal service activities n.e.c.
812199	Other Personal Care Services	9609	Other personal service activities n.e.c.
812210	Funeral Homes and Funeral Services	9603	Funeral and related activities
812220	Cemeteries and Crematories	9603	Funeral and related activities
812310	Coin-Operated Laundries and Drycleaners	9601	Washing and (dry-) cleaning of textile and fur products
812320	Drycleaning and Laundry Services (except Coin-Operated)	9601	Washing and (dry-) cleaning of textile and fur products
812331	Linen Supply	9601	Washing and (dry-) cleaning of textile and fur products
812332	Industrial Launderers	9601	Washing and (dry-) cleaning of textile and fur products
812910	Pet Care (except Veterinary) Services	9609	Other personal service activities n.e.c.
812921	Photofinishing Laboratories (except One-Hour)	7420	Photographic activities
812922	One-Hour Photofinishing	7420	Photographic activities
812930	Parking Lots and Garages	5221	Service activities incidental to land transportation	except valet parking services
812930	Parking Lots and Garages	9609	Other personal service activities n.e.c.	valet parking services
812990	All Other Personal Services	6190	Other telecommunications activities	pay telephone concession operators
812990	All Other Personal Services	9529	Repair of other personal and household goods	baby shoe bronzing
812990	All Other Personal Services	9609	Other personal service activities n.e.c.	except baby shoe bronzing and pay telephone concession operators
813110	Religious Organizations	9491	Activities of religious organizations
813211	Grantmaking Foundations	9499	Activities of other membership organizations n.e.c.
813212	Voluntary Health Organizations	9499	Activities of other membership organizations n.e.c.
813219	Other Grantmaking and Giving Services	9499	Activities of other membership organizations n.e.c.
813311	Human Rights Organizations	9499	Activities of other membership organizations n.e.c.
813312	Environment, Conservation and Wildlife Organizations	9499	Activities of other membership organizations n.e.c.
813319	Other Social Advocacy Organizations	9499	Activities of other membership organizations n.e.c.
813410	Civic and Social Organizations	9499	Activities of other membership organizations n.e.c.
813910	Business Associations	9411	Activities of business and employers membership organizations
813920	Professional Organizations	9412	Activities of professional membership organizations
813930	Labor Unions and Similar Labor Organizations	9420	Activities of trade unions
813940	Political Organizations	9492	Activities of political organizations
813990	Other Similar Organizations (except Business, Professional, Labor, and Political Organizations)	9319	Other sports activities	sports leagues and regulating bodies
813990	Other Similar Organizations (except Business, Professional, Labor, and Political Organizations)	9499	Activities of other membership organizations n.e.c.	except sports leagues and regulating bodies
814110	Private Households	9700	Activities of households as employers of domestic personnel
921110	Executive Offices	8411	General public administration activities
921120	Legislative Bodies	8411	General public administration activities
921130	Public Finance Activities	8411	General public administration activities
921140	Executive and Legislative Offices, Combined	8411	General public administration activities
921150	American Indian and Alaska Native Tribal Governments	8411	General public administration activities	except tribal courts and tribal police
921150	American Indian and Alaska Native Tribal Governments	8423	Public order and safety activities	tribal courts and tribal police
921190	Other General Government Support	8411	General public administration activities
922110	Courts	8423	Public order and safety activities
922120	Police Protection	8423	Public order and safety activities
922130	Legal Counsel and Prosecution	8423	Public order and safety activities
922140	Correctional Institutions	8423	Public order and safety activities
922150	Parole Offices and Probation Offices	8423	Public order and safety activities
922160	Fire Protection	8423	Public order and safety activities
922190	Other Justice, Public Order, and Safety Activities	8411	General public administration activities	justice statistics centers
922190	Other Justice, Public Order, and Safety Activities	8422	Defense activities	civil defense activities
922190	Other Justice, Public Order, and Safety Activities	8423	Public order and safety activities	except civil defense activities and justice statistics centers
923110	Administration of Education Programs	8411	General public administration activities	education statistics centers
923110	Administration of Education Programs	8412	Regulation of the activities of providing health care, education, cultural services and other social services, excluding social security	except education statistics centers
923120	Administration of Public Health Programs	8411	General public administration activities	health statistics centers
923120	Administration of Public Health Programs	8412	Regulation of the activities of providing health care, education, cultural services and other social services, excluding social security	except health statistics centers
923130	Administration of Human Resource Programs (except Education, Public Health, and Veterans' Affairs Programs)	8412	Regulation of the activities of providing health care, education, cultural services and other social services, excluding social security	administration of human resource programs
923130	Administration of Human Resource Programs (except Education, Public Health, and Veterans' Affairs Programs)	8430	Compulsory social security activities	social security, workers compensation, unemployment insurance and similar social welfare programs
923140	Administration of Veterans' Affairs	8412	Regulation of the activities of providing health care, education, cultural services and other social services, excluding social security
924110	Administration of Air and Water Resource and Solid Waste Management Programs	8412	Regulation of the activities of providing health care, education, cultural services and other social services, excluding social security
924120	Administration of Conservation Programs	8412	Regulation of the activities of providing health care, education, cultural services and other social services, excluding social security	except agricultural conservation and stabilization program administration and fishery inspection and protection
924120	Administration of Conservation Programs	8413	Regulation of and contribution to more efficient operation of businesses	conservation and stabilization program administration
924120	Administration of Conservation Programs	8423	Public order and safety activities	fishery inspection and protection
925110	Administration of Housing Programs	8412	Regulation of the activities of providing health care, education, cultural services and other social services, excluding social security
925120	Administration of Urban Planning and Community and Rural Development	8413	Regulation of and contribution to more efficient operation of businesses
926110	Administration of General Economic Programs	7990	Other reservation service and related activities	tourism development and promotion
926110	Administration of General Economic Programs	8411	General public administration activities	general government statistics centers
926110	Administration of General Economic Programs	8412	Regulation of the activities of providing health care, education, cultural services and other social services, excluding social security	administration of art and cultural programs
926110	Administration of General Economic Programs	8413	Regulation of and contribution to more efficient operation of businesses	except tourism development, statistics centers, art and cultural programs, and foreign cultural activities
926110	Administration of General Economic Programs	8421	Foreign affairs	foreign cultural activities
926120	Regulation and Administration of Transportation Programs	8413	Regulation of and contribution to more efficient operation of businesses	except coast guard activities
926120	Regulation and Administration of Transportation Programs	8423	Public order and safety activities	coast guard activities (except academy)
926130	Regulation and Administration of Communications, Electric, Gas, and Other Utilities	8413	Regulation of and contribution to more efficient operation of businesses
926140	Regulation of Agricultural Marketing and Commodities	8413	Regulation of and contribution to more efficient operation of businesses
926150	Regulation, Licensing, and Inspection of Miscellaneous Commercial Sectors	8413	Regulation of and contribution to more efficient operation of businesses
927110	Space Research and Technology	5120	Freight air transport	transportation of freight using government space vehicles and systems
927110	Space Research and Technology	8413	Regulation of and contribution to more efficient operation of businesses	except space transportation of freight
928110	National Security	8421	Foreign affairs	foreign military aid
928110	National Security	8422	Defense activities	except foreign military aid, military police, and military courts
928110	National Security	8423	Public order and safety activities	military police, coast guard, and similar
928110	National Security	8423	Public order and safety activities	military courts
928120	International Affairs	8421	Foreign affairs	except immigration and border police and extraterritorial bodies
928120	International Affairs	8423	Public order and safety activities	immigration and border police
928120	International Affairs	9900	Activities of extraterritorial organizations and bodies	UN, world bank, and similar
