# Supplementary material for: Estimating firm digitalization: A method for disaggregating sector-level digital intensity to firm-level
Source: MethodsX. 2021 Jan 18;8:101233. doi: 10.1016/j.mex.2021.101233 (PMC8374197; doi:10.1016/j.mex.2021.101233)
Supplement: Supplementary file 8 [file mmc8.zip › 2017_NAICS_to_ISIC_4.csv]

Part of NAICS US	2017 NAICS US	2017 NAICS US TITLE	Part of ISIC	ISIC 4.0	ISIC Revision 4.0 Title	Notes: link content based on NAICS definition, entire NAICS industry if blank
	0	Multiple NAICS industries		9810	Undifferentiated goods-producing activities of private households for own use	one to many links for ISIC 9810 to all of NAICS based on the goods
	0	Multiple NAICS industries		9820	Undifferentiated service-producing activities of private households for own use	one to many links for ISIC 9820 to all of NAICS based on the services
	111110	Soybean Farming	*	0111	Growing of cereals (except rice), leguminous crops and oil seeds
	111120	Oilseed (except Soybean) Farming	*	0111	Growing of cereals (except rice), leguminous crops and oil seeds
	111130	Dry Pea and Bean Farming	*	0111	Growing of cereals (except rice), leguminous crops and oil seeds
	111140	Wheat Farming	*	0111	Growing of cereals (except rice), leguminous crops and oil seeds
	111150	Corn Farming	*	0111	Growing of cereals (except rice), leguminous crops and oil seeds
	111160	Rice Farming		0112	Growing of rice
	111191	Oilseed and Grain Combination Farming	*	0111	Growing of cereals (except rice), leguminous crops and oil seeds
	111199	All Other Grain Farming	*	0111	Growing of cereals (except rice), leguminous crops and oil seeds
	111211	Potato Farming	*	0113	Growing of vegetables and melons, roots and tubers
*	111219	Other Vegetable (except Potato) and Melon Farming	*	0113	Growing of vegetables and melons, roots and tubers	except kale, mangold wurzel, and pepper farming
*	111219	Other Vegetable (except Potato) and Melon Farming	*	0119	Growing of other non-perennial crops	kale, mangold wurzel, etc. farming
*	111219	Other Vegetable (except Potato) and Melon Farming	*	0128	Growing of spices, aromatic, drug and pharmaceutical crops	pepper farming (e.g., bell, chili, red, green)
	111310	Orange Groves	*	0123	Growing of citrus fruits
	111320	Citrus (except Orange) Groves	*	0123	Growing of citrus fruits
	111331	Apple Orchards	*	0124	Growing of pome fruits and stone fruits
	111332	Grape Vineyards		0121	Growing of grapes
	111333	Strawberry Farming	*	0125	Growing of other tree and bush fruits and nuts
	111334	Berry (except Strawberry) Farming	*	0125	Growing of other tree and bush fruits and nuts
*	111335	Tree Nut Farming	*	0125	Growing of other tree and bush fruits and nuts	except nuts used chiefly for oil extraction
*	111335	Tree Nut Farming	*	0126	Growing of oleaginous fruits	nuts used chiefly for oil extraction including tung nuts
	111336	Fruit and Tree Nut Combination Farming	*	012	Growing of perennial crops	ISIC group level link - combination fruit and tree nut farming
*	111339	Other Noncitrus Fruit Farming	*	0122	Growing of tropical and subtropical fruits	banana and other tropical or subtropical fruit farming
*	111339	Other Noncitrus Fruit Farming	*	0124	Growing of pome fruits and stone fruits	growing of apricots, peaches, cherries and other stone or pome fruits
*	111339	Other Noncitrus Fruit Farming	*	0125	Growing of other tree and bush fruits and nuts	other noncitrus fruit seed growing
*	111339	Other Noncitrus Fruit Farming	*	0126	Growing of oleaginous fruits	growing of olives and coconuts and other oleaginous fruits
*	111339	Other Noncitrus Fruit Farming	*	0127	Growing of beverage crops	growing coffee
	111411	Mushroom Production	*	0113	Growing of vegetables and melons, roots and tubers
*	111419	Other Food Crops Grown Under Cover	*	0113	Growing of vegetables and melons, roots and tubers	growing melons, vegetables, etc. under cover
*	111419	Other Food Crops Grown Under Cover	*	0122	Growing of tropical and subtropical fruits	tropical and subtropical fruit grown under cover
*	111419	Other Food Crops Grown Under Cover	*	0128	Growing of spices, aromatic, drug and pharmaceutical crops	herbs and ginseng grown under cover
*	111419	Other Food Crops Grown Under Cover	*	0322	Freshwater aquaculture	seaweed grown under cover
*	111421	Nursery and Tree Production	*	0129	Growing of other perennial crops	short rotation tree farming (such as Christmas trees)
*	111421	Nursery and Tree Production		0130	Plant propagation	except short rotation tree farming (such as Christmas tree farms)
	111422	Floriculture Production	*	0119	Growing of other non-perennial crops
	111910	Tobacco Farming		0115	Growing of tobacco
	111920	Cotton Farming	*	0116	Growing of fibre crops
	111930	Sugarcane Farming		0114	Growing of sugar cane
	111940	Hay Farming	*	0119	Growing of other non-perennial crops
	111991	Sugar Beet Farming	*	0113	Growing of vegetables and melons, roots and tubers
	111992	Peanut Farming	*	0111	Growing of cereals (except rice), leguminous crops and oil seeds
*	111998	All Other Miscellaneous Crop Farming	*	0111	Growing of cereals (except rice), leguminous crops and oil seeds	field crops, n.e.c.; and combinations of grains, cereal crops, and other similar crops
*	111998	All Other Miscellaneous Crop Farming	*	0116	Growing of fibre crops	sisal, abaca, and other textile fibers
*	111998	All Other Miscellaneous Crop Farming	*	012	Growing of perennial crops	ISIC group level link - combinations of fruit, nut, beverage and spice crops, based on primary
*	111998	All Other Miscellaneous Crop Farming	*	0127	Growing of beverage crops	tea and mate growing
*	111998	All Other Miscellaneous Crop Farming	*	0128	Growing of spices, aromatic, drug and pharmaceutical crops	spice crop production
*	111998	All Other Miscellaneous Crop Farming	*	0129	Growing of other perennial crops	natural rubber latex; growing maple trees for the harvest of maple sap
*	111998	All Other Miscellaneous Crop Farming	*	0150	Mixed farming	combinations of crops, livestock, and animal specialties (primarily but less than 66% crops)
*	111998	All Other Miscellaneous Crop Farming	*	0230	Gathering of non-wood forest products	gathering maple sap in the wild
*	111998	All Other Miscellaneous Crop Farming	*	1072	Manufacture of sugar	maple sugars and syrups produced in a separate central facility
	112111	Beef Cattle Ranching and Farming	*	0141	Raising of cattle and buffaloes
	112112	Cattle Feedlots	*	0141	Raising of cattle and buffaloes
	112120	Dairy Cattle and Milk Production	*	0141	Raising of cattle and buffaloes
	112130	Dual-Purpose Cattle Ranching and Farming	*	0141	Raising of cattle and buffaloes	null set for U.S.
	112210	Hog and Pig Farming		0145	Raising of swine/pigs
	112310	Chicken Egg Production	*	0146	Raising of poultry
	112320	Broilers and Other Meat Type Chicken Production	*	0146	Raising of poultry
	112330	Turkey Production	*	0146	Raising of poultry
	112340	Poultry Hatcheries	*	0146	Raising of poultry
*	112390	Other Poultry Production	*	0146	Raising of poultry	except emu, ostriches
*	112390	Other Poultry Production	*	0149	Raising of other animals	emu, ostriches
	112410	Sheep Farming	*	0144	Raising of sheep and goats
	112420	Goat Farming	*	0144	Raising of sheep and goats
*	112511	Finfish Farming and Fish Hatcheries	*	0321	Marine aquaculture	saltwater finfish farming and hatcheries
*	112511	Finfish Farming and Fish Hatcheries	*	0322	Freshwater aquaculture	freshwater finfish farming and hatcheries
*	112512	Shellfish Farming	*	0321	Marine aquaculture	saltwater shellfish farming including production of cultured pearls
*	112512	Shellfish Farming	*	0322	Freshwater aquaculture	freshwater shellfish farming
*	112519	Other Aquaculture	*	0321	Marine aquaculture	saltwater alligator, frog, algae, seaweed, turtle, worm, snake, and other animal aquaculture n.e.c.
*	112519	Other Aquaculture	*	0322	Freshwater aquaculture	freshwater alligator, frog, algae, seaweed, turtle, worm, snake and other animal aquaculture n.e.c.
	112910	Apiculture	*	0149	Raising of other animals
	112920	Horses and Other Equine Production		0142	Raising of horses and other equines
	112930	Fur-Bearing Animal and Rabbit Production	*	0149	Raising of other animals
*	112990	All Other Animal Production		014	Animal production	ISIC group level link - other general livestock farms including combinations of animals, such as horses, asses, mules, cattle, sheep and goats
*	112990	All Other Animal Production		0143	Raising of camels and camelids	camels and camelids
*	112990	All Other Animal Production	*	0149	Raising of other animals	other animal farms including cats, crickets and other insects, dogs, pet birds
*	112990	All Other Animal Production	*	0150	Mixed farming	combinations of crops, livestock, and animal specialties (primarily but less than 66% livestock)
	113110	Timber Tract Operations	*	0210	Silviculture and other forestry activities
*	113210	Forest Nurseries and Gathering of Forest Products	*	0210	Silviculture and other forestry activities	except gathering forest products in the wild
*	113210	Forest Nurseries and Gathering of Forest Products	*	0230	Gathering of non-wood forest products	gathering forest products in the wild
*	113310	Logging		0220	Logging	except separate log hauling in the forest and production of wood chips in the forest
*	113310	Logging	*	0240	Support services to forestry	separate log hauling in the forest without logging
*	113310	Logging	*	1610	Sawmilling and planing of wood	production of wood chips in the forest, portable chipper mills
*	114111	Finfish Fishing	*	0311	Marine fishing	marine finfish fishing
*	114111	Finfish Fishing	*	0312	Freshwater fishing	freshwater finfish fishing
*	114112	Shellfish Fishing	*	0311	Marine fishing	marine shellfish fishing
*	114112	Shellfish Fishing	*	0312	Freshwater fishing	freshwater shellfish fishing
*	114119	Other Marine Fishing	*	0311	Marine fishing	saltwater seaweed gathering, sponge gathering, and catching turtles and frogs in the wild
*	114119	Other Marine Fishing	*	0312	Freshwater fishing	freshwater seaweed gathering, sponge gathering, and catching turtles and frogs in the wild
	114210	Hunting and Trapping		0170	Hunting, trapping and related service activities
	115111	Cotton Ginning	*	0163	Post-harvest crop activities
	115112	Soil Preparation, Planting, and Cultivating	*	0161	Support activities for crop production
	115113	Crop Harvesting, Primarily by Machine	*	0161	Support activities for crop production
*	115114	Postharvest Crop Activities (except Cotton Ginning)	*	0163	Post-harvest crop activities	except seed processing
*	115114	Postharvest Crop Activities (except Cotton Ginning)		0164	Seed processing for propagation	seed processing
	115115	Farm Labor Contractors and Crew Leaders	*	0161	Support activities for crop production
*	115116	Farm Management Services	*	0161	Support activities for crop production	crop farm management services - running a farm on a contract or fee basis
*	115116	Farm Management Services	*	0162	Support activities for animal production	animal farm management services - running a farm on a contract or fee basis
*	115210	Support Activities for Animal Production	*	0162	Support activities for animal production	except vaccinating livestock not performed by veterinarians
*	115210	Support Activities for Animal Production	*	7500	Veterinary activities	vaccinating livestock not performed by veterinarians
	115310	Support Activities for Forestry	*	0240	Support services to forestry
	211120	Crude Petroleum Extraction		0610	Extraction of crude petroleum
*	211130	Natural Gas Extraction	*	0510	Mining of hard coal	liquefying and extracting coal
*	211130	Natural Gas Extraction		0620	Extraction of natural gas	extraction of natural gas and natural gas liquids
	212111	Bituminous Coal and Lignite Surface Mining	*	0520	Mining of lignite
	212112	Bituminous Coal Underground Mining	*	0520	Mining of lignite
	212113	Anthracite Mining	*	0510	Mining of hard coal
	212210	Iron Ore Mining		0710	Mining of iron ores
	212221	Gold Ore Mining	*	0729	Mining of other non-ferrous metal ores
	212222	Silver Ore Mining	*	0729	Mining of other non-ferrous metal ores
	212230	Copper, Nickel, Lead, and Zinc Mining	*	0729	Mining of other non-ferrous metal ores
*	212291	Uranium-Radium-Vanadium Ore Mining	*	0721	Mining of uranium and thorium ores	uranium and radium mining and/or beneficiating
*	212291	Uranium-Radium-Vanadium Ore Mining	*	0729	Mining of other non-ferrous metal ores	vanadium mining and/or beneficiating
*	212299	All Other Metal Ore Mining	*	0721	Mining of uranium and thorium ores	thorium mining and/or beneficiating
*	212299	All Other Metal Ore Mining	*	0729	Mining of other non-ferrous metal ores	except thorium mining and/or beneficiating
	212311	Dimension Stone Mining and Quarrying	*	0810	Quarrying of stone, sand and clay
*	212312	Crushed and Broken Limestone Mining and Quarrying	*	0810	Quarrying of stone, sand and clay	except quarrying or mining marl
*	212312	Crushed and Broken Limestone Mining and Quarrying	*	0891	Mining of chemical and fertilizer minerals	quarrying or mining marl
	212313	Crushed and Broken Granite Mining and Quarrying	*	0810	Quarrying of stone, sand and clay
	212319	Other Crushed and Broken Stone Mining and Quarrying	*	0810	Quarrying of stone, sand and clay
	212321	Construction Sand and Gravel Mining	*	0810	Quarrying of stone, sand and clay
	212322	Industrial Sand Mining	*	0810	Quarrying of stone, sand and clay
	212324	Kaolin and Ball Clay Mining	*	0810	Quarrying of stone, sand and clay
*	212325	Clay and Ceramic and Refractory Minerals Mining	*	0810	Quarrying of stone, sand and clay	except non-clay ceramic and refractory minerals
*	212325	Clay and Ceramic and Refractory Minerals Mining	*	0899	Other mining and quarrying n.e.c.	ceramic and refractory minerals except clays and bentonite (for example fullers earth, feldspar, and magnesite)
	212391	Potash, Soda, and Borate Mineral Mining	*	0891	Mining of chemical and fertilizer minerals
	212392	Phosphate Rock Mining	*	0891	Mining of chemical and fertilizer minerals
*	212393	Other Chemical and Fertilizer Mineral Mining	*	0891	Mining of chemical and fertilizer minerals	except salt extraction or evaporation of brine to obtain salt
*	212393	Other Chemical and Fertilizer Mineral Mining	*	0893	Extraction of salt	salt extraction or evaporation of brine to obtain salt
*	212399	All Other Nonmetallic Mineral Mining	*	0810	Quarrying of stone, sand and clay	other crushed stone including anhydrite, pulpstone, millstone, grindstone, gypsum, alabaster and pulpstone
*	212399	All Other Nonmetallic Mineral Mining		0892	Extraction of peat	peat mining, digging or beneficiating in combination with mining
*	212399	All Other Nonmetallic Mineral Mining	*	0899	Other mining and quarrying n.e.c.	quarrying or mining abrasives, bitumins, natural asphalt, gem stones, mica, graphite, and other nonmetallic minerals n.e.c.
	213111	Drilling Oil and Gas Wells	*	0910	Support activities for petroleum and natural gas extraction
	213112	Support Activities for Oil and Gas Operations	*	0910	Support activities for petroleum and natural gas extraction
*	213113	Support Activities for Coal Mining	*	0990	Support activities for other mining and quarrying	except overburden removal for coal mining
*	213113	Support Activities for Coal Mining	*	4312	Site preparation	overburden removal for coal mining, performed on a contract or fee basis
*	213114	Support Activities for Metal Mining	*	0990	Support activities for other mining and quarrying	except overburden removal for metal mining
*	213114	Support Activities for Metal Mining	*	4312	Site preparation	overburden removal for ferrous metal mining, performed on a contract or fee basis
*	213115	Support Activities for Nonmetallic Minerals (except Fuels) Mining	*	0990	Support activities for other mining and quarrying	except overburden removal for nonmetallic mineral mining
*	213115	Support Activities for Nonmetallic Minerals (except Fuels) Mining	*	4312	Site preparation	overburden removal for nonmetallic mining, performed on a contract or fee basis
	221111	Hydroelectric Power Generation	*	3510	Electric power generation, transmission and distribution
	221112	Fossil Fuel Electric Power Generation	*	3510	Electric power generation, transmission and distribution
	221113	Nuclear Electric Power Generation	*	3510	Electric power generation, transmission and distribution
	221114	Solar Electric Power Generation	*	3510	Electric power generation, transmission and distribution
	221115	Wind Electric Power Generation	*	3510	Electric power generation, transmission and distribution
	221116	Geothermal Electric Power Generation	*	3510	Electric power generation, transmission and distribution
	221117	Biomass Electric Power Generation	*	3510	Electric power generation, transmission and distribution
	221118	Other Electric Power Generation	*	3510	Electric power generation, transmission and distribution
	221121	Electric Bulk Power Transmission and Control	*	3510	Electric power generation, transmission and distribution
	221122	Electric Power Distribution	*	3510	Electric power generation, transmission and distribution
	221210	Natural Gas Distribution		3520	Manufacture of gas; distribution of gaseous fuels through mains
*	221310	Water Supply and Irrigation Systems		3600	Water collection, treatment and supply	except long distance water pipelines
*	221310	Water Supply and Irrigation Systems	*	4930	Transport via pipeline	water pipelines (long distance)
	221320	Sewage Treatment Facilities	*	3700	Sewerage
	221330	Steam and Air-Conditioning Supply	*	3530	Steam and air conditioning supply
	236115	New Single-Family Housing Construction (except For-Sale Builders)	*	4100	Construction of buildings
	236116	New Multifamily Housing Construction (except For-Sale Builders)	*	4100	Construction of buildings
	236117	New Housing For-Sale Builders	*	4100	Construction of buildings
	236118	Residential Remodelers	*	4100	Construction of buildings
*	236210	Industrial Building Construction	*	4100	Construction of buildings	except chemical plant and industrial oven construction
*	236210	Industrial Building Construction	*	4290	Construction of other civil engineering projects	chemical plant construction
*	236210	Industrial Building Construction	*	4390	Other specialized construction activities	industrial oven construction
*	236220	Commercial and Institutional Building Construction	*	4100	Construction of buildings	except stadium construction
*	236220	Commercial and Institutional Building Construction	*	4290	Construction of other civil engineering projects	stadium construction
	237110	Water and Sewer Line and Related Structures Construction	*	4220	Construction of utility projects
*	237120	Oil and Gas Pipeline and Related Structures Construction	*	4220	Construction of utility projects	except refinery construction
*	237120	Oil and Gas Pipeline and Related Structures Construction	*	4290	Construction of other civil engineering projects	refinery construction
	237130	Power and Communication Line and Related Structures Construction	*	4220	Construction of utility projects
	237210	Land Subdivision	*	4290	Construction of other civil engineering projects
*	237310	Highway, Street, and Bridge Construction	*	4210	Construction of roads and railways	except traffic signaling and highway lighting installation contractors
*	237310	Highway, Street, and Bridge Construction	*	4321	Electrical installation	traffic signaling and lighting installation contractors (if they are specialized in this activity only)
*	237990	Other Heavy and Civil Engineering Construction	*	4210	Construction of roads and railways	construction of tunnels, subways, and railroads
*	237990	Other Heavy and Civil Engineering Construction	*	4220	Construction of utility projects	construction of hydroelectric generating facilities
*	237990	Other Heavy and Civil Engineering Construction	*	4290	Construction of other civil engineering projects	marine construction projects, ski lift construction, outdoor recreational facility construction including athletic fields, golf courses, playgrounds, tennis courts, and similar
*	237990	Other Heavy and Civil Engineering Construction	*	4312	Site preparation	microtunneling (horizontal drilling to install cables, conduit, drains, and similar), drainage projects (such as urban storm water runoff control systems), soil stabilization using anchored earth procedures
	238110	Poured Concrete Foundation and Structure Contractors	*	4390	Other specialized construction activities
	238120	Structural Steel and Precast Concrete Contractors	*	4390	Other specialized construction activities
	238130	Framing Contractors	*	4390	Other specialized construction activities
*	238140	Masonry Contractors	*	4330	Building completion and finishing	glass block and stucco installation contractors
*	238140	Masonry Contractors	*	4390	Other specialized construction activities	except glass block and stucco installation contractors
	238150	Glass and Glazing Contractors	*	4330	Building completion and finishing
	238160	Roofing Contractors	*	4390	Other specialized construction activities
	238170	Siding Contractors	*	4390	Other specialized construction activities
	238190	Other Foundation, Structure, and Building Exterior Contractors	*	4390	Other specialized construction activities
	238210	Electrical Contractors and Other Wiring Installation Contractors	*	4321	Electrical installation
*	238220	Plumbing, Heating, and Air-Conditioning Contractors	*	3320	Installation of industrial machinery and equipment	industrial furnace and power boiler installation
*	238220	Plumbing, Heating, and Air-Conditioning Contractors		4322	Plumbing, heat and air-conditioning installation	except boiler chipping, cleaning, and scaling; industrial furnace and power boiler installation; chimney liner installation
*	238220	Plumbing, Heating, and Air-Conditioning Contractors	*	4390	Other specialized construction activities	chimney liner installation
*	238220	Plumbing, Heating, and Air-Conditioning Contractors	*	8129	Other building and industrial cleaning activities	boiler chipping, cleaning, and scaling
*	238290	Other Building Equipment Contractors		331	Repair of fabricated metal products, machinery and equipment	ISIC group level link - servicing, repair and maintenance of miscellaneous building equipment performed by millwrights and machine rigging contractors
*	238290	Other Building Equipment Contractors	*	3320	Installation of industrial machinery and equipment	installation of industrial machinery and equipment by specialty contractors
*	238290	Other Building Equipment Contractors	*	4321	Electrical installation	installation of residential satellite dishes
*	238290	Other Building Equipment Contractors	*	4329	Other construction installation	except repair and maintenance of miscellaneous building equipment, installation of industrial machinery and equipment by specialty contractors, and installation of satellite dishes
*	238310	Drywall and Insulation Contractors	*	4329	Other construction installation	soundproofing and building insulation contractors (wall cavity, attic, for example)
*	238310	Drywall and Insulation Contractors	*	4330	Building completion and finishing	fireproof flooring construction contractors; except soundproofing and building insulation contractors
*	238310	Drywall and Insulation Contractors	*	4390	Other specialized construction activities	building fireproofing contractors
	238320	Painting and Wall Covering Contractors	*	4330	Building completion and finishing
	238330	Flooring Contractors	*	4330	Building completion and finishing
	238340	Tile and Terrazzo Contractors	*	4330	Building completion and finishing
	238350	Finish Carpentry Contractors	*	4330	Building completion and finishing
*	238390	Other Building Finishing Contractors	*	4330	Building completion and finishing	except waterproofing, damp proofing, bathtub refinishing and installation of custom sheet metal work fabricated on site
*	238390	Other Building Finishing Contractors	*	4390	Other specialized construction activities	waterproofing, damp proofing, bathtub refinishing and installation of custom sheet metal work fabricated on site
*	238910	Site Preparation Contractors		4311	Demolition	demolition of buildings and other structures
*	238910	Site Preparation Contractors	*	4312	Site preparation	except demolition, septic and cess pool installation, pile driving and rental of construction equipment (except bulldozers) with operator
*	238910	Site Preparation Contractors	*	4390	Other specialized construction activities	septic tank and cess pool installation, pile driving, rental of construction equipment (except bulldozers) with operator
*	238990	All Other Specialty Trade Contractors	*	4210	Construction of roads and railways	interlocking block walkways, driveways, patios, etc.
*	238990	All Other Specialty Trade Contractors	*	4390	Other specialized construction activities	except interlocking block walkways, driveways, patios, etc.
	311111	Dog and Cat Food Manufacturing	*	1080	Manufacture of prepared animal feeds
	311119	Other Animal Food Manufacturing	*	1080	Manufacture of prepared animal feeds
*	311211	Flour Milling	*	1030	Processing and preserving of fruit and vegetables	potato flour
*	311211	Flour Milling	*	1061	Manufacture of grain mill products	except potato flour
	311212	Rice Milling	*	1061	Manufacture of grain mill products
	311213	Malt Manufacturing	*	1103	Manufacture of malt liquors and malt
*	311221	Wet Corn Milling	*	1040	Manufacture of vegetable and animal oils and fats	vegetable oils (except corn), margarine, and other edible and inedible oils produced by wet milling
*	311221	Wet Corn Milling	*	1062	Manufacture of starches and starch products	wet corn milling and starches and starch products
	311224	Soybean and Other Oilseed Processing	*	1040	Manufacture of vegetable and animal oils and fats
*	311225	Fats and Oils Refining and Blending	*	1040	Manufacture of vegetable and animal oils and fats	except corn oil made from purchased oil
*	311225	Fats and Oils Refining and Blending	*	1062	Manufacture of starches and starch products	corn oil made from purchased oil
	311230	Breakfast Cereal Manufacturing	*	1061	Manufacture of grain mill products
	311313	Beet Sugar Manufacturing	*	1072	Manufacture of sugar
	311314	Cane Sugar Manufacturing	*	1072	Manufacture of sugar
	311340	Nonchocolate Confectionery Manufacturing	*	1073	Manufacture of cocoa, chocolate and sugar confectionery
	311351	Chocolate and Confectionery Manufacturing from Cacao Beans	*	1073	Manufacture of cocoa, chocolate and sugar confectionery
	311352	Confectionery Manufacturing from Purchased Chocolate	*	1073	Manufacture of cocoa, chocolate and sugar confectionery
	311411	Frozen Fruit, Juice, and Vegetable Manufacturing	*	1030	Processing and preserving of fruit and vegetables
*	311412	Frozen Specialty Food Manufacturing	*	1010	Processing and preserving of meat	frozen meat entrees - prepared
*	311412	Frozen Specialty Food Manufacturing	*	1071	Manufacture of bakery products	frozen french toast, waffles, and pancakes
*	311412	Frozen Specialty Food Manufacturing	*	1074	Manufacture of macaroni, noodles, couscous and similar farinaceous products	frozen pasta (plain)
*	311412	Frozen Specialty Food Manufacturing	*	1075	Manufacture of prepared meals and dishes	except frozen meat entrees, frozen french toast and waffles, frozen soup, and frozen nondairy whipped toppings
*	311412	Frozen Specialty Food Manufacturing	*	1079	Manufacture of other food products n.e.c.	frozen soup, frozen nondairy whipped topping
*	311421	Fruit and Vegetable Canning	*	1030	Processing and preserving of fruit and vegetables	except catsup and similar tomato sauces
*	311421	Fruit and Vegetable Canning	*	1079	Manufacture of other food products n.e.c.	catsup and similar tomato sauces
*	311422	Specialty Canning	*	1074	Manufacture of macaroni, noodles, couscous and similar farinaceous products	canned pasta (plain)
*	311422	Specialty Canning	*	1075	Manufacture of prepared meals and dishes	except canned pasta, canned soups, and canned baby foods
*	311422	Specialty Canning	*	1079	Manufacture of other food products n.e.c.	canned soups, canned baby foods
*	311423	Dried and Dehydrated Food Manufacturing	*	1030	Processing and preserving of fruit and vegetables	except soup mixes
*	311423	Dried and Dehydrated Food Manufacturing	*	1079	Manufacture of other food products n.e.c.	soup mixes
*	311511	Fluid Milk Manufacturing	*	1050	Manufacture of dairy products	except nondairy milk substitutes
*	311511	Fluid Milk Manufacturing	*	1079	Manufacture of other food products n.e.c.	nondairy milk substitutes
	311512	Creamery Butter Manufacturing	*	1050	Manufacture of dairy products
*	311513	Cheese Manufacturing	*	1050	Manufacture of dairy products	except imitation or substitute cheese products
*	311513	Cheese Manufacturing	*	1079	Manufacture of other food products n.e.c.	imitation or substitute cheese products
*	311514	Dry, Condensed, and Evaporated Dairy Product Manufacturing	*	1050	Manufacture of dairy products	except infant formula and dietary drinks (dairy and nondairy)
*	311514	Dry, Condensed, and Evaporated Dairy Product Manufacturing	*	1079	Manufacture of other food products n.e.c.	infant formula, dietary drinks (dairy and nondairy)
	311520	Ice Cream and Frozen Dessert Manufacturing	*	1050	Manufacture of dairy products
	311611	Animal (except Poultry) Slaughtering	*	1010	Processing and preserving of meat
*	311612	Meat Processed From Carcasses	*	1010	Processing and preserving of meat	except meat extracts made from purchased carcasses
*	311612	Meat Processed From Carcasses	*	1079	Manufacture of other food products n.e.c.	meat extracts made from purchased carcasses
	311613	Rendering and Meat Byproduct Processing	*	1010	Processing and preserving of meat
	311615	Poultry Processing	*	1010	Processing and preserving of meat
*	311710	Seafood Product Preparation and Packaging	*	0311	Marine fishing	gathering & processing of seafood into fresh, frozen, or canned seafood in factory ships (i.e. factory ships that also fish)
*	311710	Seafood Product Preparation and Packaging	*	1010	Processing and preserving of meat	whale slaughtering
*	311710	Seafood Product Preparation and Packaging		1020	Processing and preserving of fish, crustaceans and molluscs	except soups, chowders, stews, broth, fish oils, whale slaughtering, or the combined gathering and processing of seafood
*	311710	Seafood Product Preparation and Packaging	*	1040	Manufacture of vegetable and animal oils and fats	frozen or canned fish oils
*	311710	Seafood Product Preparation and Packaging	*	1075	Manufacture of prepared meals and dishes	seafood dinners and stews - canned, or prepared and packaged
*	311710	Seafood Product Preparation and Packaging	*	1079	Manufacture of other food products n.e.c.	soups, chowders, and broth
	311811	Retail Bakeries	*	1071	Manufacture of bakery products
	311812	Commercial Bakeries	*	1071	Manufacture of bakery products
	311813	Frozen Cakes, Pies, and Other Pastries Manufacturing	*	1071	Manufacture of bakery products
	311821	Cookie and Cracker Manufacturing	*	1071	Manufacture of bakery products
*	311824	Dry Pasta, Dough, and Flour Mixes Manufacturing from Purchased Flour	*	1061	Manufacture of grain mill products	except plain dry pasta and dried pasta mixed with other ingredients to make a dish when the pasta is made in the same establishment
*	311824	Dry Pasta, Dough, and Flour Mixes Manufacturing from Purchased Flour	*	1074	Manufacture of macaroni, noodles, couscous and similar farinaceous products	plain dry pasta
*	311824	Dry Pasta, Dough, and Flour Mixes Manufacturing from Purchased Flour	*	1075	Manufacture of prepared meals and dishes	dried pasta mixed with other ingredients to make a dish when the pasta is made in the same establishment
	311830	Tortilla Manufacturing	*	1071	Manufacture of bakery products
	311911	Roasted Nuts and Peanut Butter Manufacturing	*	1030	Processing and preserving of fruit and vegetables
*	311919	Other Snack Food Manufacturing	*	1030	Processing and preserving of fruit and vegetables	potato chips and potato snacks
*	311919	Other Snack Food Manufacturing	*	1071	Manufacture of bakery products	except potato chips and potato snacks
	311920	Coffee and Tea Manufacturing	*	1079	Manufacture of other food products n.e.c.
*	311930	Flavoring Syrup and Concentrate Manufacturing	*	1030	Processing and preserving of fruit and vegetables	fruit juice based flavoring syrups and concentrates
*	311930	Flavoring Syrup and Concentrate Manufacturing	*	1079	Manufacture of other food products n.e.c.	except fruit juice based flavoring syrups and concentrates
*	311941	Mayonnaise, Dressing, and Other Prepared Sauce Manufacturing	*	1030	Processing and preserving of fruit and vegetables	apple cider, non-alcoholic
*	311941	Mayonnaise, Dressing, and Other Prepared Sauce Manufacturing	*	1079	Manufacture of other food products n.e.c.	except non-alcoholic apple cider
*	311942	Spice and Extract Manufacturing	*	0893	Extraction of salt	mining and processing of table salt
*	311942	Spice and Extract Manufacturing	*	1030	Processing and preserving of fruit and vegetables	fruit and fruit juice extracts
*	311942	Spice and Extract Manufacturing	*	1079	Manufacture of other food products n.e.c.	except the combined mining and processing of table salt, fruit and fruit juice extracts
*	311991	Perishable Prepared Food Manufacturing	*	1030	Processing and preserving of fruit and vegetables	cole slaw, fresh cut or peeled potatoes and tofu
*	311991	Perishable Prepared Food Manufacturing	*	1074	Manufacture of macaroni, noodles, couscous and similar farinaceous products	fresh pasta
*	311991	Perishable Prepared Food Manufacturing	*	1079	Manufacture of other food products n.e.c.	except cole slaw, fresh cut or peeled potatoes, tofu, and fresh pasta
*	311999	All Other Miscellaneous Food Manufacturing	*	1030	Processing and preserving of fruit and vegetables	fresh cut or peeled fruits and vegetables
*	311999	All Other Miscellaneous Food Manufacturing	*	1075	Manufacture of prepared meals and dishes	fried noodles and dried pasta dish mixes made entirely of purchased dried ingredients
*	311999	All Other Miscellaneous Food Manufacturing	*	1079	Manufacture of other food products n.e.c.	except fresh cut or peeled fruits and vegetables, fried noodles, and dried pasta dish mixes made entirely from purchased dried ingredients
	312111	Soft Drink Manufacturing	*	1104	Manufacture of soft drinks; production of mineral waters and other bottled waters
	312112	Bottled Water Manufacturing	*	1104	Manufacture of soft drinks; production of mineral waters and other bottled waters
	312113	Ice Manufacturing	*	3530	Steam and air conditioning supply
	312120	Breweries	*	1103	Manufacture of malt liquors and malt
*	312130	Wineries	*	1101	Distilling, rectifying and blending of spirits	brandies and fruit spirits
*	312130	Wineries		1102	Manufacture of wines	except brandies and fruit spirits
*	312140	Distilleries	*	1101	Distilling, rectifying and blending of spirits	except potable ethyl alcohol
*	312140	Distilleries	*	2011	Manufacture of basic chemicals	potable ethyl alcohol
	312230	Tobacco Manufacturing		1200	Manufacture of tobacco products
	313110	Fiber, Yarn, and Thread Mills	*	1311	Preparation and spinning of textile fibres
*	313210	Broadwoven Fabric Mills		1312	Weaving of textiles	except artificial fur on woven base
*	313210	Broadwoven Fabric Mills	*	1420	Manufacture of articles of fur	artificial fur on woven base
	313220	Narrow Fabric Mills and Schiffli Machine Embroidery	*	1399	Manufacture of other textiles n.e.c.
	313230	Nonwoven Fabric Mills	*	1399	Manufacture of other textiles n.e.c.
*	313240	Knit Fabric Mills		1391	Manufacture of knitted and crocheted fabrics	knitted and crocheted fabrics and knit lace, except finishing
*	313240	Knit Fabric Mills	*	1399	Manufacture of other textiles n.e.c.	lace and lace products except knit lace, except finishing
*	313240	Knit Fabric Mills	*	1420	Manufacture of articles of fur	artificial fur on knit base
*	313310	Textile and Fabric Finishing Mills	*	1311	Preparation and spinning of textile fibres	preparation of fibers
*	313310	Textile and Fabric Finishing Mills	*	1313	Finishing of textiles	except preparation of fibers
*	313320	Fabric Coating Mills	*	1313	Finishing of textiles	except rubberizing fabric
*	313320	Fabric Coating Mills	*	2219	Manufacture of other rubber products	rubberized fabric
	314110	Carpet and Rug Mills	*	1393	Manufacture of carpets and rugs
*	314120	Curtain and Linen Mills	*	1392	Manufacture of made-up textile articles, except apparel	except plastics shower curtains and table cloths made from purchased materials
*	314120	Curtain and Linen Mills	*	2220	Manufacture of plastics products	plastics shower curtains and table cloths made from purchased materials
*	314910	Textile Bag and Canvas Mills	*	1392	Manufacture of made-up textile articles, except apparel	except plastics blanket bags
*	314910	Textile Bag and Canvas Mills	*	1512	Manufacture of luggage, handbags and the like, saddlery and harness	plastics blanket bags - sewn
*	314910	Textile Bag and Canvas Mills	*	2220	Manufacture of plastics products	plastics blanket bags - heat seamed
*	314994	Rope, Cordage, Twine, Tire Cord, and Tire Fabric Mills	*	1394	Manufacture of cordage, rope, twine and netting	except tire cord and tire fabric
*	314994	Rope, Cordage, Twine, Tire Cord, and Tire Fabric Mills	*	1399	Manufacture of other textiles n.e.c.	tire cord and tire fabric
*	314999	All Other Miscellaneous Textile Product Mills	*	1311	Preparation and spinning of textile fibres	processing textile mill waste
*	314999	All Other Miscellaneous Textile Product Mills	*	1313	Finishing of textiles	embroidery, decorative stitching, dyeing, etc. on textile articles and apparel
*	314999	All Other Miscellaneous Textile Product Mills	*	1392	Manufacture of made-up textile articles, except apparel	miscellaneous textile products, such as dust cloths, sleeping bags, etc.
*	314999	All Other Miscellaneous Textile Product Mills	*	1393	Manufacture of carpets and rugs	rug binding for the trade and carpet cutting, carpets made from purchased fabric
*	314999	All Other Miscellaneous Textile Product Mills	*	1394	Manufacture of cordage, rope, twine and netting	knotted rope net products made from purchased rope
*	314999	All Other Miscellaneous Textile Product Mills	*	1399	Manufacture of other textiles n.e.c.	bats, batting, upholstery filling, textile fire hose, and similar industrial textile products; powder puffs and mitts
*	314999	All Other Miscellaneous Textile Product Mills	*	1410	Manufacture of wearing apparel, except fur apparel	cloth diapers
	315110	Hosiery and Sock Mills	*	1430	Manufacture of knitted and crocheted apparel
	315190	Other Apparel Knitting Mills	*	1430	Manufacture of knitted and crocheted apparel
*	315210	Cut and Sew Apparel Contractors	*	1410	Manufacture of wearing apparel, except fur apparel	cutting and sewing contractors except for fur apparel
*	315210	Cut and Sew Apparel Contractors	*	1420	Manufacture of articles of fur	cutting and sewing contractors for fur apparel
	315220	Men's and Boys' Cut and Sew Apparel Manufacturing	*	1410	Manufacture of wearing apparel, except fur apparel
*	315240	Women's, Girls', and Infants' Cut and Sew Apparel Manufacturing	*	1410	Manufacture of wearing apparel, except fur apparel	except artificial fur coats
*	315240	Women's, Girls', and Infants' Cut and Sew Apparel Manufacturing	*	1420	Manufacture of articles of fur	cut and sew artificial fur coats
*	315280	Other Cut and Sew Apparel Manufacturing	*	1410	Manufacture of wearing apparel, except fur apparel	except fur apparel
*	315280	Other Cut and Sew Apparel Manufacturing	*	1420	Manufacture of articles of fur	fur apparel (except hats)
*	315990	Apparel Accessories and Other Apparel Manufacturing	*	1399	Manufacture of other textiles n.e.c.	hat, cap, apparel, umbrella, and similar trimmings made from purchased fabrics
*	315990	Apparel Accessories and Other Apparel Manufacturing	*	1410	Manufacture of wearing apparel, except fur apparel	except fur gloves and mittens; rubber bathing caps and aprons; and hat, cap, umbrella, and similar trimmings made from purchased fabrics
*	315990	Apparel Accessories and Other Apparel Manufacturing	*	1420	Manufacture of articles of fur	fur gloves and mittens
*	315990	Apparel Accessories and Other Apparel Manufacturing	*	2219	Manufacture of other rubber products	rubber bathing caps and aprons
	316110	Leather and Hide Tanning and Finishing		1511	Tanning and dressing of leather; dressing and dyeing of fur
	316210	Footwear Manufacturing	*	1520	Manufacture of footwear
	316992	Women's Handbag and Purse Manufacturing	*	1512	Manufacture of luggage, handbags and the like, saddlery and harness
*	316998	All Other Leather Good and Allied Product Manufacturing	*	1410	Manufacture of wearing apparel, except fur apparel	leather industrial work accessories; protective leather garments
*	316998	All Other Leather Good and Allied Product Manufacturing	*	1512	Manufacture of luggage, handbags and the like, saddlery and harness	except leather garments and leather footwear cut stock (uppers, soles, etc.)
*	316998	All Other Leather Good and Allied Product Manufacturing	*	1520	Manufacture of footwear	footwear cut stock (uppers, soles, etc.)
*	321113	Sawmills	*	1610	Sawmilling and planing of wood	except shingles and shakes made in sawmills
*	321113	Sawmills	*	1622	Manufacture of builders' carpentry and joinery	shingles and shakes made in sawmills
	321114	Wood Preservation	*	1610	Sawmilling and planing of wood
	321211	Hardwood Veneer and Plywood Manufacturing	*	1621	Manufacture of veneer sheets and wood-based panels
	321212	Softwood Veneer and Plywood Manufacturing	*	1621	Manufacture of veneer sheets and wood-based panels
*	321213	Engineered Wood Member (except Truss) Manufacturing	*	1621	Manufacture of veneer sheets and wood-based panels	LVL (laminated veneer lumber) and similar
*	321213	Engineered Wood Member (except Truss) Manufacturing	*	1622	Manufacture of builders' carpentry and joinery	fabricated wood I-joists, and similar fabricated engineered wood members
	321214	Truss Manufacturing	*	1622	Manufacture of builders' carpentry and joinery
	321219	Reconstituted Wood Product Manufacturing	*	1621	Manufacture of veneer sheets and wood-based panels
	321911	Wood Window and Door Manufacturing	*	1622	Manufacture of builders' carpentry and joinery
*	321912	Cut Stock, Resawing Lumber, and Planing	*	1610	Sawmilling and planing of wood	cutting, resawing, or planing lumber initially cut in other locations
*	321912	Cut Stock, Resawing Lumber, and Planing	*	1622	Manufacture of builders' carpentry and joinery	dimension lumber (i.e. building lumber or solid wood structural members) made by cutting, resawing, or planing purchased rough lumber
*	321912	Cut Stock, Resawing Lumber, and Planing	*	1629	Manufacture of other products of wood; manufacture of articles of cork, straw and plaiting materials	blocks for the manufacture of smoking pipes
*	321918	Other Millwork (including Flooring)	*	1610	Sawmilling and planing of wood	wood flooring, strip
*	321918	Other Millwork (including Flooring)	*	1622	Manufacture of builders' carpentry and joinery	except strip wood flooring
*	321920	Wood Container and Pallet Manufacturing	*	1623	Manufacture of wooden containers	except wooden jewelry boxes
*	321920	Wood Container and Pallet Manufacturing	*	1629	Manufacture of other products of wood; manufacture of articles of cork, straw and plaiting materials	jewelry boxes, wood or part wood
	321991	Manufactured Home (Mobile Home) Manufacturing	*	1622	Manufacture of builders' carpentry and joinery
	321992	Prefabricated Wood Building Manufacturing	*	1622	Manufacture of builders' carpentry and joinery
*	321999	All Other Miscellaneous Wood Product Manufacturing	*	1610	Sawmilling and planing of wood	excelsior, wood wool, kiln drying of lumber
*	321999	All Other Miscellaneous Wood Product Manufacturing	*	1623	Manufacture of wooden containers	wooden cable reels (cable drums)
*	321999	All Other Miscellaneous Wood Product Manufacturing	*	1629	Manufacture of other products of wood; manufacture of articles of cork, straw and plaiting materials	except excelsior, wood wool, kiln drying of lumber, cable drums, plastic shoe lasts, and furniture
*	321999	All Other Miscellaneous Wood Product Manufacturing	*	2220	Manufacture of plastics products	plastic shoe lasts
*	321999	All Other Miscellaneous Wood Product Manufacturing	*	3100	Manufacture of furniture	wood television, radio, and sewing machine cabinets
	322110	Pulp Mills	*	1701	Manufacture of pulp, paper and paperboard
*	322121	Paper (except Newsprint) Mills	*	1701	Manufacture of pulp, paper and paperboard	paper mills
*	322121	Paper (except Newsprint) Mills	*	1702	Manufacture of corrugated paper and paperboard and of containers of paper and paperboard	corrugated paper or paperboard or containers made in paper mills
*	322121	Paper (except Newsprint) Mills	*	1709	Manufacture of other articles of paper and paperboard	other articles of paper made in paper mills
*	322121	Paper (except Newsprint) Mills	*	2399	Manufacture of other non-metallic mineral products n.e.c.	tar paper made in paper mills
	322122	Newsprint Mills	*	1701	Manufacture of pulp, paper and paperboard
*	322130	Paperboard Mills	*	1701	Manufacture of pulp, paper and paperboard	paperboard
*	322130	Paperboard Mills	*	1702	Manufacture of corrugated paper and paperboard and of containers of paper and paperboard	corrugated paperboard or containers made in paperboard mills
*	322130	Paperboard Mills	*	1709	Manufacture of other articles of paper and paperboard	other articles of paper made in paperboard mills
	322211	Corrugated and Solid Fiber Box Manufacturing	*	1702	Manufacture of corrugated paper and paperboard and of containers of paper and paperboard
	322212	Folding Paperboard Box Manufacturing	*	1702	Manufacture of corrugated paper and paperboard and of containers of paper and paperboard
*	322219	Other Paperboard Container Manufacturing	*	1702	Manufacture of corrugated paper and paperboard and of containers of paper and paperboard	except cones, bobbins, spools, paper cups, dishes, straws, etc. made from purchased paper or paperboard
*	322219	Other Paperboard Container Manufacturing	*	1709	Manufacture of other articles of paper and paperboard	cones, bobbins, spools, paper cups, dishes, straws, etc. made from purchased paper or paperboard
*	322220	Paper Bag and Coated and Treated Paper Manufacturing	*	1399	Manufacture of other textiles n.e.c.	pressure-sensitive cloth tape
*	322220	Paper Bag and Coated and Treated Paper Manufacturing	*	1701	Manufacture of pulp, paper and paperboard	laminating purchased foil and purchased paper, paper as primary component; coating and laminating paper for other than packaging uses; coating purchased paperboard
*	322220	Paper Bag and Coated and Treated Paper Manufacturing	*	1702	Manufacture of corrugated paper and paperboard and of containers of paper and paperboard	except foil bags
*	322220	Paper Bag and Coated and Treated Paper Manufacturing	*	1709	Manufacture of other articles of paper and paperboard	labels, gummed stock (including printing done at the same establishment), wallpaper, paper pressure sensitive tape, and chipboard, coated or laminated, made from purchased paperboard
*	322220	Paper Bag and Coated and Treated Paper Manufacturing	*	2220	Manufacture of plastics products	vinyl wallpaper, plastic wallpaper, plastics self-adhesive tape
*	322220	Paper Bag and Coated and Treated Paper Manufacturing	*	2420	Manufacture of basic precious and other non-ferrous metals	aluminum foil laminates made from purchased aluminum, foil as primary component; precious metal foil laminates made from purchased foil; laminating purchased foil and paper for packaging uses, foil as primary component
*	322220	Paper Bag and Coated and Treated Paper Manufacturing	*	2599	Manufacture of other fabricated metal products n.e.c.	foil bags
	322230	Stationery Product Manufacturing	*	1709	Manufacture of other articles of paper and paperboard
	322291	Sanitary Paper Product Manufacturing	*	1709	Manufacture of other articles of paper and paperboard
*	322299	All Other Converted Paper Product Manufacturing	*	1701	Manufacture of pulp, paper and paperboard	crepe paper (or crinkling paper) made from purchased paper
*	322299	All Other Converted Paper Product Manufacturing	*	1702	Manufacture of corrugated paper and paperboard and of containers of paper and paperboard	die-cut paper products (except office use) made from purchased paper or paperboard
*	322299	All Other Converted Paper Product Manufacturing	*	1709	Manufacture of other articles of paper and paperboard	except crepe paper and die-cut paper products (except office use) made from purchased paper
*	323111	Commercial Printing (except Screen and Books)	*	1709	Manufacture of other articles of paper and paperboard	except printing only of looseleaf fillers and looseleaf binding fittings
*	323111	Commercial Printing (except Screen and Books)	*	1811	Printing	lithographic, gravure, flexographic, digital, quick, and other commercial printing, except screen and books; printing manifold business forms and looseleaf fillers
*	323111	Commercial Printing (except Screen and Books)	*	2599	Manufacture of other fabricated metal products n.e.c.	looseleaf binding fittings
*	323111	Commercial Printing (except Screen and Books)	*	8219	Photocopying, document preparation and other specialized office support activities	quick printing combined with photocopy services, photocopy primary
*	323113	Commercial Screen Printing	*	1313	Finishing of textiles	screen printing on made up textile products, including apparel
*	323113	Commercial Screen Printing	*	1811	Printing	except screen printing on made up textile products and apparel
	323117	Books Printing	*	1811	Printing
	323120	Support Activities for Printing		1812	Service activities related to printing
	324110	Petroleum Refineries	*	1920	Manufacture of refined petroleum products
	324121	Asphalt Paving Mixture and Block Manufacturing	*	2399	Manufacture of other non-metallic mineral products n.e.c.
	324122	Asphalt Shingle and Coating Materials Manufacturing	*	2399	Manufacture of other non-metallic mineral products n.e.c.
	324191	Petroleum Lubricating Oil and Grease Manufacturing	*	1920	Manufacture of refined petroleum products
*	324199	All Other Petroleum and Coal Products Manufacturing	*	1629	Manufacture of other products of wood; manufacture of articles of cork, straw and plaiting materials	fire logs made of pressed wood and purchased refined petroleum binders
*	324199	All Other Petroleum and Coal Products Manufacturing	*	1910	Manufacture of coke oven products	coke oven products, such as coke, gasses, tar
*	324199	All Other Petroleum and Coal Products Manufacturing	*	1920	Manufacture of refined petroleum products	except coke oven products and fire logs made of pressed wood with purchased petroleum binders
*	325110	Petrochemical Manufacturing	*	1920	Manufacture of refined petroleum products	manufacture of paraffin and similar from purchased refined petroleum in petrochemical plants
*	325110	Petrochemical Manufacturing	*	2011	Manufacture of basic chemicals	except manufacture of paraffin and similar from purchased refined petroleum in petrochemical plants
	325120	Industrial Gas Manufacturing	*	2011	Manufacture of basic chemicals
	325130	Synthetic Dye and Pigment Manufacturing	*	2011	Manufacture of basic chemicals
*	325180	Other Basic Inorganic Chemical Manufacturing	*	2011	Manufacture of basic chemicals	except ammonium chloride and other ammonium compounds not specified elsewhere, potassium nitrate, etc.
*	325180	Other Basic Inorganic Chemical Manufacturing	*	2012	Manufacture of fertilizers and nitrogen compounds	ammonium chloride and other ammonium compounds not specified elsewhere, potassium nitrate, etc.
	325193	Ethyl Alcohol Manufacturing	*	2011	Manufacture of basic chemicals
*	325194	Cyclic Crude, Intermediate, and Gum and Wood Chemical Manufacturing	*	1910	Manufacture of coke oven products	coal tar distillates
*	325194	Cyclic Crude, Intermediate, and Gum and Wood Chemical Manufacturing	*	2011	Manufacture of basic chemicals	except prepared water pigments for finishing leather and coal tar distillates
*	325194	Cyclic Crude, Intermediate, and Gum and Wood Chemical Manufacturing	*	2022	Manufacture of paints, varnishes and similar coatings, printing ink and mastics	prepared water pigments for finishing leather
*	325199	All Other Basic Organic Chemical Manufacturing	*	2011	Manufacture of basic chemicals	except synthetic plasticizer compounds, synthetic accelerators, synthetic essential oils, naphthenic acid soaps, and salicylic acid (nonmedicinal)
*	325199	All Other Basic Organic Chemical Manufacturing	*	2029	Manufacture of other chemical products n.e.c.	synthetic plasticizer compounds, synthetic accelerators, synthetic essential oils, naphthenic acid soaps
*	325199	All Other Basic Organic Chemical Manufacturing	*	2100	Manufacture of pharmaceuticals, medicinal chemical and botanical products	salicylic acid (nonmedicinal)
	325211	Plastics Material and Resin Manufacturing	*	2013	Manufacture of plastics and synthetic rubber in primary forms
	325212	Synthetic Rubber Manufacturing	*	2013	Manufacture of plastics and synthetic rubber in primary forms
*	325220	Artificial and Synthetic Fibers and Filaments Manufacturing		2030	Manufacture of man-made fibres	except cellophane film or sheet
*	325220	Artificial and Synthetic Fibers and Filaments Manufacturing	*	2220	Manufacture of plastics products	cellophane film or sheet
	325311	Nitrogenous Fertilizer Manufacturing	*	2012	Manufacture of fertilizers and nitrogen compounds
*	325312	Phosphatic Fertilizer Manufacturing	*	2011	Manufacture of basic chemicals	phosphoric acid
*	325312	Phosphatic Fertilizer Manufacturing	*	2012	Manufacture of fertilizers and nitrogen compounds	except phosphoric acid
	325314	Fertilizer (Mixing Only) Manufacturing	*	2012	Manufacture of fertilizers and nitrogen compounds
	325320	Pesticide and Other Agricultural Chemical Manufacturing	*	2021	Manufacture of pesticides and other agrochemical products
	325411	Medicinal and Botanical Manufacturing	*	2100	Manufacture of pharmaceuticals, medicinal chemical and botanical products
	325412	Pharmaceutical Preparation Manufacturing	*	2100	Manufacture of pharmaceuticals, medicinal chemical and botanical products
*	325413	In-Vitro Diagnostic Substance Manufacturing	*	2029	Manufacture of other chemical products n.e.c.	diagnostic reagents
*	325413	In-Vitro Diagnostic Substance Manufacturing	*	2100	Manufacture of pharmaceuticals, medicinal chemical and botanical products	except diagnostic reagents
	325414	Biological Product (except Diagnostic) Manufacturing	*	2100	Manufacture of pharmaceuticals, medicinal chemical and botanical products
	325510	Paint and Coating Manufacturing	*	2022	Manufacture of paints, varnishes and similar coatings, printing ink and mastics
*	325520	Adhesive Manufacturing	*	2022	Manufacture of paints, varnishes and similar coatings, printing ink and mastics	except glues
*	325520	Adhesive Manufacturing	*	2029	Manufacture of other chemical products n.e.c.	glues
	325611	Soap and Other Detergent Manufacturing	*	2023	Manufacture of soap and detergents, cleaning and polishing preparations, perfumes, and toilet preparations
*	325612	Polish and Other Sanitation Good Manufacturing	*	2011	Manufacture of basic chemicals	household lye
*	325612	Polish and Other Sanitation Good Manufacturing	*	2021	Manufacture of pesticides and other agrochemical products	household and industrial disinfectants
*	325612	Polish and Other Sanitation Good Manufacturing	*	2023	Manufacture of soap and detergents, cleaning and polishing preparations, perfumes, and toilet preparations	except household and industrial disinfectants, household lye, and laundry starch
*	325612	Polish and Other Sanitation Good Manufacturing	*	2029	Manufacture of other chemical products n.e.c.	laundry starch
*	325613	Surface Active Agent Manufacturing	*	2023	Manufacture of soap and detergents, cleaning and polishing preparations, perfumes, and toilet preparations	except leather and textile finishing agents, mordants
*	325613	Surface Active Agent Manufacturing	*	2029	Manufacture of other chemical products n.e.c.	leather and textile finishing agents, mordants
	325620	Toilet Preparation Manufacturing	*	2023	Manufacture of soap and detergents, cleaning and polishing preparations, perfumes, and toilet preparations
	325910	Printing Ink Manufacturing	*	2022	Manufacture of paints, varnishes and similar coatings, printing ink and mastics
	325920	Explosives Manufacturing	*	2029	Manufacture of other chemical products n.e.c.
	325991	Custom Compounding of Purchased Resins	*	2013	Manufacture of plastics and synthetic rubber in primary forms
*	325992	Photographic Film, Paper, Plate, and Chemical Manufacturing	*	2029	Manufacture of other chemical products n.e.c.	except toner cartridges
*	325992	Photographic Film, Paper, Plate, and Chemical Manufacturing	*	2817	Manufacture of office machinery and equipment (except computers and peripheral equipment)	toner cartridges
*	325998	All Other Miscellaneous Chemical Product and Preparation Manufacturing	*	2011	Manufacture of basic chemicals	distilled water
*	325998	All Other Miscellaneous Chemical Product and Preparation Manufacturing	*	2022	Manufacture of paints, varnishes and similar coatings, printing ink and mastics	textile dye preparations and other household dye or tinting preparations (except hair)
*	325998	All Other Miscellaneous Chemical Product and Preparation Manufacturing	*	2023	Manufacture of soap and detergents, cleaning and polishing preparations, perfumes, and toilet preparations	incense and engine degreasers
*	325998	All Other Miscellaneous Chemical Product and Preparation Manufacturing	*	2029	Manufacture of other chemical products n.e.c.	except distilled water, textile dye preparations, household dye (except hair) drilling mud compounds, and aerosol packaging
*	325998	All Other Miscellaneous Chemical Product and Preparation Manufacturing	*	2399	Manufacture of other non-metallic mineral products n.e.c.	drilling mud compounds
*	325998	All Other Miscellaneous Chemical Product and Preparation Manufacturing	*	8292	Packaging activities	aerosol packaging
	326111	Plastics Bag and Pouch Manufacturing	*	2220	Manufacture of plastics products
	326112	Plastics Packaging Film and Sheet (including Laminated) Manufacturing	*	2220	Manufacture of plastics products
	326113	Unlaminated Plastics Film and Sheet (except Packaging) Manufacturing	*	2220	Manufacture of plastics products
	326121	Unlaminated Plastics Profile Shape Manufacturing	*	2220	Manufacture of plastics products
	326122	Plastics Pipe and Pipe Fitting Manufacturing	*	2220	Manufacture of plastics products
	326130	Laminated Plastics Plate, Sheet (except Packaging), and Shape Manufacturing	*	2220	Manufacture of plastics products
	326140	Polystyrene Foam Product Manufacturing	*	2220	Manufacture of plastics products
	326150	Urethane and Other Foam Product (except Polystyrene) Manufacturing	*	2220	Manufacture of plastics products
	326160	Plastics Bottle Manufacturing	*	2220	Manufacture of plastics products
	326191	Plastics Plumbing Fixture Manufacturing	*	2220	Manufacture of plastics products
*	326199	All Other Plastics Product Manufacturing	*	2220	Manufacture of plastics products	except plastics battery separators, plastics air cargo containers, and plastics counter tops not fabricated at the site of construction
*	326199	All Other Plastics Product Manufacturing	*	2720	Manufacture of batteries and accumulators	plastics battery separators
*	326199	All Other Plastics Product Manufacturing	*	2920	Manufacture of bodies (coachwork) for motor vehicles; manufacture of trailers and semi-trailers	plastics air cargo containers
*	326199	All Other Plastics Product Manufacturing	*	3100	Manufacture of furniture	plastics counter tops, not fabricated at the construction site
*	326211	Tire Manufacturing (except Retreading)	*	2211	Manufacture of rubber tyres and tubes; retreading and rebuilding of rubber tyres	except rubber tire repair materials
*	326211	Tire Manufacturing (except Retreading)	*	2219	Manufacture of other rubber products	rubber tire repair materials
	326212	Tire Retreading	*	2211	Manufacture of rubber tyres and tubes; retreading and rebuilding of rubber tyres
*	326220	Rubber and Plastics Hoses and Belting Manufacturing	*	2219	Manufacture of other rubber products	except plastics hose and belting
*	326220	Rubber and Plastics Hoses and Belting Manufacturing	*	2220	Manufacture of plastics products	plastics (reinforced) hose and belting
	326291	Rubber Product Manufacturing for Mechanical Use	*	2219	Manufacture of other rubber products
*	326299	All Other Rubber Product Manufacturing	*	2219	Manufacture of other rubber products	except rubber battery separators
*	326299	All Other Rubber Product Manufacturing	*	2720	Manufacture of batteries and accumulators	rubber battery separators
*	327110	Pottery, Ceramics, and Plumbing Fixture Manufacturing	*	2392	Manufacture of clay building materials	ceramic plumbing fixtures
*	327110	Pottery, Ceramics, and Plumbing Fixture Manufacturing		2393	Manufacture of other porcelain and ceramic products	except ceramic plumbing fixtures
*	327120	Clay Building Material and Refractories Manufacturing		2391	Manufacture of refractory products	refractory ceramic products
*	327120	Clay Building Material and Refractories Manufacturing	*	2392	Manufacture of clay building materials	except refractory ceramic products, adobe bricks and similar articles of fibre cement
*	327120	Clay Building Material and Refractories Manufacturing	*	2395	Manufacture of articles of concrete, cement and plaster	adobe bricks and similar articles of fibre cement
	327211	Flat Glass Manufacturing	*	2310	Manufacture of glass and glass products
	327212	Other Pressed and Blown Glass and Glassware Manufacturing	*	2310	Manufacture of glass and glass products
	327213	Glass Container Manufacturing	*	2310	Manufacture of glass and glass products
	327215	Glass Product Manufacturing Made of Purchased Glass	*	2310	Manufacture of glass and glass products
	327310	Cement Manufacturing	*	2394	Manufacture of cement, lime and plaster
	327320	Ready-Mix Concrete Manufacturing	*	2395	Manufacture of articles of concrete, cement and plaster
	327331	Concrete Block and Brick Manufacturing	*	2395	Manufacture of articles of concrete, cement and plaster
	327332	Concrete Pipe Manufacturing	*	2395	Manufacture of articles of concrete, cement and plaster
	327390	Other Concrete Product Manufacturing	*	2395	Manufacture of articles of concrete, cement and plaster
	327410	Lime Manufacturing	*	2394	Manufacture of cement, lime and plaster
*	327420	Gypsum Product Manufacturing	*	2394	Manufacture of cement, lime and plaster	gypsum plaster
*	327420	Gypsum Product Manufacturing	*	2395	Manufacture of articles of concrete, cement and plaster	except gypsum plaster
	327910	Abrasive Product Manufacturing	*	2399	Manufacture of other non-metallic mineral products n.e.c.
	327991	Cut Stone and Stone Product Manufacturing	*	2396	Cutting, shaping and finishing of stone
	327992	Ground or Treated Mineral and Earth Manufacturing	*	2399	Manufacture of other non-metallic mineral products n.e.c.
*	327993	Mineral Wool Manufacturing	*	2310	Manufacture of glass and glass products	fiberglass insulation products
*	327993	Mineral Wool Manufacturing	*	2399	Manufacture of other non-metallic mineral products n.e.c.	except fiberglass insulation products
*	327999	All Other Miscellaneous Nonmetallic Mineral Product Manufacturing	*	2395	Manufacture of articles of concrete, cement and plaster	dry mix mortar, dry mix concrete, stucco, and asbestos cement products
*	327999	All Other Miscellaneous Nonmetallic Mineral Product Manufacturing	*	2399	Manufacture of other non-metallic mineral products n.e.c.	except dry mix mortar, dry mix concrete, stucco, asbestos cement products, and manufacturing/working but not setting synthetic precious or semiprecious stones for jewelry uses
*	327999	All Other Miscellaneous Nonmetallic Mineral Product Manufacturing	*	3211	Manufacture of jewellery and related articles	manufacturing and working but not setting synthetic precious or semiprecious stones for jewelry uses
	331110	Iron and Steel Mills and Ferroalloy Manufacturing	*	2410	Manufacture of basic iron and steel
	331210	Iron and Steel Pipe and Tube Manufacturing from Purchased Steel	*	2431	Casting of iron and steel
	331221	Rolled Steel Shape Manufacturing	*	2410	Manufacture of basic iron and steel
*	331222	Steel Wire Drawing	*	2410	Manufacture of basic iron and steel	drawing steel wire from purchased steel
*	331222	Steel Wire Drawing	*	2599	Manufacture of other fabricated metal products n.e.c.	wire products except steel wire, steel wire shopping carts made in drawing plants, and insulated steel wire to be used as a conductor
*	331222	Steel Wire Drawing	*	2732	Manufacture of other electronic and electric wires and cables	insulated steel cable capable of being used as a conductor, made in steel wire drawing plants
*	331222	Steel Wire Drawing	*	3099	Manufacture of other transport equipment n.e.c.	shopping carts made in wire drawing plants
	331313	Alumina Refining and Primary Aluminum Production	*	2420	Manufacture of basic precious and other non-ferrous metals
	331314	Secondary Smelting and Alloying of Aluminum	*	2420	Manufacture of basic precious and other non-ferrous metals
	331315	Aluminum Sheet, Plate, and Foil Manufacturing	*	2420	Manufacture of basic precious and other non-ferrous metals
*	331318	Other Aluminum Rolling, Drawing, and Extruding	*	2420	Manufacture of basic precious and other non-ferrous metals	except aluminum wire products made in drawing plants and insulated aluminum wire capable of being used as a conductor, made in drawing plants
*	331318	Other Aluminum Rolling, Drawing, and Extruding	*	2599	Manufacture of other fabricated metal products n.e.c.	aluminum wire products, made in drawing plants
*	331318	Other Aluminum Rolling, Drawing, and Extruding	*	2732	Manufacture of other electronic and electric wires and cables	insulated aluminum wire capable of being used as a conductor, made in wire drawing plants
	331410	Nonferrous Metal (except Aluminum) Smelting and Refining	*	2420	Manufacture of basic precious and other non-ferrous metals
*	331420	Copper Rolling, Drawing, Extruding, and Alloying	*	2420	Manufacture of basic precious and other non-ferrous metals	drawing copper wire from purchased wire, except copper mechanical wire products made in drawing mills
*	331420	Copper Rolling, Drawing, Extruding, and Alloying	*	2599	Manufacture of other fabricated metal products n.e.c.	copper mechanical wire products made in drawing mills, except drawing copper wire from purchased wire and drawing and insulating copper wire capable of being used as a conductor
*	331420	Copper Rolling, Drawing, Extruding, and Alloying	*	2732	Manufacture of other electronic and electric wires and cables	insulated copper wire made in integrated secondary smelting and drawing plants or made from purchased copper in drawing plants
*	331491	Nonferrous Metal (except Copper and Aluminum) Rolling, Drawing, and Extruding	*	2420	Manufacture of basic precious and other non-ferrous metals	except other nonferrous wire products made in drawing plants
*	331491	Nonferrous Metal (except Copper and Aluminum) Rolling, Drawing, and Extruding	*	2599	Manufacture of other fabricated metal products n.e.c.	other nonferrous wire products made in drawing plants
	331492	Secondary Smelting, Refining, and Alloying of Nonferrous Metal (except Copper and Aluminum)	*	2420	Manufacture of basic precious and other non-ferrous metals
*	331511	Iron Foundries	*	2431	Casting of iron and steel	except iron rolling mill rolls and steel ingot molds
*	331511	Iron Foundries	*	2823	Manufacture of machinery for metallurgy	iron rolling mill rolls and steel ingot molds
	331512	Steel Investment Foundries	*	2431	Casting of iron and steel
	331513	Steel Foundries (except Investment)	*	2431	Casting of iron and steel
	331523	Nonferrous Metal Die-Casting Foundries	*	2432	Casting of non-ferrous metals
	331524	Aluminum Foundries (except Die-Casting)	*	2432	Casting of non-ferrous metals
	331529	Other Nonferrous Metal Foundries (except Die-Casting)	*	2432	Casting of non-ferrous metals
	332111	Iron and Steel Forging	*	2591	Forging, pressing, stamping and roll-forming or metal; powder metallurgy
	332112	Nonferrous Forging	*	2591	Forging, pressing, stamping and roll-forming or metal; powder metallurgy
	332114	Custom Roll Forming	*	2591	Forging, pressing, stamping and roll-forming or metal; powder metallurgy
	332117	Powder Metallurgy Part Manufacturing	*	2591	Forging, pressing, stamping and roll-forming or metal; powder metallurgy
*	332119	Metal Crown, Closure, and Other Metal Stamping (except Automotive)	*	2591	Forging, pressing, stamping and roll-forming or metal; powder metallurgy	metal stamping
*	332119	Metal Crown, Closure, and Other Metal Stamping (except Automotive)	*	2599	Manufacture of other fabricated metal products n.e.c.	except metal stamping
*	332215	Metal Kitchen Cookware, Utensil, Cutlery, and Flatware (except Precious) Manufacturing	*	2593	Manufacture of cutlery, hand tools and general hardware	metal kitchen cutlery
*	332215	Metal Kitchen Cookware, Utensil, Cutlery, and Flatware (except Precious) Manufacturing	*	2599	Manufacture of other fabricated metal products n.e.c.	except kitchen cutlery and hand sieves
*	332215	Metal Kitchen Cookware, Utensil, Cutlery, and Flatware (except Precious) Manufacturing	*	3290	Other manufacturing n.e.c.	kitchen hand sieves
*	332216	Saw Blade and Handtool Manufacturing	*	2593	Manufacture of cutlery, hand tools and general hardware	except electric soldering irons, mechanical jacks, machinists' precision tools, and non-powered lawn mowers
*	332216	Saw Blade and Handtool Manufacturing	*	2790	Manufacture of other electrical equipment	electric hand held soldering irons and soldering guns
*	332216	Saw Blade and Handtool Manufacturing	*	2816	Manufacture of lifting and handling equipment	jacks (except hydraulic and pneumatic)
*	332216	Saw Blade and Handtool Manufacturing	*	2819	Manufacture of other general-purpose machinery	levels, tape measures and similar hand tools, machinists' precision tools (except optical)
*	332216	Saw Blade and Handtool Manufacturing	*	2821	Manufacture of agricultural and forestry machinery	non-powered lawn mowers (e.g., rotary push mowers)
	332311	Prefabricated Metal Building and Component Manufacturing	*	2511	Manufacture of structural metal products
*	332312	Fabricated Structural Metal Manufacturing	*	2511	Manufacture of structural metal products	except prefabricated ship and boat sections
*	332312	Fabricated Structural Metal Manufacturing	*	3011	Building of ships and floating structures	prefabricated ship and barge sections
*	332312	Fabricated Structural Metal Manufacturing	*	3012	Building of pleasure and sporting boats	prefabricated boat sections
*	332313	Plate Work Manufacturing	*	2511	Manufacture of structural metal products	except platework containers, such as hoppers over 300 liters, reactor containment vessels, laminated crane hooks, ladle bails, and metal plate buoys
*	332313	Plate Work Manufacturing	*	2512	Manufacture of tanks, reservoirs and containers of metal	metal platework containers over 300 liters, such as hoppers
*	332313	Plate Work Manufacturing	*	2513	Manufacture of steam generators, except central heating hot water boilers	platework for nuclear reactors, such as reactor containment vessels
*	332313	Plate Work Manufacturing	*	2816	Manufacture of lifting and handling equipment	laminated crane hooks
*	332313	Plate Work Manufacturing	*	2823	Manufacture of machinery for metallurgy	ladle bails
*	332313	Plate Work Manufacturing	*	3011	Building of ships and floating structures	fabricated metal plate buoys
	332321	Metal Window and Door Manufacturing	*	2511	Manufacture of structural metal products
*	332322	Sheet Metal Work Manufacturing	*	2511	Manufacture of structural metal products	except sheet metal countertops not fabricated at the site of construction
*	332322	Sheet Metal Work Manufacturing	*	2599	Manufacture of other fabricated metal products n.e.c.	sheet metal countertops not fabricated at the site of construction
*	332323	Ornamental and Architectural Metal Work Manufacturing	*	2511	Manufacture of structural metal products	except chain ladders
*	332323	Ornamental and Architectural Metal Work Manufacturing	*	2599	Manufacture of other fabricated metal products n.e.c.	chain ladders
*	332410	Power Boiler and Heat Exchanger Manufacturing	*	2513	Manufacture of steam generators, except central heating hot water boilers	except heat exchangers
*	332410	Power Boiler and Heat Exchanger Manufacturing	*	2819	Manufacture of other general-purpose machinery	heat exchangers
*	332420	Metal Tank (Heavy Gauge) Manufacturing	*	2512	Manufacture of tanks, reservoirs and containers of metal	except autoclaves, fractioning columns, gas absorbers, ladles, annealing pots, smelting pots, retorts, and metal containers for one or more modes of transportation
*	332420	Metal Tank (Heavy Gauge) Manufacturing	*	2819	Manufacture of other general-purpose machinery	industrial autoclaves, fractioning columns, gas absorbers
*	332420	Metal Tank (Heavy Gauge) Manufacturing	*	2823	Manufacture of machinery for metallurgy	ladles, annealing pots, smelting pots, retorts, etc. for metallurgy
*	332420	Metal Tank (Heavy Gauge) Manufacturing	*	2920	Manufacture of bodies (coachwork) for motor vehicles; manufacture of trailers and semi-trailers	heavy gauge containers for one or more modes of transportation including tanks for tanker trailers
	332431	Metal Can Manufacturing	*	2599	Manufacture of other fabricated metal products n.e.c.
*	332439	Other Metal Container Manufacturing	*	2512	Manufacture of tanks, reservoirs and containers of metal	light gauge containers over 300 liters, such as hoppers and bins
*	332439	Other Metal Container Manufacturing	*	2599	Manufacture of other fabricated metal products n.e.c.	except light gauge containers over 300 liters and light gauge metal air cargo containers
*	332439	Other Metal Container Manufacturing	*	2920	Manufacture of bodies (coachwork) for motor vehicles; manufacture of trailers and semi-trailers	air cargo containers, light gauge metal
	332510	Hardware Manufacturing	*	2593	Manufacture of cutlery, hand tools and general hardware
	332613	Spring Manufacturing	*	2599	Manufacture of other fabricated metal products n.e.c.
*	332618	Other Fabricated Wire Product Manufacturing	*	2599	Manufacture of other fabricated metal products n.e.c.	except hand sieves
*	332618	Other Fabricated Wire Product Manufacturing	*	3290	Other manufacturing n.e.c.	hand sieves, except kitchen
	332710	Machine Shops	*	2592	Treatment and coating of metals; machining
	332721	Precision Turned Product Manufacturing	*	2599	Manufacture of other fabricated metal products n.e.c.
	332722	Bolt, Nut, Screw, Rivet, and Washer Manufacturing	*	2599	Manufacture of other fabricated metal products n.e.c.
	332811	Metal Heat Treating	*	2592	Treatment and coating of metals; machining
	332812	Metal Coating, Engraving (except Jewelry and Silverware), and Allied Services to Manufacturers	*	2592	Treatment and coating of metals; machining
	332813	Electroplating, Plating, Polishing, Anodizing, and Coloring	*	2592	Treatment and coating of metals; machining
	332911	Industrial Valve Manufacturing	*	2813	Manufacture of other pumps, compressors, taps and valves
*	332912	Fluid Power Valve and Hose Fitting Manufacturing	*	2410	Manufacture of basic iron and steel	ferrous fluid power hose fittings made from purchased ferrous materials
*	332912	Fluid Power Valve and Hose Fitting Manufacturing	*	2420	Manufacture of basic precious and other non-ferrous metals	fluid power hose fittings made from purchased nonferrous metal
*	332912	Fluid Power Valve and Hose Fitting Manufacturing	*	2812	Manufacture of fluid power equipment	except ferrous and nonferrous fluid power hose fittings
*	332913	Plumbing Fixture Fitting and Trim Manufacturing	*	2220	Manufacture of plastics products	plastics plumbing fixture fittings and trim
*	332913	Plumbing Fixture Fitting and Trim Manufacturing	*	2420	Manufacture of basic precious and other non-ferrous metals	copper pipe fittings (such as copper elbows, unions, and compression fittings)
*	332913	Plumbing Fixture Fitting and Trim Manufacturing	*	2813	Manufacture of other pumps, compressors, taps and valves	except plastics plumbing fixture fittings and trim and copper pipe fittings
*	332919	Other Metal Valve and Pipe Fitting Manufacturing	*	2410	Manufacture of basic iron and steel	flanges, unions, and other pipe fittings made from purchased pipe
*	332919	Other Metal Valve and Pipe Fitting Manufacturing	*	2813	Manufacture of other pumps, compressors, taps and valves	aerosol valves, hose nozzles (fire and garden), inline plumbing and heating valves (stops, cut-off etc.)
*	332919	Other Metal Valve and Pipe Fitting Manufacturing	*	2819	Manufacture of other general-purpose machinery	lawn sprinklers
	332991	Ball and Roller Bearing Manufacturing	*	2814	Manufacture of bearings, gears, gearing and driving elements
*	332992	Small Arms Ammunition Manufacturing	*	1709	Manufacture of other articles of paper and paperboard	ammunition wads
*	332992	Small Arms Ammunition Manufacturing	*	2029	Manufacture of other chemical products n.e.c.	small arms percussion caps and primers
*	332992	Small Arms Ammunition Manufacturing	*	2520	Manufacture of weapons and ammunition	except ammunition wads, percussion caps and primers
*	332993	Ammunition (except Small Arms) Manufacturing	*	2029	Manufacture of other chemical products n.e.c.	detonators, fuses, and primers for ammunition
*	332993	Ammunition (except Small Arms) Manufacturing	*	2520	Manufacture of weapons and ammunition	except detonators, fuses and primers
	332994	Small Arms, Ordnance, and Ordnance Accessories Manufacturing	*	2520	Manufacture of weapons and ammunition
*	332996	Fabricated Pipe and Pipe Fitting Manufacturing	*	2410	Manufacture of basic iron and steel	fabricated metal pipe fittings made from purchased pipe, steel
*	332996	Fabricated Pipe and Pipe Fitting Manufacturing	*	2420	Manufacture of basic precious and other non-ferrous metals	pipe and pipe fittings made from purchased other nonferrous metal pipe
*	332999	All Other Miscellaneous Fabricated Metal Product Manufacturing	*	2023	Manufacture of soap and detergents, cleaning and polishing preparations, perfumes, and toilet preparations	soap impregnated metal scouring pads
*	332999	All Other Miscellaneous Fabricated Metal Product Manufacturing	*	2420	Manufacture of basic precious and other non-ferrous metals	miscellaneous nonferrous metal foil made from purchased foil
*	332999	All Other Miscellaneous Fabricated Metal Product Manufacturing	*	2593	Manufacture of cutlery, hand tools and general hardware	saddlery parts, horse bits, shower rods, metal car seals and hand bellows
*	332999	All Other Miscellaneous Fabricated Metal Product Manufacturing	*	2599	Manufacture of other fabricated metal products n.e.c.	except soap impregnated scouring pads, nonferrous metal foils, precious metal foils, hand bellows, horse bits, saddlery parts, and shower rods
*	333111	Farm Machinery and Equipment Manufacturing	*	2813	Manufacture of other pumps, compressors, taps and valves	farm type windmills
*	333111	Farm Machinery and Equipment Manufacturing	*	2818	Manufacture of power-driven hand tools	electric hand held animal hair clippers
*	333111	Farm Machinery and Equipment Manufacturing	*	2821	Manufacture of agricultural and forestry machinery	except cotton ginning machinery, farm type windmills, electric hand held animal hair clippers, and crop dryers, cream separators and similar of the type used on farms
*	333111	Farm Machinery and Equipment Manufacturing	*	2825	Manufacture of machinery for food, beverage and tobacco processing	crop dryers, cream separators, etc. of the type used on farms (not the type used in food processing factories)
*	333111	Farm Machinery and Equipment Manufacturing	*	2826	Manufacture of machinery for textile, apparel and leather production	cotton ginning machinery
*	333112	Lawn and Garden Tractor and Home Lawn and Garden Equipment Manufacturing	*	2818	Manufacture of power-driven hand tools	powered hand tools for lawn and garden use, such as hedge trimmers and blowers
*	333112	Lawn and Garden Tractor and Home Lawn and Garden Equipment Manufacturing	*	2821	Manufacture of agricultural and forestry machinery	except powered hand tools for lawn and garden use and garden wagons
*	333112	Lawn and Garden Tractor and Home Lawn and Garden Equipment Manufacturing	*	3099	Manufacture of other transport equipment n.e.c.	garden wagons
*	333120	Construction Machinery Manufacturing	*	2593	Manufacture of cutlery, hand tools and general hardware	construction and surface mining drill bits
*	333120	Construction Machinery Manufacturing	*	2816	Manufacture of lifting and handling equipment	construction cranes
*	333120	Construction Machinery Manufacturing	*	2818	Manufacture of power-driven hand tools	hand held construction drilling equipment
*	333120	Construction Machinery Manufacturing	*	2819	Manufacture of other general-purpose machinery	highway line painting equipment (spraying equipment)
*	333120	Construction Machinery Manufacturing	*	2821	Manufacture of agricultural and forestry machinery	logging machinery
*	333120	Construction Machinery Manufacturing	*	2824	Manufacture of machinery for mining, quarrying and construction	except logging machinery, highway lane painting equipment, hand held construction drills, construction cranes, and bits for construction and surface mining drills
*	333131	Mining Machinery and Equipment Manufacturing	*	2593	Manufacture of cutlery, hand tools and general hardware	underground mining drill bits
*	333131	Mining Machinery and Equipment Manufacturing	*	2816	Manufacture of lifting and handling equipment	rotary rail car dumpers
*	333131	Mining Machinery and Equipment Manufacturing	*	2818	Manufacture of power-driven hand tools	hand held portable rock drills
*	333131	Mining Machinery and Equipment Manufacturing	*	2824	Manufacture of machinery for mining, quarrying and construction	except mining rail cars, portable rock drills, rotary rail car dumpers, and underground mining drill bits
*	333131	Mining Machinery and Equipment Manufacturing	*	3020	Manufacture of railway locomotives and rolling stock	mining rail cars
	333132	Oil and Gas Field Machinery and Equipment Manufacturing	*	2824	Manufacture of machinery for mining, quarrying and construction
*	333241	Food Product Machinery Manufacturing	*	2819	Manufacture of other general-purpose machinery	beverage distilling machinery
*	333241	Food Product Machinery Manufacturing	*	2825	Manufacture of machinery for food, beverage and tobacco processing	except beverage distilling machinery
	333242	Semiconductor Machinery Manufacturing	*	2829	Manufacture of other special-purpose machinery
*	333243	Sawmill, Woodworking, and Paper Machinery Manufacturing	*	2821	Manufacture of agricultural and forestry machinery	log debarking machinery, log splitters, and similar
*	333243	Sawmill, Woodworking, and Paper Machinery Manufacturing	*	2822	Manufacture of metal-forming machinery and machine tools	woodworking machinery and machine tools
*	333243	Sawmill, Woodworking, and Paper Machinery Manufacturing	*	2829	Manufacture of other special-purpose machinery	except log debarking machinery, log splitters, and woodworking machinery and machine tools
	333244	Printing Machinery and Equipment Manufacturing	*	2829	Manufacture of other special-purpose machinery
*	333249	Other Industrial Machinery Manufacturing	*	2815	Manufacture of ovens, furnaces and furnace burners	cement kilns and chemical kilns
*	333249	Other Industrial Machinery Manufacturing	*	2819	Manufacture of other general-purpose machinery	calendering machinery for textiles; distilling equipment, except beverage and laboratory types
*	333249	Other Industrial Machinery Manufacturing	*	2822	Manufacture of metal-forming machinery and machine tools	hard plastic and hard rubber working machinery; electroplating machinery; other tools for working stone, glass etc.
*	333249	Other Industrial Machinery Manufacturing	*	2823	Manufacture of machinery for metallurgy	metal casting machinery (except die-casting)
*	333249	Other Industrial Machinery Manufacturing	*	2825	Manufacture of machinery for food, beverage and tobacco processing	tobacco processing machinery including cigarette making machines
*	333249	Other Industrial Machinery Manufacturing	*	2826	Manufacture of machinery for textile, apparel and leather production	sewing machines, domestic and industrial types, leather working machinery; except calendering machinery for textiles
*	333249	Other Industrial Machinery Manufacturing	*	2829	Manufacture of other special-purpose machinery	except hard plastic and hard rubber working machinery; except industrial sewing machines, tobacco processing machinery, metal casting machinery, electroplating machinery, cement and chemical kilns, and distilling apparatus, except beverage and laboratory types
*	333249	Other Industrial Machinery Manufacturing	*	3250	Manufacture of medical and dental instruments and supplies	laboratory distilling apparatus
	333314	Optical Instrument and Lens Manufacturing	*	2670	Manufacture of optical instruments and photographic equipment
*	333316	Photographic and Photocopying Equipment Manufacturing	*	2670	Manufacture of optical instruments and photographic equipment	except blueprinting and photocopying equipment
*	333316	Photographic and Photocopying Equipment Manufacturing	*	2817	Manufacture of office machinery and equipment (except computers and peripheral equipment)	blueprinting and photocopying equipment
*	333318	Other Commercial and Service Industry Machinery Manufacturing	*	2790	Manufacture of other electrical equipment	electrical teaching machines (except flight simulators)
*	333318	Other Commercial and Service Industry Machinery Manufacturing	*	2817	Manufacture of office machinery and equipment (except computers and peripheral equipment)	office machinery, except photocopying equipment
*	333318	Other Commercial and Service Industry Machinery Manufacturing	*	2819	Manufacture of other general-purpose machinery	except electrical teaching machines, office machinery, brake service machinery, commercial floor sanding machines, commercial food service equipment, commercial laundry machinery, car washing machinery, wheel alignment and tire balancing equipment, carnival and amusement rides, type specific flight simulators and mechanical carpet sweepers
*	333318	Other Commercial and Service Industry Machinery Manufacturing	*	2822	Manufacture of metal-forming machinery and machine tools	brake service machinery, such as drum or disc turning machines, and commercial floor sanding machines (except hand-held)
*	333318	Other Commercial and Service Industry Machinery Manufacturing	*	2825	Manufacture of machinery for food, beverage and tobacco processing	commercial and service industry food processing equipment (restaurant, hotel, or catering type)
*	333318	Other Commercial and Service Industry Machinery Manufacturing	*	2826	Manufacture of machinery for textile, apparel and leather production	commercial laundry machinery
*	333318	Other Commercial and Service Industry Machinery Manufacturing	*	2829	Manufacture of other special-purpose machinery	car washing machinery, wheel alignment and tire balancing equipment, carnival and amusement park rides, shooting galleries, roundabouts, commercial and industrial floor and carpet cleaning machines
*	333318	Other Commercial and Service Industry Machinery Manufacturing	*	3030	Manufacture of air and spacecraft and related machinery	flight simulators - type specific
*	333318	Other Commercial and Service Industry Machinery Manufacturing	*	3290	Other manufacturing n.e.c.	mechanical carpet sweepers
	333413	Industrial and Commercial Fan and Blower and Air Purification Equipment Manufacturing	*	2819	Manufacture of other general-purpose machinery
*	333414	Heating Equipment (except Warm Air Furnaces) Manufacturing	*	2512	Manufacture of tanks, reservoirs and containers of metal	central heating boilers and radiators
*	333414	Heating Equipment (except Warm Air Furnaces) Manufacturing	*	2815	Manufacture of ovens, furnaces and furnace burners	except central heating boilers and radiators
*	333415	Air-Conditioning and Warm Air Heating Equipment and Commercial and Industrial Refrigeration Equipment Manufacturing	*	2813	Manufacture of other pumps, compressors, taps and valves	air-conditioning compressors
*	333415	Air-Conditioning and Warm Air Heating Equipment and Commercial and Industrial Refrigeration Equipment Manufacturing	*	2815	Manufacture of ovens, furnaces and furnace burners	forced air heating furnaces and heat pumps
*	333415	Air-Conditioning and Warm Air Heating Equipment and Commercial and Industrial Refrigeration Equipment Manufacturing	*	2819	Manufacture of other general-purpose machinery	except separate air-conditioning compressors and forced air heating furnaces
	333511	Industrial Mold Manufacturing	*	2593	Manufacture of cutlery, hand tools and general hardware
*	333514	Special Die and Tool, Die Set, Jig, and Fixture Manufacturing	*	2593	Manufacture of cutlery, hand tools and general hardware	except jigs, fixtures, and similar noncutting machine tool accessories
*	333514	Special Die and Tool, Die Set, Jig, and Fixture Manufacturing	*	2822	Manufacture of metal-forming machinery and machine tools	jigs, fixtures, and similar machine tool accessories (noncutting)
*	333515	Cutting Tool and Machine Tool Accessory Manufacturing	*	2593	Manufacture of cutlery, hand tools and general hardware	except noncutting accessories, such as work holders, dividing heads, and other special attachments for machine tools
*	333515	Cutting Tool and Machine Tool Accessory Manufacturing	*	2822	Manufacture of metal-forming machinery and machine tools	parts and accessories for the machine tools: work holders, dividing heads and other special attachments for machine tools
*	333517	Machine Tool Manufacturing	*	2822	Manufacture of metal-forming machinery and machine tools	except die-casting machinery
*	333517	Machine Tool Manufacturing	*	2823	Manufacture of machinery for metallurgy	die-casting machinery
*	333519	Rolling Mill and Other Metalworking Machinery Manufacturing	*	2822	Manufacture of metal-forming machinery and machine tools	except metalworking rolling mill and roll machinery
*	333519	Rolling Mill and Other Metalworking Machinery Manufacturing	*	2823	Manufacture of machinery for metallurgy	metalworking rolling mill and roll machinery
	333611	Turbine and Turbine Generator Set Units Manufacturing	*	2811	Manufacture of engines and turbines, except aircraft, vehicle and cycle engines
	333612	Speed Changer, Industrial High-Speed Drive, and Gear Manufacturing	*	2814	Manufacture of bearings, gears, gearing and driving elements
	333613	Mechanical Power Transmission Equipment Manufacturing	*	2814	Manufacture of bearings, gears, gearing and driving elements
*	333618	Other Engine Equipment Manufacturing	*	2790	Manufacture of other electrical equipment	electric outboard motors
*	333618	Other Engine Equipment Manufacturing	*	2811	Manufacture of engines and turbines, except aircraft, vehicle and cycle engines	except automotive diesel engines, motorcycle engines and electric outboard boat motors
*	333618	Other Engine Equipment Manufacturing	*	2910	Manufacture of motor vehicles	automotive diesel engines
*	333618	Other Engine Equipment Manufacturing	*	3091	Manufacture of motorcycles	motorcycle engines
*	333912	Air and Gas Compressor Manufacturing	*	2813	Manufacture of other pumps, compressors, taps and valves	except airless paint spraying systems, manual pump sprayers
*	333912	Air and Gas Compressor Manufacturing	*	2819	Manufacture of other general-purpose machinery	airless paint spraying systems, manual pump sprayers
	333914	Measuring, Dispensing, and Other Pumping Equipment Manufacturing	*	2813	Manufacture of other pumps, compressors, taps and valves
	333921	Elevator and Moving Stairway Manufacturing	*	2816	Manufacture of lifting and handling equipment
*	333922	Conveyor and Conveying Equipment Manufacturing	*	2816	Manufacture of lifting and handling equipment	except mining conveyors
*	333922	Conveyor and Conveying Equipment Manufacturing	*	2824	Manufacture of machinery for mining, quarrying and construction	mining conveyors
*	333923	Overhead Traveling Crane, Hoist, and Monorail System Manufacturing	*	2816	Manufacture of lifting and handling equipment	except locomotive cranes
*	333923	Overhead Traveling Crane, Hoist, and Monorail System Manufacturing	*	3020	Manufacture of railway locomotives and rolling stock	locomotive cranes
*	333924	Industrial Truck, Tractor, Trailer, and Stacker Machinery Manufacturing	*	2816	Manufacture of lifting and handling equipment	except grocery carts made from purchased wire
*	333924	Industrial Truck, Tractor, Trailer, and Stacker Machinery Manufacturing	*	3099	Manufacture of other transport equipment n.e.c.	grocery carts made from purchased wire, and similar
*	333991	Power-Driven Handtool Manufacturing	*	2818	Manufacture of power-driven hand tools	except pneumatic spray guns
*	333991	Power-Driven Handtool Manufacturing	*	2819	Manufacture of other general-purpose machinery	spray guns, pneumatic
*	333992	Welding and Soldering Equipment Manufacturing	*	2599	Manufacture of other fabricated metal products n.e.c.	welding rods and electrodes
*	333992	Welding and Soldering Equipment Manufacturing	*	2710	Manufacture of electric motors, generators, transformers and electricity distribution and control apparatus	arc welding transformers
*	333992	Welding and Soldering Equipment Manufacturing	*	2790	Manufacture of other electrical equipment	welding, soldering, and brazing equipment, electrical
*	333992	Welding and Soldering Equipment Manufacturing	*	2819	Manufacture of other general-purpose machinery	except electrical welding and soldering equipment, welding rods and electrodes, and arc welding transformers
	333993	Packaging Machinery Manufacturing	*	2819	Manufacture of other general-purpose machinery
	333994	Industrial Process Furnace and Oven Manufacturing	*	2815	Manufacture of ovens, furnaces and furnace burners
	333995	Fluid Power Cylinder and Actuator Manufacturing	*	2812	Manufacture of fluid power equipment
	333996	Fluid Power Pump and Motor Manufacturing	*	2812	Manufacture of fluid power equipment
*	333997	Scale and Balance Manufacturing	*	2651	Manufacture of measuring, testing, navigating, and control equipment	laboratory scales and balances, incubators, and miscellaneous measuring devices for laboratories
*	333997	Scale and Balance Manufacturing	*	2819	Manufacture of other general-purpose machinery	except laboratory scales and balances, incubators, and miscellaneous measuring devices for laboratories
*	333999	All Other Miscellaneous General Purpose Machinery Manufacturing	*	2599	Manufacture of other fabricated metal products n.e.c.	industrial bellows, weather vanes
*	333999	All Other Miscellaneous General Purpose Machinery Manufacturing	*	2815	Manufacture of ovens, furnaces and furnace burners	cremating ovens
*	333999	All Other Miscellaneous General Purpose Machinery Manufacturing	*	2816	Manufacture of lifting and handling equipment	hydraulic and pneumatic jacks, bridge and gate lifting machinery
*	333999	All Other Miscellaneous General Purpose Machinery Manufacturing	*	2819	Manufacture of other general-purpose machinery	except industrial bellows, cremating ovens, balancing equipment (except wheel balancing equipment), aircraft carrier catapults, and laboratory centrifuges
*	333999	All Other Miscellaneous General Purpose Machinery Manufacturing	*	2829	Manufacture of other special-purpose machinery	balancing equipment (except wheel balancing) and aircraft carrier catapults
*	333999	All Other Miscellaneous General Purpose Machinery Manufacturing	*	3250	Manufacture of medical and dental instruments and supplies	laboratory centrifuges
	334111	Electronic Computer Manufacturing	*	2620	Manufacture of computers and peripheral equipment
	334112	Computer Storage Device Manufacturing	*	2620	Manufacture of computers and peripheral equipment
	334118	Computer Terminal and Other Computer Peripheral Equipment Manufacturing	*	2620	Manufacture of computers and peripheral equipment
	334210	Telephone Apparatus Manufacturing	*	2630	Manufacture of communication equipment
*	334220	Radio and Television Broadcasting and Wireless Communications Equipment Manufacturing	*	2630	Manufacture of communication equipment	except GPS equipment and satellite manufacturing
*	334220	Radio and Television Broadcasting and Wireless Communications Equipment Manufacturing	*	2651	Manufacture of measuring, testing, navigating, and control equipment	GPS equipment manufacturing
*	334220	Radio and Television Broadcasting and Wireless Communications Equipment Manufacturing	*	3030	Manufacture of air and spacecraft and related machinery	satellites
*	334290	Other Communications Equipment Manufacturing	*	2630	Manufacture of communication equipment	except motion detectors, traffic and pedestrian signaling equipment, and electromechanical safety and traffic control equipment
*	334290	Other Communications Equipment Manufacturing	*	2651	Manufacture of measuring, testing, navigating, and control equipment	motion detectors
*	334290	Other Communications Equipment Manufacturing	*	2790	Manufacture of other electrical equipment	signaling equipment, such as traffic and pedestrian signaling equipment, sirens
*	334290	Other Communications Equipment Manufacturing	*	3020	Manufacture of railway locomotives and rolling stock	electromechanical signaling, safety, and traffic control equipment (such as railroad crossing equipment)
	334310	Audio and Video Equipment Manufacturing	*	2640	Manufacture of consumer electronics
	334412	Bare Printed Circuit Board Manufacturing	*	2610	Manufacture of electronic components and boards
	334413	Semiconductor and Related Device Manufacturing	*	2610	Manufacture of electronic components and boards
	334416	Capacitor, Resistor, Coil, Transformer, and Other Inductor Manufacturing	*	2610	Manufacture of electronic components and boards
	334417	Electronic Connector Manufacturing	*	2610	Manufacture of electronic components and boards
	334418	Printed Circuit Assembly (Electronic Assembly) Manufacturing	*	2610	Manufacture of electronic components and boards
	334419	Other Electronic Component Manufacturing	*	2610	Manufacture of electronic components and boards
	334510	Electromedical and Electrotherapeutic Apparatus Manufacturing	*	2660	Manufacture of irradiation, electromedical and electrotherapeutic equipment
	334511	Search, Detection, Navigation, Guidance, Aeronautical, and Nautical System and Instrument Manufacturing	*	2651	Manufacture of measuring, testing, navigating, and control equipment
	334512	Automatic Environmental Control Manufacturing for Residential, Commercial, and Appliance Use	*	2651	Manufacture of measuring, testing, navigating, and control equipment
	334513	Instruments and Related Products Manufacturing for Measuring, Displaying, and Controlling Industrial Process Variables	*	2651	Manufacture of measuring, testing, navigating, and control equipment
*	334514	Totalizing Fluid Meter and Counting Device Manufacturing	*	2651	Manufacture of measuring, testing, navigating, and control equipment	except parking meters
*	334514	Totalizing Fluid Meter and Counting Device Manufacturing	*	2652	Manufacture of watches and clocks	parking meters
	334515	Instrument Manufacturing for Measuring and Testing Electricity and Electrical Signals	*	2651	Manufacture of measuring, testing, navigating, and control equipment
	334516	Analytical Laboratory Instrument Manufacturing	*	2651	Manufacture of measuring, testing, navigating, and control equipment
	334517	Irradiation Apparatus Manufacturing	*	2660	Manufacture of irradiation, electromedical and electrotherapeutic equipment
*	334519	Other Measuring and Controlling Device Manufacturing	*	2651	Manufacture of measuring, testing, navigating, and control equipment	except watches and clocks
*	334519	Other Measuring and Controlling Device Manufacturing	*	2652	Manufacture of watches and clocks	watches and clocks
	334613	Blank Magnetic and Optical Recording Media Manufacturing		2680	Manufacture of magnetic and optical media
	334614	Software and Other Prerecorded Compact Disc, Tape, and Record Reproducing		1820	Reproduction of recorded media
	335110	Electric Lamp Bulb and Part Manufacturing	*	2740	Manufacture of electric lighting equipment
	335121	Residential Electric Lighting Fixture Manufacturing	*	2740	Manufacture of electric lighting equipment
	335122	Commercial, Industrial, and Institutional Electric Lighting Fixture Manufacturing	*	2740	Manufacture of electric lighting equipment
*	335129	Other Lighting Equipment Manufacturing	*	1399	Manufacture of other textiles n.e.c.	incandescent mantles
*	335129	Other Lighting Equipment Manufacturing	*	2740	Manufacture of electric lighting equipment	except incandescent mantles and bug zappers without light
*	335129	Other Lighting Equipment Manufacturing	*	2790	Manufacture of other electrical equipment	bug zappers without light
	335210	Small Electrical Appliance Manufacturing	*	2750	Manufacture of domestic appliances
	335220	Major Household Appliance Manufacturing	*	2750	Manufacture of domestic appliances
	335311	Power, Distribution, and Specialty Transformer Manufacturing	*	2710	Manufacture of electric motors, generators, transformers and electricity distribution and control apparatus
	335312	Motor and Generator Manufacturing	*	2710	Manufacture of electric motors, generators, transformers and electricity distribution and control apparatus
	335313	Switchgear and Switchboard Apparatus Manufacturing	*	2710	Manufacture of electric motors, generators, transformers and electricity distribution and control apparatus
*	335314	Relay and Industrial Control Manufacturing	*	2710	Manufacture of electric motors, generators, transformers and electricity distribution and control apparatus	except electromagnetic brakes and clutches
*	335314	Relay and Industrial Control Manufacturing	*	2790	Manufacture of other electrical equipment	electromagnetic brakes and clutches
	335911	Storage Battery Manufacturing	*	2720	Manufacture of batteries and accumulators
	335912	Primary Battery Manufacturing	*	2720	Manufacture of batteries and accumulators
	335921	Fiber Optic Cable Manufacturing		2731	Manufacture of fibre optic cables
	335929	Other Communication and Energy Wire Manufacturing	*	2732	Manufacture of other electronic and electric wires and cables
	335931	Current-Carrying Wiring Device Manufacturing	*	2733	Manufacture of wiring devices
	335932	Noncurrent-Carrying Wiring Device Manufacturing	*	2733	Manufacture of wiring devices
*	335991	Carbon and Graphite Product Manufacturing	*	2399	Manufacture of other non-metallic mineral products n.e.c.	carbon and graphite fibers and products (except electrodes and electrical applications)
*	335991	Carbon and Graphite Product Manufacturing	*	2790	Manufacture of other electrical equipment	except carbon and graphite fibers
	335999	All Other Miscellaneous Electrical Equipment and Component Manufacturing	*	2790	Manufacture of other electrical equipment
	336111	Automobile Manufacturing	*	2910	Manufacture of motor vehicles
	336112	Light Truck and Utility Vehicle Manufacturing	*	2910	Manufacture of motor vehicles
	336120	Heavy Duty Truck Manufacturing	*	2910	Manufacture of motor vehicles
*	336211	Motor Vehicle Body Manufacturing	*	2816	Manufacture of lifting and handling equipment	dump truck lifting mechanisms and tail gate loaders
*	336211	Motor Vehicle Body Manufacturing	*	2910	Manufacture of motor vehicles	assembly of completed vehicles on purchased chassis (upfitters)
*	336211	Motor Vehicle Body Manufacturing	*	2920	Manufacture of bodies (coachwork) for motor vehicles; manufacture of trailers and semi-trailers	except assembly of completed vehicles on purchased chassis, dump truck lifting mechanisms, and fifth wheel assemblies
*	336211	Motor Vehicle Body Manufacturing	*	2930	Manufacture of parts and accessories for motor vehicles	fifth wheel assemblies
	336212	Truck Trailer Manufacturing	*	2920	Manufacture of bodies (coachwork) for motor vehicles; manufacture of trailers and semi-trailers
	336213	Motor Home Manufacturing	*	2910	Manufacture of motor vehicles
	336214	Travel Trailer and Camper Manufacturing	*	2920	Manufacture of bodies (coachwork) for motor vehicles; manufacture of trailers and semi-trailers
*	336310	Motor Vehicle Gasoline Engine and Engine Parts Manufacturing	*	2811	Manufacture of engines and turbines, except aircraft, vehicle and cycle engines	intake and exhaust valves, pistons, and piston rings
*	336310	Motor Vehicle Gasoline Engine and Engine Parts Manufacturing	*	2813	Manufacture of other pumps, compressors, taps and valves	pumps for mounting on internal combustion engines
*	336310	Motor Vehicle Gasoline Engine and Engine Parts Manufacturing	*	2910	Manufacture of motor vehicles	motor vehicle engines, gasoline, new; factory rebuilding of automotive engines
*	336310	Motor Vehicle Gasoline Engine and Engine Parts Manufacturing	*	2930	Manufacture of parts and accessories for motor vehicles	except intake and exhaust valves, pistons, piston rings, complete motor vehicle gasoline engines, and pumps for internal combustion engines
*	336320	Motor Vehicle Electrical and Electronic Equipment Manufacturing	*	2740	Manufacture of electric lighting equipment	vehicular lighting fixtures
*	336320	Motor Vehicle Electrical and Electronic Equipment Manufacturing	*	2813	Manufacture of other pumps, compressors, taps and valves	electric fuel pumps
*	336320	Motor Vehicle Electrical and Electronic Equipment Manufacturing	*	2930	Manufacture of parts and accessories for motor vehicles	except vehicular lighting fixtures and electric fuel pumps
*	336330	Motor Vehicle Steering and Suspension Components (except Spring) Manufacturing	*	2813	Manufacture of other pumps, compressors, taps and valves	power steering pumps
*	336330	Motor Vehicle Steering and Suspension Components (except Spring) Manufacturing	*	2930	Manufacture of parts and accessories for motor vehicles	except power steering pumps
*	336340	Motor Vehicle Brake System Manufacturing	*	2399	Manufacture of other non-metallic mineral products n.e.c.	asbestos based brake linings
*	336340	Motor Vehicle Brake System Manufacturing	*	2813	Manufacture of other pumps, compressors, taps and valves	brake master cylinders - hydraulic pumps
*	336340	Motor Vehicle Brake System Manufacturing	*	2930	Manufacture of parts and accessories for motor vehicles	except asbestos based brake linings and brake master cylinders - hydraulic pumps
*	336350	Motor Vehicle Transmission and Power Train Parts Manufacturing	*	2399	Manufacture of other non-metallic mineral products n.e.c.	asbestos based clutch facings
*	336350	Motor Vehicle Transmission and Power Train Parts Manufacturing	*	2930	Manufacture of parts and accessories for motor vehicles	except asbestos based clutch facings
*	336360	Motor Vehicle Seating and Interior Trim Manufacturing	*	1392	Manufacture of made-up textile articles, except apparel	automobile motor vehicle interior systems (headliners, panels), seat belts, tire covers and seat covers made from purchased fabrics
*	336360	Motor Vehicle Seating and Interior Trim Manufacturing	*	1399	Manufacture of other textiles n.e.c.	automotive trimmings
*	336360	Motor Vehicle Seating and Interior Trim Manufacturing	*	2220	Manufacture of plastics products	plastic motor vehicle interior panels and trim
*	336360	Motor Vehicle Seating and Interior Trim Manufacturing	*	2930	Manufacture of parts and accessories for motor vehicles	motor vehicle seats
*	336360	Motor Vehicle Seating and Interior Trim Manufacturing	*	3011	Building of ships and floating structures	ship and floating structure seats
*	336360	Motor Vehicle Seating and Interior Trim Manufacturing	*	3020	Manufacture of railway locomotives and rolling stock	railway equipment seats
*	336360	Motor Vehicle Seating and Interior Trim Manufacturing	*	3030	Manufacture of air and spacecraft and related machinery	aircraft seats
	336370	Motor Vehicle Metal Stamping	*	2591	Forging, pressing, stamping and roll-forming or metal; powder metallurgy
*	336390	Other Motor Vehicle Parts Manufacturing	*	2813	Manufacture of other pumps, compressors, taps and valves	motor vehicle air-conditioning compressors
*	336390	Other Motor Vehicle Parts Manufacturing	*	2819	Manufacture of other general-purpose machinery	filters, automotive type including fuel, oil, air, etc.; except individual air-conditioning compressors
*	336390	Other Motor Vehicle Parts Manufacturing	*	2930	Manufacture of parts and accessories for motor vehicles	except motor vehicle filters
	336411	Aircraft Manufacturing	*	3030	Manufacture of air and spacecraft and related machinery
*	336412	Aircraft Engine and Engine Parts Manufacturing	*	2813	Manufacture of other pumps, compressors, taps and valves	pumps used on aircraft engines
*	336412	Aircraft Engine and Engine Parts Manufacturing	*	3030	Manufacture of air and spacecraft and related machinery	except pumps used on aircraft engines
	336413	Other Aircraft Part and Auxiliary Equipment Manufacturing	*	3030	Manufacture of air and spacecraft and related machinery
	336414	Guided Missile and Space Vehicle Manufacturing	*	3030	Manufacture of air and spacecraft and related machinery
	336415	Guided Missile and Space Vehicle Propulsion Unit and Propulsion Unit Parts Manufacturing	*	3030	Manufacture of air and spacecraft and related machinery
	336419	Other Guided Missile and Space Vehicle Parts and Auxiliary Equipment Manufacturing	*	3030	Manufacture of air and spacecraft and related machinery
*	336510	Railroad Rolling Stock Manufacturing	*	2910	Manufacture of motor vehicles	trackless trolley buses (electric power from overhead or underground wires)
*	336510	Railroad Rolling Stock Manufacturing	*	3020	Manufacture of railway locomotives and rolling stock	except trackless trolley buses
*	336611	Ship Building and Repairing	*	3011	Building of ships and floating structures	except repairs performed in a shipyard
*	336611	Ship Building and Repairing	*	3315	Repair of transport equipment, except motor vehicles	repair and maintenance performed in a shipyard
	336612	Boat Building	*	3012	Building of pleasure and sporting boats
*	336991	Motorcycle, Bicycle, and Parts Manufacturing	*	3091	Manufacture of motorcycles	except bicycles and parts, metal tricycles
*	336991	Motorcycle, Bicycle, and Parts Manufacturing	*	3092	Manufacture of bicycles and invalid carriages	bicycles and bicycle parts, children's metal tricycles
	336992	Military Armored Vehicle, Tank, and Tank Component Manufacturing		3040	Manufacture of military fighting vehicles
*	336999	All Other Transportation Equipment Manufacturing	*	2910	Manufacture of motor vehicles	except ATV, snowmobile, and golf cart parts; personal watercraft, and animal drawn vehicles
*	336999	All Other Transportation Equipment Manufacturing	*	2930	Manufacture of parts and accessories for motor vehicles	ATV, snowmobile, and golf cart parts
*	336999	All Other Transportation Equipment Manufacturing	*	3012	Building of pleasure and sporting boats	personal watercraft
*	336999	All Other Transportation Equipment Manufacturing	*	3099	Manufacture of other transport equipment n.e.c.	animal drawn wagons and buggies, vendor carts and similar
	337110	Wood Kitchen Cabinet and Countertop Manufacturing	*	3100	Manufacture of furniture
	337121	Upholstered Household Furniture Manufacturing	*	3100	Manufacture of furniture
	337122	Nonupholstered Wood Household Furniture Manufacturing	*	3100	Manufacture of furniture
	337124	Metal Household Furniture Manufacturing	*	3100	Manufacture of furniture
	337125	Household Furniture (except Wood and Metal) Manufacturing	*	3100	Manufacture of furniture
*	337127	Institutional Furniture Manufacturing	*	3100	Manufacture of furniture	except hydraulic beauty and barber chairs
*	337127	Institutional Furniture Manufacturing	*	3250	Manufacture of medical and dental instruments and supplies	hydraulic type beauty and barber chairs
	337211	Wood Office Furniture Manufacturing	*	3100	Manufacture of furniture
	337212	Custom Architectural Woodwork and Millwork Manufacturing	*	3100	Manufacture of furniture
	337214	Office Furniture (except Wood) Manufacturing	*	3100	Manufacture of furniture
*	337215	Showcase, Partition, Shelving, and Locker Manufacturing	*	1622	Manufacture of builders' carpentry and joinery	wood partitions (except free standing)
*	337215	Showcase, Partition, Shelving, and Locker Manufacturing	*	2220	Manufacture of plastics products	finished plastic furniture parts (e.g., frames)
*	337215	Showcase, Partition, Shelving, and Locker Manufacturing	*	2511	Manufacture of structural metal products	room partitions for floor attachment, metal
*	337215	Showcase, Partition, Shelving, and Locker Manufacturing	*	3100	Manufacture of furniture	except wood partitions, finished plastics furniture parts, and metal room partitions
*	337910	Mattress Manufacturing	*	2219	Manufacture of other rubber products	rubber waterbed mattresses
*	337910	Mattress Manufacturing	*	2220	Manufacture of plastics products	plastic waterbed mattresses
*	337910	Mattress Manufacturing	*	3100	Manufacture of furniture	except rubber and plastic waterbed mattresses
*	337920	Blind and Shade Manufacturing	*	1392	Manufacture of made-up textile articles, except apparel	except wooden blinds and drapery rods, plastics shades and drapery rods, metal drapery rods, and metal shades and blinds
*	337920	Blind and Shade Manufacturing	*	1629	Manufacture of other products of wood; manufacture of articles of cork, straw and plaiting materials	wooden window blinds and curtain and drapery rods and fixtures
*	337920	Blind and Shade Manufacturing	*	2220	Manufacture of plastics products	plastic shades, blinds (e.g., miniblinds), and plastics hardware for hanging shades, blinds, and drapery
*	337920	Blind and Shade Manufacturing	*	2593	Manufacture of cutlery, hand tools and general hardware	drapery and curtain rods and hardware
*	337920	Blind and Shade Manufacturing	*	2599	Manufacture of other fabricated metal products n.e.c.	metal blinds
	339112	Surgical and Medical Instrument Manufacturing	*	3250	Manufacture of medical and dental instruments and supplies
*	339113	Surgical Appliance and Supplies Manufacturing	*	2100	Manufacture of pharmaceuticals, medicinal chemical and botanical products	surgical dressings, surgical sutures, etc., medicated
*	339113	Surgical Appliance and Supplies Manufacturing	*	2813	Manufacture of other pumps, compressors, taps and valves	laboratory pumps (vacuum pumps and similar)
*	339113	Surgical Appliance and Supplies Manufacturing	*	3092	Manufacture of bicycles and invalid carriages	wheel chairs
*	339113	Surgical Appliance and Supplies Manufacturing	*	3250	Manufacture of medical and dental instruments and supplies	except medicated surgical dressings, laboratory pumps, wheel chairs, and personal safety devices
*	339113	Surgical Appliance and Supplies Manufacturing	*	3290	Other manufacturing n.e.c.	personal safety devices
	339114	Dental Equipment and Supplies Manufacturing	*	3250	Manufacture of medical and dental instruments and supplies
	339115	Ophthalmic Goods Manufacturing	*	3250	Manufacture of medical and dental instruments and supplies
	339116	Dental Laboratories	*	3250	Manufacture of medical and dental instruments and supplies
*	339910	Jewelry and Silverware Manufacturing	*	2592	Treatment and coating of metals; machining	industrial engraving on precious metal; engraving (including laser) and etching precious jewelry; engraving (including laser), etching or chasing precious or precious clad hollowware and silverware
*	339910	Jewelry and Silverware Manufacturing	*	2599	Manufacture of other fabricated metal products n.e.c.	personal goods (cigar and cigarette cases, coin purses, compacts, etc.) of base metal and of base metal plated with precious metal
*	339910	Jewelry and Silverware Manufacturing	*	3211	Manufacture of jewellery and related articles	except engraving, chasing, or etching on precious jewelry, metal, or clad hollowware and silverware
*	339910	Jewelry and Silverware Manufacturing		3212	Manufacture of imitation jewellery and related articles	except personal goods of base metal or base metal plated with precious metal
*	339920	Sporting and Athletic Goods Manufacturing	*	2219	Manufacture of other rubber products	rubber wet suits and diving suits
*	339920	Sporting and Athletic Goods Manufacturing	*	2829	Manufacture of other special-purpose machinery	bowling alley equipment (pin setters and ball return equipment)
*	339920	Sporting and Athletic Goods Manufacturing	*	3220	Manufacture of musical instruments	game calls (mouth blown signaling instruments)
*	339920	Sporting and Athletic Goods Manufacturing	*	3230	Manufacture of sports goods	except game calls, wet suits, bowling alley equipment, and pool tables and related equipment
*	339920	Sporting and Athletic Goods Manufacturing	*	3240	Manufacture of games and toys	billiard and pool tables and equipment
*	339930	Doll, Toy, and Game Manufacturing	*	2640	Manufacture of consumer electronics	video game consoles (dedicated games)
*	339930	Doll, Toy, and Game Manufacturing	*	3092	Manufacture of bicycles and invalid carriages	baby carriages and strollers
*	339930	Doll, Toy, and Game Manufacturing	*	3230	Manufacture of sports goods	miscellaneous sporting toys (wiffle ball bats, other)
*	339930	Doll, Toy, and Game Manufacturing	*	3240	Manufacture of games and toys	except sporting toys, baby carriages, strollers, and dedicated video game consoles
*	339940	Office Supplies (except Paper) Manufacturing	*	1399	Manufacture of other textiles n.e.c.	artists' canvas boards and tracing cloth
*	339940	Office Supplies (except Paper) Manufacturing	*	1629	Manufacture of other products of wood; manufacture of articles of cork, straw and plaiting materials	frames for artists' canvases
*	339940	Office Supplies (except Paper) Manufacturing	*	1701	Manufacture of pulp, paper and paperboard	bulk carbon paper or stencil paper in rolls or large sheets
*	339940	Office Supplies (except Paper) Manufacturing	*	1709	Manufacture of other articles of paper and paperboard	ready to use carbon paper, duplicator stencils, etc.
*	339940	Office Supplies (except Paper) Manufacturing	*	2022	Manufacture of paints, varnishes and similar coatings, printing ink and mastics	artists' paints and colors
*	339940	Office Supplies (except Paper) Manufacturing	*	2817	Manufacture of office machinery and equipment (except computers and peripheral equipment)	staplers, hand-held punches, labelers, and similar office machinery, blackboards, whiteboards
*	339940	Office Supplies (except Paper) Manufacturing	*	2819	Manufacture of other general-purpose machinery	artists' air brushes
*	339940	Office Supplies (except Paper) Manufacturing	*	3290	Other manufacturing n.e.c.	except artists' canvas boards, canvas frames, hand-held office machines, artists' air brushes, and carbon paper
*	339950	Sign Manufacturing	*	1629	Manufacture of other products of wood; manufacture of articles of cork, straw and plaiting materials	wooden signs
*	339950	Sign Manufacturing	*	1811	Printing	printing plastic, wood, glass, etc. signs
*	339950	Sign Manufacturing	*	2220	Manufacture of plastics products	blanks for plastic name plates, plastic letters for signs
*	339950	Sign Manufacturing	*	2599	Manufacture of other fabricated metal products n.e.c.	metal signs and metal sign letters
*	339950	Sign Manufacturing	*	2790	Manufacture of other electrical equipment	except wooden, plastic, and metal nonelectric signs
*	339991	Gasket, Packing, and Sealing Device Manufacturing	*	1399	Manufacture of other textiles n.e.c.	textile gaskets
*	339991	Gasket, Packing, and Sealing Device Manufacturing	*	1512	Manufacture of luggage, handbags and the like, saddlery and harness	leather gaskets
*	339991	Gasket, Packing, and Sealing Device Manufacturing	*	1629	Manufacture of other products of wood; manufacture of articles of cork, straw and plaiting materials	cork gaskets
*	339991	Gasket, Packing, and Sealing Device Manufacturing	*	1709	Manufacture of other articles of paper and paperboard	paper or paperboard gaskets made from purchased paper
*	339991	Gasket, Packing, and Sealing Device Manufacturing	*	2219	Manufacture of other rubber products	except textile, leather, cork, paper, plastic, nonmetallic mineral and multimaterial laminated gaskets
*	339991	Gasket, Packing, and Sealing Device Manufacturing	*	2220	Manufacture of plastics products	plastic gaskets
*	339991	Gasket, Packing, and Sealing Device Manufacturing	*	2399	Manufacture of other non-metallic mineral products n.e.c.	nonmetallic mineral gaskets
*	339991	Gasket, Packing, and Sealing Device Manufacturing	*	2819	Manufacture of other general-purpose machinery	gaskets and sealing devices of a combination of materials or laminates of the same material
	339992	Musical Instrument Manufacturing	*	3220	Manufacture of musical instruments
*	339993	Fastener, Button, Needle, and Pin Manufacturing	*	2599	Manufacture of other fabricated metal products n.e.c.	buckles, hooks, clasps, and similar
*	339993	Fastener, Button, Needle, and Pin Manufacturing	*	2826	Manufacture of machinery for textile, apparel and leather production	sewing needles, household or commercial
*	339993	Fastener, Button, Needle, and Pin Manufacturing	*	3290	Other manufacturing n.e.c.	except metal buckles, hooks, and similar, and sewing needles
	339994	Broom, Brush, and Mop Manufacturing	*	3290	Other manufacturing n.e.c.
	339995	Burial Casket Manufacturing	*	3290	Other manufacturing n.e.c.
*	339999	All Other Miscellaneous Manufacturing	*	1410	Manufacture of wearing apparel, except fur apparel	hair nets
*	339999	All Other Miscellaneous Manufacturing	*	1629	Manufacture of other products of wood; manufacture of articles of cork, straw and plaiting materials	wooden mirror and picture frames
*	339999	All Other Miscellaneous Manufacturing	*	2023	Manufacture of soap and detergents, cleaning and polishing preparations, perfumes, and toilet preparations	potpourri
*	339999	All Other Miscellaneous Manufacturing	*	2220	Manufacture of plastics products	miscellaneous plastic items
*	339999	All Other Miscellaneous Manufacturing	*	2599	Manufacture of other fabricated metal products n.e.c.	metal picture frames
*	339999	All Other Miscellaneous Manufacturing	*	2819	Manufacture of other general-purpose machinery	fire extinguishers
*	339999	All Other Miscellaneous Manufacturing	*	3220	Manufacture of musical instruments	music boxes and whistles
*	339999	All Other Miscellaneous Manufacturing	*	3240	Manufacture of games and toys	coin operated game machines, puppets, slot machines
*	339999	All Other Miscellaneous Manufacturing	*	3290	Other manufacturing n.e.c.	except coin operated game machines, puppets, slot machines, music boxes, whistles, fire extinguishers, picture frames, hair nets, potpourri, and miscellaneous plastics items
*	423110	Automobile and Other Motor Vehicle Merchant Wholesalers	*	4510	Sale of motor vehicles	except motor vehicle bodies and motorcycles
*	423110	Automobile and Other Motor Vehicle Merchant Wholesalers	*	4530	Sale of motor vehicle parts and accessories	motor vehicle bodies
*	423110	Automobile and Other Motor Vehicle Merchant Wholesalers	*	4540	Sale, maintenance and repair of motorcycles and related parts and accessories	motorcycles
*	423120	Motor Vehicle Supplies and New Parts Merchant Wholesalers	*	4530	Sale of motor vehicle parts and accessories	except new motorcycle parts, engine testing equipment, and mechanics' hand tools
*	423120	Motor Vehicle Supplies and New Parts Merchant Wholesalers	*	4540	Sale, maintenance and repair of motorcycles and related parts and accessories	new motorcycle parts
*	423120	Motor Vehicle Supplies and New Parts Merchant Wholesalers	*	4659	Wholesale of other machinery and equipment	engine testing equipment
*	423120	Motor Vehicle Supplies and New Parts Merchant Wholesalers	*	4663	Wholesale of construction materials, hardware, plumbing and heating equipment and supplies	mechanics' hand tools
*	423130	Tire and Tube Merchant Wholesalers	*	4530	Sale of motor vehicle parts and accessories	except motorcycle tires and tubes
*	423130	Tire and Tube Merchant Wholesalers	*	4540	Sale, maintenance and repair of motorcycles and related parts and accessories	motorcycle tires and tubes
*	423140	Motor Vehicle Parts (Used) Merchant Wholesalers	*	4530	Sale of motor vehicle parts and accessories	except used motorcycle parts
*	423140	Motor Vehicle Parts (Used) Merchant Wholesalers	*	4540	Sale, maintenance and repair of motorcycles and related parts and accessories	used motorcycle parts
*	423210	Furniture Merchant Wholesalers	*	4649	Wholesale of other household goods	household furniture
*	423210	Furniture Merchant Wholesalers	*	4659	Wholesale of other machinery and equipment	except household furniture
*	423220	Home Furnishing Merchant Wholesalers	*	4641	Wholesale of textiles, clothing and footwear	linens (bed, bath, table, etc.)
*	423220	Home Furnishing Merchant Wholesalers	*	4649	Wholesale of other household goods	except linens and floor coverings
*	423220	Home Furnishing Merchant Wholesalers	*	4663	Wholesale of construction materials, hardware, plumbing and heating equipment and supplies	floor coverings
*	423310	Lumber, Plywood, Millwork, and Wood Panel Merchant Wholesalers	*	4649	Wholesale of other household goods	kitchen cabinets
*	423310	Lumber, Plywood, Millwork, and Wood Panel Merchant Wholesalers	*	4663	Wholesale of construction materials, hardware, plumbing and heating equipment and supplies	except kitchen cabinets
	423320	Brick, Stone, and Related Construction Material Merchant Wholesalers	*	4663	Wholesale of construction materials, hardware, plumbing and heating equipment and supplies
	423330	Roofing, Siding, and Insulation Material Merchant Wholesalers	*	4663	Wholesale of construction materials, hardware, plumbing and heating equipment and supplies
	423390	Other Construction Material Merchant Wholesalers	*	4663	Wholesale of construction materials, hardware, plumbing and heating equipment and supplies
*	423410	Photographic Equipment and Supplies Merchant Wholesalers	*	4649	Wholesale of other household goods	except motion picture and theater projection equipment, commercial video equipment, and television cameras
*	423410	Photographic Equipment and Supplies Merchant Wholesalers	*	4659	Wholesale of other machinery and equipment	motion picture and theater projection equipment, commercial video equipment, and television cameras
	423420	Office Equipment Merchant Wholesalers	*	4659	Wholesale of other machinery and equipment
	423430	Computer and Computer Peripheral Equipment and Software Merchant Wholesalers		4651	Wholesale of computers, computer peripheral equipment and software
	423440	Other Commercial Equipment Merchant Wholesalers	*	4659	Wholesale of other machinery and equipment
*	423450	Medical, Dental, and Hospital Equipment and Supplies Merchant Wholesalers	*	4649	Wholesale of other household goods	medical instruments and orthopedic devices
*	423450	Medical, Dental, and Hospital Equipment and Supplies Merchant Wholesalers	*	4659	Wholesale of other machinery and equipment	except household medical instruments and orthopedic devices
	423460	Ophthalmic Goods Merchant Wholesalers	*	4649	Wholesale of other household goods
	423490	Other Professional Equipment and Supplies Merchant Wholesalers	*	4659	Wholesale of other machinery and equipment
	423510	Metal Service Centers and Other Metal Merchant Wholesalers	*	4662	Wholesale of metals and metal ores
*	423520	Coal and Other Mineral and Ore Merchant Wholesalers	*	4661	Wholesale of solid, liquid and gaseous fuels and related products	except metal ores
*	423520	Coal and Other Mineral and Ore Merchant Wholesalers	*	4662	Wholesale of metals and metal ores	metal ores
*	423610	Electrical Apparatus and Equipment, Wiring Supplies, and Related Equipment Merchant Wholesalers	*	4649	Wholesale of other household goods	lighting equipment and light bulbs
*	423610	Electrical Apparatus and Equipment, Wiring Supplies, and Related Equipment Merchant Wholesalers	*	4652	Wholesale of electronic and telecommunications equipment and parts	security systems
*	423610	Electrical Apparatus and Equipment, Wiring Supplies, and Related Equipment Merchant Wholesalers	*	4659	Wholesale of other machinery and equipment	except lighting equipment, light bulbs, and security systems
	423620	Household Appliances, Electric Housewares, and Consumer Electronics Merchant Wholesalers	*	4649	Wholesale of other household goods
*	423690	Other Electronic Parts and Equipment Merchant Wholesalers	*	4652	Wholesale of electronic and telecommunications equipment and parts	except sonar and radar equipment
*	423690	Other Electronic Parts and Equipment Merchant Wholesalers	*	4659	Wholesale of other machinery and equipment	sonar and radar equipment
	423710	Hardware Merchant Wholesalers	*	4663	Wholesale of construction materials, hardware, plumbing and heating equipment and supplies
*	423720	Plumbing and Heating Equipment and Supplies (Hydronics) Merchant Wholesalers	*	4659	Wholesale of other machinery and equipment	power boilers
*	423720	Plumbing and Heating Equipment and Supplies (Hydronics) Merchant Wholesalers	*	4663	Wholesale of construction materials, hardware, plumbing and heating equipment and supplies	except power boilers
*	423730	Warm Air Heating and Air-Conditioning Equipment and Supplies Merchant Wholesalers	*	4530	Sale of motor vehicle parts and accessories	automotive air-conditioners
*	423730	Warm Air Heating and Air-Conditioning Equipment and Supplies Merchant Wholesalers	*	4663	Wholesale of construction materials, hardware, plumbing and heating equipment and supplies	except automotive air-conditioners
	423740	Refrigeration Equipment and Supplies Merchant Wholesalers	*	4659	Wholesale of other machinery and equipment
	423810	Construction and Mining (except Oil Well) Machinery and Equipment Merchant Wholesalers	*	4659	Wholesale of other machinery and equipment
	423820	Farm and Garden Machinery and Equipment Merchant Wholesalers		4653	Wholesale of agricultural machinery, equipment and supplies
*	423830	Industrial Machinery and Equipment Merchant Wholesalers	*	4659	Wholesale of other machinery and equipment	except chainsaws, ladders, and welding supplies and consumables
*	423830	Industrial Machinery and Equipment Merchant Wholesalers	*	4663	Wholesale of construction materials, hardware, plumbing and heating equipment and supplies	chainsaws, ladders, and welding supplies and consumables
*	423840	Industrial Supplies Merchant Wholesalers	*	4659	Wholesale of other machinery and equipment	except printing inks
*	423840	Industrial Supplies Merchant Wholesalers	*	4669	Wholesale of waste and scrap and other products n.e.c.	printing inks
*	423850	Service Establishment Equipment and Supplies Merchant Wholesalers	*	4649	Wholesale of other household goods	janitorial supplies
*	423850	Service Establishment Equipment and Supplies Merchant Wholesalers	*	4659	Wholesale of other machinery and equipment	except janitorial supplies
	423860	Transportation Equipment and Supplies (except Motor Vehicle) Merchant Wholesalers	*	4659	Wholesale of other machinery and equipment
*	423910	Sporting and Recreational Goods and Supplies Merchant Wholesalers	*	4510	Sale of motor vehicles	go-carts
*	423910	Sporting and Recreational Goods and Supplies Merchant Wholesalers	*	4649	Wholesale of other household goods	except go-carts and hot tubs
*	423910	Sporting and Recreational Goods and Supplies Merchant Wholesalers	*	4663	Wholesale of construction materials, hardware, plumbing and heating equipment and supplies	hot tubs
	423920	Toy and Hobby Goods and Supplies Merchant Wholesalers	*	4649	Wholesale of other household goods
	423930	Recyclable Material Merchant Wholesalers	*	4669	Wholesale of waste and scrap and other products n.e.c.
*	423940	Jewelry, Watch, Precious Stone, and Precious Metal Merchant Wholesalers	*	4649	Wholesale of other household goods	except precious stones
*	423940	Jewelry, Watch, Precious Stone, and Precious Metal Merchant Wholesalers	*	4669	Wholesale of waste and scrap and other products n.e.c.	precious stones
*	423990	Other Miscellaneous Durable Goods Merchant Wholesalers	*	4649	Wholesale of other household goods	pre-recorded audio and video tapes, CDs, records, and similar; luggage, and musical instruments
*	423990	Other Miscellaneous Durable Goods Merchant Wholesalers	*	4659	Wholesale of other machinery and equipment	coin-operated games and amusement devices
*	423990	Other Miscellaneous Durable Goods Merchant Wholesalers	*	4661	Wholesale of solid, liquid and gaseous fuels and related products	firewood
*	423990	Other Miscellaneous Durable Goods Merchant Wholesalers	*	4663	Wholesale of construction materials, hardware, plumbing and heating equipment and supplies	ties, poles, wood chips and shavings
*	423990	Other Miscellaneous Durable Goods Merchant Wholesalers	*	4690	Non-specialized wholesale trade	except ties, poles, wood chips, firewood, coin-operated games, prerecorded audio and video tapes, luggage, and musical instruments
	424110	Printing and Writing Paper Merchant Wholesalers	*	4669	Wholesale of waste and scrap and other products n.e.c.
	424120	Stationery and Office Supplies Merchant Wholesalers	*	4649	Wholesale of other household goods
*	424130	Industrial and Personal Service Paper Merchant Wholesalers	*	4649	Wholesale of other household goods	disposable cups, dishes, flatware, etc.
*	424130	Industrial and Personal Service Paper Merchant Wholesalers	*	4669	Wholesale of waste and scrap and other products n.e.c.	except disposable cups, dishes, flatware, etc.
	424210	Drugs and Druggists' Sundries Merchant Wholesalers	*	4649	Wholesale of other household goods
	424310	Piece Goods, Notions, and Other Dry Goods Merchant Wholesalers	*	4641	Wholesale of textiles, clothing and footwear
	424320	Men's and Boys' Clothing and Furnishings Merchant Wholesalers	*	4641	Wholesale of textiles, clothing and footwear
	424330	Women's, Children's, and Infants' Clothing and Accessories Merchant Wholesalers	*	4641	Wholesale of textiles, clothing and footwear
	424340	Footwear Merchant Wholesalers	*	4641	Wholesale of textiles, clothing and footwear
	424410	General Line Grocery Merchant Wholesalers	*	4630	Wholesale of food, beverages and tobacco
	424420	Packaged Frozen Food Merchant Wholesalers	*	4630	Wholesale of food, beverages and tobacco
	424430	Dairy Product (except Dried or Canned) Merchant Wholesalers	*	4630	Wholesale of food, beverages and tobacco
*	424440	Poultry and Poultry Product Merchant Wholesalers	*	4620	Wholesale of agricultural raw materials and live animals	live poultry
*	424440	Poultry and Poultry Product Merchant Wholesalers	*	4630	Wholesale of food, beverages and tobacco	except live poultry
	424450	Confectionery Merchant Wholesalers	*	4630	Wholesale of food, beverages and tobacco
	424460	Fish and Seafood Merchant Wholesalers	*	4630	Wholesale of food, beverages and tobacco
	424470	Meat and Meat Product Merchant Wholesalers	*	4630	Wholesale of food, beverages and tobacco
	424480	Fresh Fruit and Vegetable Merchant Wholesalers	*	4630	Wholesale of food, beverages and tobacco
*	424490	Other Grocery and Related Products Merchant Wholesalers	*	4630	Wholesale of food, beverages and tobacco	except flavoring extracts
*	424490	Other Grocery and Related Products Merchant Wholesalers	*	4669	Wholesale of waste and scrap and other products n.e.c.	flavoring extracts
	424510	Grain and Field Bean Merchant Wholesalers	*	4620	Wholesale of agricultural raw materials and live animals
	424520	Livestock Merchant Wholesalers	*	4620	Wholesale of agricultural raw materials and live animals
*	424590	Other Farm Product Raw Material Merchant Wholesalers	*	4620	Wholesale of agricultural raw materials and live animals	except cacao beans and raw, unrefined sugar
*	424590	Other Farm Product Raw Material Merchant Wholesalers	*	4630	Wholesale of food, beverages and tobacco	cacao beans and raw, unrefined sugar
	424610	Plastics Materials and Basic Forms and Shapes Merchant Wholesalers	*	4669	Wholesale of waste and scrap and other products n.e.c.
*	424690	Other Chemical and Allied Products Merchant Wholesalers	*	4649	Wholesale of other household goods	cleaning and polishing preparations
*	424690	Other Chemical and Allied Products Merchant Wholesalers	*	4663	Wholesale of construction materials, hardware, plumbing and heating equipment and supplies	turpentine
*	424690	Other Chemical and Allied Products Merchant Wholesalers	*	4669	Wholesale of waste and scrap and other products n.e.c.	except cleaning and polishing preparations and turpentine
	424710	Petroleum Bulk Stations and Terminals	*	4661	Wholesale of solid, liquid and gaseous fuels and related products
	424720	Petroleum and Petroleum Products Merchant Wholesalers (except Bulk Stations and Terminals)	*	4661	Wholesale of solid, liquid and gaseous fuels and related products
	424810	Beer and Ale Merchant Wholesalers	*	4630	Wholesale of food, beverages and tobacco
	424820	Wine and Distilled Alcoholic Beverage Merchant Wholesalers	*	4630	Wholesale of food, beverages and tobacco
*	424910	Farm Supplies Merchant Wholesalers	*	4620	Wholesale of agricultural raw materials and live animals	except fertilizers, pesticides and agricultural chemicals
*	424910	Farm Supplies Merchant Wholesalers	*	4669	Wholesale of waste and scrap and other products n.e.c.	fertilizers, pesticides, agricultural chemicals
	424920	Book, Periodical, and Newspaper Merchant Wholesalers	*	4649	Wholesale of other household goods
	424930	Flower, Nursery Stock, and Florists' Supplies Merchant Wholesalers	*	4620	Wholesale of agricultural raw materials and live animals
	424940	Tobacco and Tobacco Product Merchant Wholesalers	*	4630	Wholesale of food, beverages and tobacco
*	424950	Paint, Varnish, and Supplies Merchant Wholesalers	*	4663	Wholesale of construction materials, hardware, plumbing and heating equipment and supplies	except pigments for paint
*	424950	Paint, Varnish, and Supplies Merchant Wholesalers	*	4669	Wholesale of waste and scrap and other products n.e.c.	pigments for paint
*	424990	Other Miscellaneous Nondurable Goods Merchant Wholesalers	*	4620	Wholesale of agricultural raw materials and live animals	dressed furs and skins, pet animals, bait, artificial and live Christmas trees, and oilseed cake
*	424990	Other Miscellaneous Nondurable Goods Merchant Wholesalers	*	4630	Wholesale of food, beverages and tobacco	ice for food purposes
*	424990	Other Miscellaneous Nondurable Goods Merchant Wholesalers	*	4641	Wholesale of textiles, clothing and footwear	yarn, textile bags, and felt
*	424990	Other Miscellaneous Nondurable Goods Merchant Wholesalers	*	4649	Wholesale of other household goods	leather goods (except belting, gloves, handbags, travel bags, and footwear)
*	424990	Other Miscellaneous Nondurable Goods Merchant Wholesalers	*	4661	Wholesale of solid, liquid and gaseous fuels and related products	charcoal
*	424990	Other Miscellaneous Nondurable Goods Merchant Wholesalers	*	4669	Wholesale of waste and scrap and other products n.e.c.	crude rubber, plastics foam, inedible animal and vegetable oils, plant food, etc.; sawdust and wood pulp
*	424990	Other Miscellaneous Nondurable Goods Merchant Wholesalers	*	4690	Non-specialized wholesale trade	general merchandise, nondurable
*	425110	Business to Business Electronic Markets	*	4510	Sale of motor vehicles	motor vehicle B2B
*	425110	Business to Business Electronic Markets	*	4530	Sale of motor vehicle parts and accessories	parts B2B markets
*	425110	Business to Business Electronic Markets	*	4540	Sale, maintenance and repair of motorcycles and related parts and accessories	motorcycle and parts B2B markets
*	425110	Business to Business Electronic Markets	*	4610	Wholesale on a fee or contract basis	except B2B of motor vehicles, motorcycles, and parts
*	425120	Wholesale Trade Agents and Brokers	*	4510	Sale of motor vehicles	motor vehicle agents and brokers
*	425120	Wholesale Trade Agents and Brokers	*	4530	Sale of motor vehicle parts and accessories	parts agents and brokers
*	425120	Wholesale Trade Agents and Brokers	*	4540	Sale, maintenance and repair of motorcycles and related parts and accessories	motorcycle agents and brokers
*	425120	Wholesale Trade Agents and Brokers	*	4610	Wholesale on a fee or contract basis	except agents and brokers for motor vehicles, motorcycles, and parts
	441110	New Car Dealers	*	4510	Sale of motor vehicles
	441120	Used Car Dealers	*	4510	Sale of motor vehicles
*	441210	Recreational Vehicle Dealers	*	4510	Sale of motor vehicles	except RV parts and accessories dealers
*	441210	Recreational Vehicle Dealers	*	4530	Sale of motor vehicle parts and accessories	RV parts and accessories dealers
*	441222	Boat Dealers	*	3315	Repair of transport equipment, except motor vehicles	retail and repair of new boats, primarily repair
*	441222	Boat Dealers	*	4763	Retail sale of sporting equipment in specialized stores	except boat dealers with primary repair receipts
*	441228	Motorcycle, ATV, and All Other Motor Vehicle Dealers	*	4510	Sale of motor vehicles	except retail aircraft and motorcycle dealers
*	441228	Motorcycle, ATV, and All Other Motor Vehicle Dealers	*	4540	Sale, maintenance and repair of motorcycles and related parts and accessories	retail motorcycle dealers
*	441228	Motorcycle, ATV, and All Other Motor Vehicle Dealers	*	4773	Other retail sale of new goods in specialized stores	retail aircraft dealers
*	441310	Automotive Parts and Accessories Stores	*	4530	Sale of motor vehicle parts and accessories	except auto audio stores
*	441310	Automotive Parts and Accessories Stores	*	4742	Retail sale of audio and video equipment in specialized stores	auto audio equipment stores (car stereo stores)
*	441320	Tire Dealers	*	4530	Sale of motor vehicle parts and accessories	except motorcycle tire dealers, new and used
*	441320	Tire Dealers	*	4540	Sale, maintenance and repair of motorcycles and related parts and accessories	motorcycle tire dealers, new and used
	442110	Furniture Stores	*	4759	Retail sale of electrical household appliances, furniture, lighting equipment and other household articles in specialized stores
	442210	Floor Covering Stores	*	4753	Retail sale of carpets, rugs, wall and floor coverings in specialized stores
*	442291	Window Treatment Stores	*	4753	Retail sale of carpets, rugs, wall and floor coverings in specialized stores	except blind and shade stores with primary repair receipts
*	442291	Window Treatment Stores	*	9524	Repair of furniture and home furnishings	retailing new blinds and shades in combination with repair, repair as primary source of receipts
*	442299	All Other Home Furnishings Stores	*	4759	Retail sale of electrical household appliances, furniture, lighting equipment and other household articles in specialized stores	except custom picture framing shops
*	442299	All Other Home Furnishings Stores	*	4773	Other retail sale of new goods in specialized stores	custom picture framing shops
*	443141	Household Appliance Stores	*	4759	Retail sale of electrical household appliances, furniture, lighting equipment and other household articles in specialized stores	except retail stores for appliances with primary repair receipts
*	443141	Household Appliance Stores	*	9522	Repair of household appliances and home and garden equipment	retailing new electrical appliances combined with repair services, repair as primary source of receipts
*	443142	Electronics Stores	*	3313	Repair of electronic and optical equipment	retail and repair of cameras combined, repair as primary source of receipts
*	443142	Electronics Stores		4741	Retail sale of computers, peripheral units, software and telecommunications equipment in specialized stores	computer, software, and telecommunications equipment stores
*	443142	Electronics Stores	*	4742	Retail sale of audio and video equipment in specialized stores	except computer, software, and telecommunications equipment stores, prerecorded tape, compact disc, and record stores, camera and photographic supplies stores, and consumer electronics stores with primary repair receipts
*	443142	Electronics Stores		4762	Retail sale of music and video recordings in specialized stores	prerecorded tape, compact disc, and record stores
*	443142	Electronics Stores	*	4773	Other retail sale of new goods in specialized stores	camera and photographic supplies stores, except camera stores with primary repair receipts
*	443142	Electronics Stores	*	9521	Repair of consumer electronics	retailing new and repairing consumer electronics with repair as primary source of receipts
	444110	Home Centers	*	4752	Retail sale of hardware, paints and glass in specialized stores
*	444120	Paint and Wallpaper Stores	*	4752	Retail sale of hardware, paints and glass in specialized stores	except wallpaper stores
*	444120	Paint and Wallpaper Stores	*	4753	Retail sale of carpets, rugs, wall and floor coverings in specialized stores	wallpaper stores
	444130	Hardware Stores	*	4752	Retail sale of hardware, paints and glass in specialized stores
*	444190	Other Building Material Dealers	*	4752	Retail sale of hardware, paints and glass in specialized stores	except lighting fixture stores
*	444190	Other Building Material Dealers	*	4759	Retail sale of electrical household appliances, furniture, lighting equipment and other household articles in specialized stores	lighting fixture stores
*	444210	Outdoor Power Equipment Stores	*	4752	Retail sale of hardware, paints and glass in specialized stores	except outdoor equipment stores with primary repair receipts
*	444210	Outdoor Power Equipment Stores	*	9522	Repair of household appliances and home and garden equipment	retailing new outdoor power equipment in combination with repair, repair as primary source of receipts
	444220	Nursery, Garden Center, and Farm Supply Stores	*	4773	Other retail sale of new goods in specialized stores
	445110	Supermarkets and Other Grocery (except Convenience) Stores	*	4711	Retail sale in non-specialized stores with food, beverages or tobacco predominating
	445120	Convenience Stores	*	4711	Retail sale in non-specialized stores with food, beverages or tobacco predominating
	445210	Meat Markets	*	4721	Retail sale of food in specialized stores
	445220	Fish and Seafood Markets	*	4721	Retail sale of food in specialized stores
*	445230	Fruit and Vegetable Markets	*	4721	Retail sale of food in specialized stores	except fruit and vegetable stands
*	445230	Fruit and Vegetable Markets	*	4781	Retail sale via stalls and markets of food, beverages and tobacco products	fruit and vegetable stands (market type)
	445291	Baked Goods Stores	*	4721	Retail sale of food in specialized stores
	445292	Confectionery and Nut Stores	*	4721	Retail sale of food in specialized stores
*	445299	All Other Specialty Food Stores	*	4721	Retail sale of food in specialized stores	except bottled water and soft drink stores
*	445299	All Other Specialty Food Stores	*	4722	Retail sale of beverages in specialized stores	bottled water and bottled soft drink stores
	445310	Beer, Wine, and Liquor Stores	*	4722	Retail sale of beverages in specialized stores
	446110	Pharmacies and Drug Stores	*	4772	Retail sale of pharmaceutical and medical goods, cosmetic and toilet articles in specialized stores
	446120	Cosmetics, Beauty Supplies, and Perfume Stores	*	4772	Retail sale of pharmaceutical and medical goods, cosmetic and toilet articles in specialized stores
	446130	Optical Goods Stores	*	4773	Other retail sale of new goods in specialized stores
	446191	Food (Health) Supplement Stores	*	4721	Retail sale of food in specialized stores
	446199	All Other Health and Personal Care Stores	*	4772	Retail sale of pharmaceutical and medical goods, cosmetic and toilet articles in specialized stores
*	447110	Gasoline Stations with Convenience Stores	*	4711	Retail sale in non-specialized stores with food, beverages or tobacco predominating	gas stations with convenience stores, primarily selling food or beverages
*	447110	Gasoline Stations with Convenience Stores	*	4730	Retail sale of automotive fuel in specialized stores	except gas stations with convenience stores primarily selling goods other than fuels
	447190	Other Gasoline Stations	*	4730	Retail sale of automotive fuel in specialized stores
	448110	Men's Clothing Stores	*	4771	Retail sale of clothing, footwear and leather articles in specialized stores
	448120	Women's Clothing Stores	*	4771	Retail sale of clothing, footwear and leather articles in specialized stores
	448130	Children's and Infants' Clothing Stores	*	4771	Retail sale of clothing, footwear and leather articles in specialized stores
	448140	Family Clothing Stores	*	4771	Retail sale of clothing, footwear and leather articles in specialized stores
*	448150	Clothing Accessories Stores	*	4771	Retail sale of clothing, footwear and leather articles in specialized stores	except wig and hairpiece stores
*	448150	Clothing Accessories Stores	*	4773	Other retail sale of new goods in specialized stores	wig and hairpiece stores
	448190	Other Clothing Stores	*	4771	Retail sale of clothing, footwear and leather articles in specialized stores
	448210	Shoe Stores	*	4771	Retail sale of clothing, footwear and leather articles in specialized stores
*	448310	Jewelry Stores	*	4773	Other retail sale of new goods in specialized stores	except jewelry stores with primary repair receipts
*	448310	Jewelry Stores	*	9529	Repair of other personal and household goods	retailing new jewelry, clocks, and watches in combination with repair of these items, repair primary source of revenue
*	448320	Luggage and Leather Goods Stores	*	4771	Retail sale of clothing, footwear and leather articles in specialized stores	except luggage and leather goods stores with primary repair receipts
*	448320	Luggage and Leather Goods Stores	*	9523	Repair of footwear and leather goods	retailing new luggage and leather goods with repair as primary source of receipts
*	451110	Sporting Goods Stores	*	4763	Retail sale of sporting equipment in specialized stores	except sporting goods stores with primary repair receipts
*	451110	Sporting Goods Stores	*	9529	Repair of other personal and household goods	sporting goods stores with primary repair receipts
	451120	Hobby, Toy, and Game Stores		4764	Retail sale of games and toys in specialized stores
	451130	Sewing, Needlework, and Piece Goods Stores		4751	Retail sale of textiles in specialized stores
*	451140	Musical Instrument and Supplies Stores	*	4759	Retail sale of electrical household appliances, furniture, lighting equipment and other household articles in specialized stores	except musical instrument stores with primary repair receipts
*	451140	Musical Instrument and Supplies Stores	*	9529	Repair of other personal and household goods	retail sale of new musical instruments combined with repair, repair as primary source of receipts
	451211	Book Stores	*	4761	Retail sale of books, newspapers and stationary in specialized stores
	451212	News Dealers and Newsstands	*	4761	Retail sale of books, newspapers and stationary in specialized stores
	452210	Department Stores	*	4719	Other retail sale in non-specialized stores
*	452311	Warehouse Clubs and Supercenters	*	4711	Retail sale in non-specialized stores with food, beverages or tobacco predominating	warehouse clubs and superstores with grocery or beverage lines predominant
*	452311	Warehouse Clubs and Supercenters	*	4719	Other retail sale in non-specialized stores	warehouse clubs and superstores with lines other than grocery or beverage predominant
*	452319	All Other General Merchandise Stores	*	4530	Sale of motor vehicle parts and accessories	auto and home stores
*	452319	All Other General Merchandise Stores	*	4719	Other retail sale in non-specialized stores	except auto and home stores
	453110	Florists	*	4773	Other retail sale of new goods in specialized stores
	453210	Office Supplies and Stationery Stores	*	4761	Retail sale of books, newspapers and stationary in specialized stores
	453220	Gift, Novelty, and Souvenir Stores	*	4773	Other retail sale of new goods in specialized stores
	453310	Used Merchandise Stores	*	4774	Retail sale of second-hand goods
	453910	Pet and Pet Supplies Stores	*	4773	Other retail sale of new goods in specialized stores
	453920	Art Dealers	*	4773	Other retail sale of new goods in specialized stores
	453930	Manufactured (Mobile) Home Dealers	*	4773	Other retail sale of new goods in specialized stores
	453991	Tobacco Stores		4723	Retail sale of tobacco products in specialized stores
*	453998	All Other Miscellaneous Store Retailers (except Tobacco Stores)	*	2396	Cutting, shaping and finishing of stone	custom finishing and lettering of tombstones
*	453998	All Other Miscellaneous Store Retailers (except Tobacco Stores)	*	4752	Retail sale of hardware, paints and glass in specialized stores	sauna and hot tub stores
*	453998	All Other Miscellaneous Store Retailers (except Tobacco Stores)	*	4759	Retail sale of electrical household appliances, furniture, lighting equipment and other household articles in specialized stores	home security equipment stores and candle stores
*	453998	All Other Miscellaneous Store Retailers (except Tobacco Stores)	*	4773	Other retail sale of new goods in specialized stores	except sauna and hot tub stores, candle stores, home security stores, and general merchandise auction houses
*	453998	All Other Miscellaneous Store Retailers (except Tobacco Stores)	*	4774	Retail sale of second-hand goods	general merchandise auction houses
	454110	Electronic Shopping and Mail-Order Houses		4791	Retail sale via mail order houses or via Internet
	454210	Vending Machine Operators	*	4799	Other retail sale not in stores, stalls or markets
	454310	Fuel Dealers	*	4799	Other retail sale not in stores, stalls or markets
*	454390	Other Direct Selling Establishments	*	4781	Retail sale via stalls and markets of food, beverages and tobacco products	temporary food, beverage, and tobacco stands
*	454390	Other Direct Selling Establishments		4782	Retail sale via stalls and markets of textiles, clothing and footwear	temporary apparel stands
*	454390	Other Direct Selling Establishments		4789	Retail sale via stalls and markets of other goods	temporary stands (except newsstands), seasonal stands, such as temporary fruit stands and Christmas tree stands, etc., flea market stands, bazaars, street vendors
*	454390	Other Direct Selling Establishments	*	4799	Other retail sale not in stores, stalls or markets	except temporary stands for food, beverage, tobacco, apparel, street vendors, and flea market stands
	481111	Scheduled Passenger Air Transportation	*	5110	Passenger air transport
	481112	Scheduled Freight Air Transportation	*	5120	Freight air transport
	481211	Nonscheduled Chartered Passenger Air Transportation	*	5110	Passenger air transport
	481212	Nonscheduled Chartered Freight Air Transportation	*	5120	Freight air transport
	481219	Other Nonscheduled Air Transportation	*	5110	Passenger air transport
*	482111	Line-Haul Railroads	*	4911	Passenger rail transport, interurban	interurban passenger rail transportation
*	482111	Line-Haul Railroads	*	4912	Freight rail transport	except interurban passenger rail transportation
	482112	Short Line Railroads	*	4912	Freight rail transport
	483111	Deep Sea Freight Transportation	*	5012	Sea and coastal freight water transport
	483112	Deep Sea Passenger Transportation	*	5011	Sea and coastal passenger water transport
	483113	Coastal and Great Lakes Freight Transportation	*	5012	Sea and coastal freight water transport
	483114	Coastal and Great Lakes Passenger Transportation	*	5011	Sea and coastal passenger water transport
	483211	Inland Water Freight Transportation		5022	Inland freight water transport
	483212	Inland Water Passenger Transportation	*	5021	Inland passenger water transport
	484110	General Freight Trucking, Local	*	4923	Freight transport by road
	484121	General Freight Trucking, Long-Distance, Truckload	*	4923	Freight transport by road
	484122	General Freight Trucking, Long-Distance, Less Than Truckload	*	4923	Freight transport by road
	484210	Used Household and Office Goods Moving	*	4923	Freight transport by road
	484220	Specialized Freight (except Used Goods) Trucking, Local	*	4923	Freight transport by road
	484230	Specialized Freight (except Used Goods) Trucking, Long-Distance	*	4923	Freight transport by road
	485111	Mixed Mode Transit Systems	*	4921	Urban and suburban passenger land transport
	485112	Commuter Rail Systems	*	4921	Urban and suburban passenger land transport
	485113	Bus and Other Motor Vehicle Transit Systems	*	4921	Urban and suburban passenger land transport
	485119	Other Urban Transit Systems	*	4921	Urban and suburban passenger land transport
	485210	Interurban and Rural Bus Transportation	*	4922	Other passenger land transport
	485310	Taxi Service	*	4922	Other passenger land transport
	485320	Limousine Service	*	4922	Other passenger land transport
	485410	School and Employee Bus Transportation	*	4922	Other passenger land transport
	485510	Charter Bus Industry	*	4922	Other passenger land transport
	485991	Special Needs Transportation	*	4922	Other passenger land transport
	485999	All Other Transit and Ground Passenger Transportation	*	4922	Other passenger land transport
	486110	Pipeline Transportation of Crude Oil	*	4930	Transport via pipeline
	486210	Pipeline Transportation of Natural Gas	*	4930	Transport via pipeline
	486910	Pipeline Transportation of Refined Petroleum Products	*	4930	Transport via pipeline
	486990	All Other Pipeline Transportation	*	4930	Transport via pipeline
*	487110	Scenic and Sightseeing Transportation, Land	*	4911	Passenger rail transport, interurban	operation of scenic and sightseeing railroads
*	487110	Scenic and Sightseeing Transportation, Land	*	4922	Other passenger land transport	except operation of scenic and sightseeing railroads
*	487210	Scenic and Sightseeing Transportation, Water	*	5011	Sea and coastal passenger water transport	except inland sightseeing by water and inland charter fishing boats
*	487210	Scenic and Sightseeing Transportation, Water	*	5021	Inland passenger water transport	inland water sightseeing transportation and inland charter fishing boats
*	487990	Scenic and Sightseeing Transportation, Other	*	4922	Other passenger land transport	except air sightseeing transport (helicopter, hot air balloon, etc.)
*	487990	Scenic and Sightseeing Transportation, Other	*	5110	Passenger air transport	sightseeing air transportation (helicopter, hot air balloon, etc.), nonscheduled sightseeing transportation
	488111	Air Traffic Control	*	5223	Service activities incidental to air transportation
*	488119	Other Airport Operations	*	5223	Service activities incidental to air transportation	except contract baggage handling and sweeping runways
*	488119	Other Airport Operations	*	5224	Cargo handling	baggage or cargo handling on a contract basis at airports
*	488119	Other Airport Operations	*	8129	Other building and industrial cleaning activities	cleaning and sweeping airport runways
*	488190	Other Support Activities for Air Transportation	*	3315	Repair of transport equipment, except motor vehicles	except non-repair services, such as aircraft testing services
*	488190	Other Support Activities for Air Transportation	*	5223	Service activities incidental to air transportation	other services, such as aircraft testing services
*	488210	Support Activities for Rail Transportation	*	3315	Repair of transport equipment, except motor vehicles	repairing locomotives and railroad cars (except factory rebuilding or factory conversion)
*	488210	Support Activities for Rail Transportation	*	5221	Service activities incidental to land transportation	except locomotive and railroad car repair, contract loading and unloading of rail cars, and freight car cleaning services
*	488210	Support Activities for Rail Transportation	*	5224	Cargo handling	loading and unloading rail cars, contract basis at rail yards
*	488210	Support Activities for Rail Transportation	*	8129	Other building and industrial cleaning activities	freight car cleaning services
	488310	Port and Harbor Operations	*	5222	Service activities incidental to water transportation
*	488320	Marine Cargo Handling	*	5224	Cargo handling	except ship hold cleaning services
*	488320	Marine Cargo Handling	*	8129	Other building and industrial cleaning activities	ship hold cleaning services
	488330	Navigational Services to Shipping	*	5222	Service activities incidental to water transportation
*	488390	Other Support Activities for Water Transportation	*	3315	Repair of transport equipment, except motor vehicles	ship scaling not done in shipyards, repairs and routine maintenance performed by floating dry-docks
*	488390	Other Support Activities for Water Transportation	*	3830	Materials recovery	ship breaking or dismantling done on a floating dry dock
*	488390	Other Support Activities for Water Transportation	*	5222	Service activities incidental to water transportation	vessel supply services
*	488390	Other Support Activities for Water Transportation	*	5229	Other transportation support activities	except vessel supply services, floating dry dock repair and maintenance services, and ship breaking or dismantling on a floating dry dock
	488410	Motor Vehicle Towing	*	5221	Service activities incidental to land transportation
*	488490	Other Support Activities for Road Transportation	*	5221	Service activities incidental to land transportation	except loading and unloading trucks, road cargo surveyors, street sweeping and snow removal
*	488490	Other Support Activities for Road Transportation	*	5224	Cargo handling	loading and unloading trucks at terminals
*	488490	Other Support Activities for Road Transportation	*	5229	Other transportation support activities	cargo surveyors-truck transportation
*	488490	Other Support Activities for Road Transportation	*	8129	Other building and industrial cleaning activities	street sweeping and snow removal on highways, bridges, roads, etc.
	488510	Freight Transportation Arrangement	*	5229	Other transportation support activities
	488991	Packing and Crating	*	5229	Other transportation support activities
*	488999	All Other Support Activities for Transportation	*	0910	Support activities for petroleum and natural gas extraction	liquefaction of natural gas at the mine site on a contract or fee basis for purpose of transport
*	488999	All Other Support Activities for Transportation	*	5221	Service activities incidental to land transportation	except liquefaction of natural gas at the mine site on a contract or fee basis for purpose of transport, nongovernment space flight centers, and arrangement of van or car pools
*	488999	All Other Support Activities for Transportation	*	5223	Service activities incidental to air transportation	nongovernment space flight operations centers not providing space transportation
*	488999	All Other Support Activities for Transportation	*	5229	Other transportation support activities	arrangement of car pools and van pools
	491110	Postal Service		5310	Postal activities
	492110	Couriers and Express Delivery Services	*	5320	Courier activities
	492210	Local Messengers and Local Delivery	*	5320	Courier activities
	493110	General Warehousing and Storage	*	5210	Warehousing and storage
	493120	Refrigerated Warehousing and Storage	*	5210	Warehousing and storage
	493130	Farm Product Warehousing and Storage	*	5210	Warehousing and storage
	493190	Other Warehousing and Storage	*	5210	Warehousing and storage
	511110	Newspaper Publishers	*	5813	Publishing of newspapers, journals and periodicals
	511120	Periodical Publishers	*	5813	Publishing of newspapers, journals and periodicals
	511130	Book Publishers	*	5811	Book publishing
	511140	Directory and Mailing List Publishers	*	5812	Publishing of directories and mailing lists
	511191	Greeting Card Publishers	*	5819	Other publishing activities
*	511199	All Other Publishers	*	5811	Book publishing	yearbook publishing
*	511199	All Other Publishers	*	5819	Other publishing activities	except yearbook publishing
	511210	Software Publishers		5820	Software publishing
	512110	Motion Picture and Video Production		5911	Motion picture, video and television programme production activities
	512120	Motion Picture and Video Distribution	*	5913	Motion picture, video and television programme distribution activities
	512131	Motion Picture Theaters (except Drive-Ins)	*	5914	Motion picture projection activities
	512132	Drive-In Motion Picture Theaters	*	5914	Motion picture projection activities
	512191	Teleproduction and Other Postproduction Services	*	5912	Motion picture, video and television programme post-production activities
*	512199	Other Motion Picture and Video Industries	*	5912	Motion picture, video and television programme post-production activities	except motion picture booking agencies
*	512199	Other Motion Picture and Video Industries	*	5913	Motion picture, video and television programme distribution activities	motion picture booking agencies
	512230	Music Publishers	*	5920	Sound recording and music publishing activities
	512240	Sound Recording Studios	*	5920	Sound recording and music publishing activities
	512250	Record Production and Distribution	*	5920	Sound recording and music publishing activities
	512290	Other Sound Recording Industries	*	5920	Sound recording and music publishing activities
*	515111	Radio Networks	*	6010	Radio broadcasting	except transmission only
*	515111	Radio Networks	*	6120	Wireless telecommunications activities	transmission only
*	515112	Radio Stations	*	6010	Radio broadcasting	except transmission only
*	515112	Radio Stations	*	6120	Wireless telecommunications activities	transmission only
*	515120	Television Broadcasting	*	6020	Television programming and broadcasting activities	except transmission only
*	515120	Television Broadcasting	*	6120	Wireless telecommunications activities	transmission only
*	515210	Cable and Other Subscription Programming	*	6020	Television programming and broadcasting activities	except transmission only
*	515210	Cable and Other Subscription Programming	*	6120	Wireless telecommunications activities	transmission only
*	517311	Wired Telecommunications Carriers		6110	Wired telecommunications activities	except direct-to-home satellite television service
*	517311	Wired Telecommunications Carriers	*	6130	Satellite telecommunications activities	direct-to-home satellite television service
	517312	Wireless Telecommunications Carriers (except Satellite)	*	6120	Wireless telecommunications activities
*	517410	Satellite Telecommunications	*	6130	Satellite telecommunications activities	except satellite telecommunications resellers
*	517410	Satellite Telecommunications	*	6190	Other telecommunications activities	satellite telecommunications resellers
	517911	Telecommunications Resellers	*	6190	Other telecommunications activities
	517919	All Other Telecommunications	*	6190	Other telecommunications activities
*	518210	Data Processing, Hosting, and Related Services		6311	Data processing, hosting and related activities	except microfilming services
*	518210	Data Processing, Hosting, and Related Services	*	7420	Photographic activities	microfilming services
	519110	News Syndicates		6391	News agency activities
	519120	Libraries and Archives	*	9101	Library and archives activities
*	519130	Internet Publishing and Broadcasting and Web Search Portals	*	5811	Book publishing	Internet only book publishing
*	519130	Internet Publishing and Broadcasting and Web Search Portals	*	5812	Publishing of directories and mailing lists	on-line directory, collection, and mailing list publishing
*	519130	Internet Publishing and Broadcasting and Web Search Portals	*	5813	Publishing of newspapers, journals and periodicals	Internet only newspaper, journal and periodical publishing
*	519130	Internet Publishing and Broadcasting and Web Search Portals	*	5819	Other publishing activities	publishing exclusively on the Internet, other than newspapers, journals, periodicals, music, and software
*	519130	Internet Publishing and Broadcasting and Web Search Portals	*	5920	Sound recording and music publishing activities	Internet music publishing without traditional music publishing
*	519130	Internet Publishing and Broadcasting and Web Search Portals	*	6010	Radio broadcasting	Internet radio broadcasting
*	519130	Internet Publishing and Broadcasting and Web Search Portals	*	6020	Television programming and broadcasting activities	Internet television broadcasting
*	519130	Internet Publishing and Broadcasting and Web Search Portals		6312	Web portals	web search portals
*	519190	All Other Information Services		6399	Other information service activities n.e.c.	except stock photo libraries and services
*	519190	All Other Information Services	*	9101	Library and archives activities	stock photo libraries and services
	521110	Monetary Authorities-Central Bank	*	6411	Central banking
	522110	Commercial Banking	*	6419	Other monetary intermediation
	522120	Savings Institutions	*	6419	Other monetary intermediation
	522130	Credit Unions	*	6419	Other monetary intermediation
	522190	Other Depository Credit Intermediation	*	6419	Other monetary intermediation
	522210	Credit Card Issuing	*	6492	Other credit granting
*	522220	Sales Financing		6491	Financial leasing	establishments providing a combination of sales financing and finance leasing (finance leasing primary).
*	522220	Sales Financing	*	6492	Other credit granting	except units providing a combination of sales financing and financial leasing with financial leasing primary
	522291	Consumer Lending	*	6492	Other credit granting
	522292	Real Estate Credit	*	6492	Other credit granting
	522293	International Trade Financing	*	6492	Other credit granting
	522294	Secondary Market Financing	*	6499	Other financial service activities, except insurance and pension funding activities, n.e.c.
*	522298	All Other Nondepository Credit Intermediation	*	6411	Central banking	national office supervising credit unions (similar to oversight of banks by Central Bank)
*	522298	All Other Nondepository Credit Intermediation	*	6492	Other credit granting	except credit union oversight and factoring accounts receivable
*	522298	All Other Nondepository Credit Intermediation	*	6499	Other financial service activities, except insurance and pension funding activities, n.e.c.	factoring accounts receivable
	522310	Mortgage and Nonmortgage Loan Brokers	*	6619	Other activities auxiliary to financial service activities
	522320	Financial Transactions Processing, Reserve, and Clearinghouse Activities	*	6619	Other activities auxiliary to financial service activities
	522390	Other Activities Related to Credit Intermediation	*	6419	Other monetary intermediation
	523110	Investment Banking and Securities Dealing	*	6499	Other financial service activities, except insurance and pension funding activities, n.e.c.
	523120	Securities Brokerage	*	6612	Security and commodity contracts brokerage
*	523130	Commodity Contracts Dealing	*	6499	Other financial service activities, except insurance and pension funding activities, n.e.c.	except foreign currency exchanges
*	523130	Commodity Contracts Dealing	*	6612	Security and commodity contracts brokerage	foreign currency exchanges (selling currency to the public)
	523140	Commodity Contracts Brokerage	*	6612	Security and commodity contracts brokerage
	523210	Securities and Commodity Exchanges		6611	Administration of financial markets
*	523910	Miscellaneous Intermediation	*	6499	Other financial service activities, except insurance and pension funding activities, n.e.c.	except buying and selling real estate as a trading stock
*	523910	Miscellaneous Intermediation	*	6810	Real estate activities with own or leased property	buying and selling of real estate as a trading stock of the seller
	523920	Portfolio Management		6630	Fund management activities
	523930	Investment Advice	*	6619	Other activities auxiliary to financial service activities
	523991	Trust, Fiduciary, and Custody Activities	*	6619	Other activities auxiliary to financial service activities
*	523999	Miscellaneous Financial Investment Activities	*	6612	Security and commodity contracts brokerage	gas and oil lease brokers offices
*	523999	Miscellaneous Financial Investment Activities	*	6619	Other activities auxiliary to financial service activities	except gas and oil lease brokers offices
	524113	Direct Life Insurance Carriers		6511	Life insurance
	524114	Direct Health and Medical Insurance Carriers	*	6512	Non-life insurance
	524126	Direct Property and Causality Insurance Carriers	*	6512	Non-life insurance
	524127	Direct Title Insurance Carriers	*	6512	Non-life insurance
	524128	Other Direct Insurance (except Life, Health, and Medical) Carriers	*	6512	Non-life insurance
	524130	Reinsurance Carriers		6520	Reinsurance
	524210	Insurance Agencies and Brokerages		6622	Activities of insurance agents and brokers
	524291	Claims Adjusting		6621	Risk and damage evaluation
	524292	Third Party Administration of Insurance and Pension Funds	*	6629	Other activities auxiliary to insurance and pension funding
	524298	All Other Insurance Related Activities	*	6629	Other activities auxiliary to insurance and pension funding
	525110	Pension Funds		6530	Pension funding
	525120	Health and Welfare Funds	*	6430	Trusts, funds and similar financial entities
	525190	Other Insurance Funds	*	6430	Trusts, funds and similar financial entities
	525910	Open-End Investment Funds	*	6430	Trusts, funds and similar financial entities
	525920	Trusts, Estates, and Agency Accounts	*	6430	Trusts, funds and similar financial entities
	525990	Other Financial Vehicles	*	6430	Trusts, funds and similar financial entities
	531110	Lessors of Residential Buildings and Dwellings	*	6810	Real estate activities with own or leased property
	531120	Lessors of Nonresidential Buildings (except Miniwarehouses)	*	6810	Real estate activities with own or leased property
	531130	Lessors of Miniwarehouses and Self-Storage Units	*	6810	Real estate activities with own or leased property
	531190	Lessors of Other Real Estate Property	*	6810	Real estate activities with own or leased property
	531210	Offices of Real Estate Agents and Brokers	*	6820	Real estate activities on a fee or contract basis
	531311	Residential Property Managers	*	6820	Real estate activities on a fee or contract basis
	531312	Nonresidential Property Managers	*	6820	Real estate activities on a fee or contract basis
	531320	Offices of Real Estate Appraisers	*	6820	Real estate activities on a fee or contract basis
	531390	Other Activities Related to Real Estate	*	6820	Real estate activities on a fee or contract basis
	532111	Passenger Car Rental	*	7710	Renting and leasing of motor vehicles
	532112	Passenger Car Leasing	*	7710	Renting and leasing of motor vehicles
*	532120	Truck, Utility Trailer, and RV (Recreational Vehicle) Rental and Leasing	*	7710	Renting and leasing of motor vehicles	except rental and leasing of RVs
*	532120	Truck, Utility Trailer, and RV (Recreational Vehicle) Rental and Leasing	*	7730	Renting and leasing of other machinery, equipment and tangible goods	rental and leasing of RVs
	532210	Consumer Electronics and Appliances Rental	*	7729	Renting and leasing of other personal and household goods
	532281	Formal Wear and Costume Rental	*	7729	Renting and leasing of other personal and household goods
	532282	Video Tape and Disc Rental		7722	Renting of video tapes and disks
	532283	Home Health Equipment Rental	*	7729	Renting and leasing of other personal and household goods
*	532284	Recreational Goods Rental		7721	Renting and leasing of recreational and sports goods	except rental of motorcycles
*	532284	Recreational Goods Rental	*	7730	Renting and leasing of other machinery, equipment and tangible goods	rental of motorcycles
	532289	All Other Consumer Goods Rental	*	7729	Renting and leasing of other personal and household goods
*	532310	General Rental Centers	*	7729	Renting and leasing of other personal and household goods	renting a range of commercial and household equipment including do-it-yourself equipment (primarily household)
*	532310	General Rental Centers	*	7730	Renting and leasing of other machinery, equipment and tangible goods	except general rental centers primarily renting personal or household goods
	532411	Commercial Air, Rail, and Water Transportation Equipment Rental and Leasing	*	7730	Renting and leasing of other machinery, equipment and tangible goods
	532412	Construction, Mining, and Forestry Machinery and Equipment Rental and Leasing	*	7730	Renting and leasing of other machinery, equipment and tangible goods
	532420	Office Machinery and Equipment Rental and Leasing	*	7730	Renting and leasing of other machinery, equipment and tangible goods
	532490	Other Commercial and Industrial Machinery and Equipment Rental and Leasing	*	7730	Renting and leasing of other machinery, equipment and tangible goods
	533110	Lessors of Nonfinancial Intangible Assets (except Copyrighted Works)		7740	Leasing of intellectual property and similar products, except copyrighted works
	541110	Offices of Lawyers	*	6910	Legal activities
	541120	Offices of Notaries	*	6910	Legal activities	null set in US: legal activities carried out by notaries
	541191	Title Abstract and Settlement Offices	*	6910	Legal activities
	541199	All Other Legal Services	*	6910	Legal activities
	541211	Offices of Certified Public Accountants	*	6920	Accounting, bookkeeping and auditing activities; tax consultancy
	541213	Tax Preparation Services	*	6920	Accounting, bookkeeping and auditing activities; tax consultancy
	541214	Payroll Services	*	6920	Accounting, bookkeeping and auditing activities; tax consultancy
	541219	Other Accounting Services	*	6920	Accounting, bookkeeping and auditing activities; tax consultancy
	541310	Architectural Services	*	7110	Architectural and engineering activities and related technical consultancy
	541320	Landscape Architectural Services	*	7110	Architectural and engineering activities and related technical consultancy
	541330	Engineering Services	*	7110	Architectural and engineering activities and related technical consultancy
	541340	Drafting Services	*	7110	Architectural and engineering activities and related technical consultancy
	541350	Building Inspection Services	*	7110	Architectural and engineering activities and related technical consultancy
	541360	Geophysical Surveying and Mapping Services	*	7110	Architectural and engineering activities and related technical consultancy
	541370	Surveying and Mapping (except Geophysical) Services	*	7110	Architectural and engineering activities and related technical consultancy
	541380	Testing Laboratories	*	7120	Technical testing and analysis
	541410	Interior Design Services	*	7410	Specialized design activities
	541420	Industrial Design Services	*	7410	Specialized design activities
	541430	Graphic Design Services	*	7410	Specialized design activities
	541490	Other Specialized Design Services	*	7410	Specialized design activities
	541511	Custom Computer Programming Services		6201	Computer programming activities
	541512	Computer Systems Design Services	*	6202	Computer consultancy and computer facilities management services
	541513	Computer Facilities Management Services	*	6202	Computer consultancy and computer facilities management services
	541519	Other Computer Related Services		6209	Other information technology and computer service activities
	541611	Administrative Management and General Management Consulting Services	*	7020	Management consultancy activities
*	541612	Human Resources Consulting Services	*	6629	Other activities auxiliary to insurance and pension funding	actuarial consulting services
*	541612	Human Resources Consulting Services	*	7020	Management consultancy activities	except actuarial consulting services
	541613	Marketing Consulting Services	*	7020	Management consultancy activities
*	541614	Process, Physical Distribution, and Logistics Consulting Services	*	7020	Management consultancy activities	except freight rate auditors and consultants
*	541614	Process, Physical Distribution, and Logistics Consulting Services	*	7490	Other professional, scientific and technical activities n.e.c.	freight rate auditors and consultants
	541618	Other Management Consulting Services	*	7490	Other professional, scientific and technical activities n.e.c.
	541620	Environmental Consulting Services	*	7490	Other professional, scientific and technical activities n.e.c.
	541690	Other Scientific and Technical Consulting Services	*	7490	Other professional, scientific and technical activities n.e.c.
	541713	Research and Development in Nanotechnology	*	7210	Research and experimental development on natural sciences and engineering
	541714	Research and Development in Biotechnology (except Nanobiotechnology)	*	7210	Research and experimental development on natural sciences and engineering
	541715	Research and Development in the Physical, Engineering, and Life Sciences (except Nanotechnology and Biotechnology)	*	7210	Research and experimental development on natural sciences and engineering
	541720	Research and Development in the Social Sciences and Humanities		7220	Research and experimental development on social sciences and humanities
	541810	Advertising Agencies	*	7310	Advertising
	541820	Public Relations Agencies	*	7020	Management consultancy activities
	541830	Media Buying Agencies	*	7310	Advertising
	541840	Media Representatives	*	7310	Advertising
	541850	Outdoor Advertising	*	7310	Advertising
	541860	Direct Mail Advertising	*	7310	Advertising
	541870	Advertising Material Distribution Services	*	7310	Advertising
	541890	Other Services Related to Advertising	*	7310	Advertising
	541910	Marketing Research and Public Opinion Polling		7320	Market research and public opinion polling
	541921	Photography Studios, Portrait	*	7420	Photographic activities
	541922	Commercial Photography	*	7420	Photographic activities
	541930	Translation and Interpretation Services	*	7490	Other professional, scientific and technical activities n.e.c.
	541940	Veterinary Services	*	7500	Veterinary activities
*	541990	All Other Professional, Scientific, and Technical Services	*	6910	Legal activities	arbitration and conciliation services not provided by lawyers or paralegals
*	541990	All Other Professional, Scientific, and Technical Services	*	7490	Other professional, scientific and technical activities n.e.c.	except arbitration and conciliation services, handwriting analysis and consumer credit and debt counseling services
*	541990	All Other Professional, Scientific, and Technical Services	*	8030	Investigation activities	handwriting analysis services and expert services
*	541990	All Other Professional, Scientific, and Technical Services	*	8890	Other social work activities without accommodation	consumer credit and debt counseling services
	551111	Offices of Bank Holding Companies	*	6420	Activities of holding companies
	551112	Offices of Other Holding Companies	*	6420	Activities of holding companies
	551114	Corporate, Subsidiary, and Regional Managing Offices		7010	Activities of head offices
	561110	Office Administrative Services		8211	Combined office administrative service activities
*	561210	Facilities Support Services		8110	Combined facilities support services	except private contract operation of prisons
*	561210	Facilities Support Services	*	8423	Public order and safety activities	private contract operation of prisons
	561311	Employment Placement Agencies	*	7810	Activities of employment placement agencies
	561312	Executive Search Services	*	7810	Activities of employment placement agencies
	561320	Temporary Help Services		7820	Temporary employment agency activities
	561330	Professional Employer Organizations		7830	Other human resources provision
	561410	Document Preparation Services	*	8219	Photocopying, document preparation and other specialized office support activities
	561421	Telephone Answering Services	*	8220	Activities of call centres
	561422	Telemarketing Bureaus and Other Contact Centers	*	8220	Activities of call centres
	561431	Private Mail Centers	*	8219	Photocopying, document preparation and other specialized office support activities
	561439	Other Business Service Centers (including Copy Shops)	*	8219	Photocopying, document preparation and other specialized office support activities
*	561440	Collection Agencies	*	8291	Activities of collection agencies and credit bureaus	except tax collection on a contract or fee basis
*	561440	Collection Agencies	*	8411	General public administration activities	tax collection on a contract or fee basis
	561450	Credit Bureaus	*	8291	Activities of collection agencies and credit bureaus
	561491	Repossession Services	*	8299	Other business support service activities n.e.c.
	561492	Court Reporting and Stenotype Services	*	8299	Other business support service activities n.e.c.
*	561499	All Other Business Support Services	*	8292	Packaging activities	barcode attaching services (labeling services)
*	561499	All Other Business Support Services	*	8299	Other business support service activities n.e.c.	except barcode attaching services (labeling services)
	561510	Travel Agencies		7911	Travel agency activities
	561520	Tour Operators		7912	Tour operator activities
	561591	Convention and Visitors Bureaus	*	7990	Other reservation service and related activities
	561599	All Other Travel Arrangement and Reservation Services	*	7990	Other reservation service and related activities
*	561611	Investigation Services	*	8010	Private security activities	fingerprinting, polygraph services
*	561611	Investigation Services	*	8030	Investigation activities	except fingerprinting and polygraph services
	561612	Security Guards and Patrol Services	*	8010	Private security activities
	561613	Armored Car Services	*	8010	Private security activities
	561621	Security Systems Services (except Locksmiths)	*	8020	Security systems service activities
	561622	Locksmiths	*	8020	Security systems service activities
	561710	Exterminating and Pest Control Services	*	8129	Other building and industrial cleaning activities
*	561720	Janitorial Services		8121	General cleaning of buildings	except cleaning transport equipment and window cleaning services
*	561720	Janitorial Services	*	8129	Other building and industrial cleaning activities	cleaning of transport equipment, window cleaning services
	561730	Landscaping Services		8130	Landscape care and maintenance service activities
	561740	Carpet and Upholstery Cleaning Services	*	9601	Washing and (dry-) cleaning of textile and fur products
*	561790	Other Services to Buildings and Dwellings	*	4390	Other specialized construction activities	power washing and other exterior cleaning
*	561790	Other Services to Buildings and Dwellings	*	8129	Other building and industrial cleaning activities	except power washing and other exterior cleaning
	561910	Packaging and Labeling Services	*	8292	Packaging activities
	561920	Convention and Trade Show Organizers		8230	Organization of conventions and trade shows
*	561990	All Other Support Services	*	1313	Finishing of textiles	cloth cutting, winding, or bolting for the trade
*	561990	All Other Support Services	*	8299	Other business support service activities n.e.c.	except cloth cutting for the trade, motor vehicle license issuing on a contract or fee basis and commercial fire fighting services
*	561990	All Other Support Services	*	8413	Regulation of and contribution to more efficient operation of businesses	vehicle license issuing on a contract or fee basis
*	561990	All Other Support Services	*	8423	Public order and safety activities	commercial fire fighting
	562111	Solid Waste Collection	*	3811	Collection of non-hazardous waste
	562112	Hazardous Waste Collection		3812	Collection of hazardous waste
	562119	Other Waste Collection	*	3811	Collection of non-hazardous waste
	562211	Hazardous Waste Treatment and Disposal		3822	Treatment and disposal of hazardous waste
	562212	Solid Waste Landfill	*	3821	Treatment and disposal of non-hazardous waste
	562213	Solid Waste Combustors and Incinerators	*	3821	Treatment and disposal of non-hazardous waste
*	562219	Other Nonhazardous Waste Treatment and Disposal	*	3700	Sewerage	treatment and filtration of nonhazardous industrial waste water (not part of sewer system)
*	562219	Other Nonhazardous Waste Treatment and Disposal	*	3821	Treatment and disposal of non-hazardous waste	except treatment and filtration of nonhazardous industrial waste water (not part of sewer system)
	562910	Remediation Services		3900	Remediation activities and other waste management services
	562920	Materials Recovery Facilities	*	3830	Materials recovery
	562991	Septic Tank and Related Services	*	3700	Sewerage
	562998	All Other Miscellaneous Waste Management Services	*	3700	Sewerage
*	611110	Elementary and Secondary Schools	*	8510	Pre-primary and primary education	preschools, kindergartens, elementary schools, and associated school boards
*	611110	Elementary and Secondary Schools		8521	General secondary education	jr. high schools, high schools, and associated school boards
*	611110	Elementary and Secondary Schools	*	8522	Technical and vocational secondary education	technical and vocational high schools
	611210	Junior Colleges	*	8530	Higher education
	611310	Colleges, Universities, and Professional Schools	*	8530	Higher education
	611410	Business and Secretarial Schools	*	8522	Technical and vocational secondary education
	611420	Computer Training	*	8549	Other education n.e.c.
	611430	Professional and Management Development Training	*	8549	Other education n.e.c.
	611511	Cosmetology and Barber Schools	*	8522	Technical and vocational secondary education
*	611512	Flight Training	*	8522	Technical and vocational secondary education	except flight training not resulting in type rating (certificate for 747, 757, etc.)
*	611512	Flight Training	*	8549	Other education n.e.c.	flight training not resulting in type rating (certificate for 747, 757, etc.)
	611513	Apprenticeship Training	*	8522	Technical and vocational secondary education
	611519	Other Technical and Trade Schools	*	8522	Technical and vocational secondary education
	611610	Fine Arts Schools		8542	Cultural education
	611620	Sports and Recreation Instruction	*	8541	Sports and recreation education
	611630	Language Schools	*	8549	Other education n.e.c.
*	611691	Exam Preparation and Tutoring	*	8510	Pre-primary and primary education	adult literacy programs
*	611691	Exam Preparation and Tutoring	*	8549	Other education n.e.c.	except adult literacy programs
	611692	Automobile Driving Schools	*	8549	Other education n.e.c.
*	611699	All Other Miscellaneous Schools and Instruction	*	8541	Sports and recreation education	yoga instruction, card game instruction (such as bridge)
*	611699	All Other Miscellaneous Schools and Instruction	*	8549	Other education n.e.c.	except yoga instruction and card game instruction
	611710	Educational Support Services		8550	Educational support services
	621111	Offices of Physicians (except Mental Health Specialists)	*	8620	Medical and dental practice activities
	621112	Offices of Physicians, Mental Health Specialists	*	8620	Medical and dental practice activities
	621210	Offices of Dentists	*	8620	Medical and dental practice activities
	621310	Offices of Chiropractors	*	8690	Other human health activities
	621320	Offices of Optometrists	*	8690	Other human health activities
	621330	Offices of Mental Health Practitioners (except Physicians)	*	8690	Other human health activities
	621340	Offices of Physical, Occupational and Speech Therapists, and Audiologists	*	8690	Other human health activities
	621391	Offices of Podiatrists	*	8690	Other human health activities
	621399	Offices of All Other Miscellaneous Health Practitioners	*	8690	Other human health activities
*	621410	Family Planning Centers	*	8620	Medical and dental practice activities	except family planning and counseling provided by medical professionals (except doctors) and family planning social services
*	621410	Family Planning Centers	*	8690	Other human health activities	medical family planning centers, services by nurses and other medical professionals except doctors
*	621410	Family Planning Centers	*	8890	Other social work activities without accommodation	family planning counseling and services not provided by doctors, nurses, or other medical professionals
*	621420	Outpatient Mental Health and Substance Abuse Centers	*	8620	Medical and dental practice activities	except outpatient detoxification centers, drug addiction centers, mental health centers etc. without medical doctors providing services
*	621420	Outpatient Mental Health and Substance Abuse Centers	*	8690	Other human health activities	outpatient detoxification centers, drug addiction centers, mental health centers etc. without medical doctors providing services
	621491	HMO Medical Centers	*	8620	Medical and dental practice activities
	621492	Kidney Dialysis Centers	*	8690	Other human health activities
	621493	Freestanding Ambulatory Surgical and Emergency Centers	*	8620	Medical and dental practice activities
*	621498	All Other Outpatient Care Centers	*	8620	Medical and dental practice activities	except nonmedical treatment facilities, biofeedback centers and sleep disorder centers
*	621498	All Other Outpatient Care Centers	*	8690	Other human health activities	nonmedical treatment facilities, biofeedback centers and sleep disorder centers
	621511	Medical Laboratories	*	8690	Other human health activities
	621512	Diagnostic Imaging Centers	*	8690	Other human health activities
	621610	Home Health Care Services	*	8690	Other human health activities
	621910	Ambulance Services	*	8690	Other human health activities
	621991	Blood and Organ Banks	*	8690	Other human health activities
	621999	All Other Miscellaneous Ambulatory Health Care Services	*	8690	Other human health activities
	622110	General Medical and Surgical Hospitals	*	8610	Hospital activities
	622210	Psychiatric and Substance Abuse Hospitals	*	8610	Hospital activities
	622310	Specialty (except Psychiatric and Substance Abuse) Hospitals	*	8610	Hospital activities
	623110	Nursing Care Facilities (Skilled Nursing Facilities)		8710	Residential nursing care facilities
	623210	Residential Intellectual and Developmental Disability Facilities	*	8720	Residential care activities for mental retardation, mental health and substance abuse
	623220	Residential Mental Health and Substance Abuse Facilities	*	8720	Residential care activities for mental retardation, mental health and substance abuse
	623311	Continuing Care Retirement Communities	*	8730	Residential care activities for the elderly and disabled
	623312	Assisted Living Facilities for the Elderly	*	8730	Residential care activities for the elderly and disabled
	623990	Other Residential Care Facilities		8790	Other residential care activities
	624110	Child and Youth Services	*	8890	Other social work activities without accommodation
	624120	Services for the Elderly and Persons with Disabilities		8810	Social work activities without accommodation for the elderly and disabled
	624190	Other Individual and Family Services	*	8890	Other social work activities without accommodation
	624210	Community Food Services	*	8890	Other social work activities without accommodation
	624221	Temporary Shelters	*	8890	Other social work activities without accommodation
	624229	Other Community Housing Services	*	8890	Other social work activities without accommodation
	624230	Emergency and Other Relief Services	*	8890	Other social work activities without accommodation
	624310	Vocational Rehabilitation Services	*	8890	Other social work activities without accommodation
	624410	Child Day Care Services	*	8890	Other social work activities without accommodation
	711110	Theater Companies and Dinner Theaters	*	9000	Creative, arts and entertainment activities
	711120	Dance Companies	*	9000	Creative, arts and entertainment activities
	711130	Musical Groups and Artists	*	9000	Creative, arts and entertainment activities
*	711190	Other Performing Arts Companies	*	9000	Creative, arts and entertainment activities	except carnivals
*	711190	Other Performing Arts Companies	*	9329	Other amusement and recreation activities n.e.c.	carnivals
	711211	Sports Teams and Clubs	*	9312	Activities of sports clubs
	711212	Racetracks	*	9311	Operation of sports facilities
	711219	Other Spectator Sports	*	9319	Other sports activities
*	711310	Promoters of Performing Arts, Sports, and Similar Events with Facilities	*	9000	Creative, arts and entertainment activities	arts facilities operators
*	711310	Promoters of Performing Arts, Sports, and Similar Events with Facilities	*	9311	Operation of sports facilities	except arts facilities operators, sports promoters with facilities and fair promoters with facilities
*	711310	Promoters of Performing Arts, Sports, and Similar Events with Facilities	*	9319	Other sports activities	sports organizers and promoters with facilities
*	711310	Promoters of Performing Arts, Sports, and Similar Events with Facilities	*	9329	Other amusement and recreation activities n.e.c.	fair promoters and organizers with facilities, including agricultural fairs
*	711320	Promoters of Performing Arts, Sports, and Similar Events without Facilities	*	9000	Creative, arts and entertainment activities	arts events organizers without facilities
*	711320	Promoters of Performing Arts, Sports, and Similar Events without Facilities	*	9319	Other sports activities	except arts events organizers without facilities, fair promoters and organizers without facilities and concert booking agencies
*	711320	Promoters of Performing Arts, Sports, and Similar Events without Facilities	*	9329	Other amusement and recreation activities n.e.c.	concert booking agencies and fair promoters and organizers without facilities, including agricultural fairs
	711410	Agents and Managers for Artists, Athletes, Entertainers, and Other Public Figures	*	7490	Other professional, scientific and technical activities n.e.c.
*	711510	Independent Artists, Writers, and Performers	*	3290	Other manufacturing n.e.c.	taxidermists (wildlife artists)
*	711510	Independent Artists, Writers, and Performers	*	3319	Repair of other equipment	restoration services for organs and similar instruments
*	711510	Independent Artists, Writers, and Performers	*	7420	Photographic activities	independent photojournalists
*	711510	Independent Artists, Writers, and Performers	*	9000	Creative, arts and entertainment activities	except independent photojournalists, restoration services for organs and similar antique instruments, and taxidermists
	712110	Museums	*	9102	Museums activities and operation of historical sites and buildings
	712120	Historical Sites	*	9102	Museums activities and operation of historical sites and buildings
	712130	Zoos and Botanical Gardens	*	9103	Botanical and zoological gardens and nature reserves activities
	712190	Nature Parks and Other Similar Institutions	*	9103	Botanical and zoological gardens and nature reserves activities
	713110	Amusement and Theme Parks		9321	Activities of amusement parks and theme parks
	713120	Amusement Arcades	*	9329	Other amusement and recreation activities n.e.c.
	713210	Casinos (except Casino Hotels)	*	9200	Gambling and betting activities
	713290	Other Gambling Industries	*	9200	Gambling and betting activities
	713910	Golf Courses and Country Clubs	*	9311	Operation of sports facilities
*	713920	Skiing Facilities	*	4922	Other passenger land transport	ski lift operators
*	713920	Skiing Facilities	*	9329	Other amusement and recreation activities n.e.c.	except independent ski lift operators
	713930	Marinas	*	9329	Other amusement and recreation activities n.e.c.
	713940	Fitness and Recreational Sports Centers	*	9311	Operation of sports facilities
	713950	Bowling Centers	*	9311	Operation of sports facilities
*	713990	All Other Amusement and Recreation Industries	*	7990	Other reservation service and related activities	tourist guide services
*	713990	All Other Amusement and Recreation Industries	*	9312	Activities of sports clubs	recreational sporting teams and clubs (such as little league), hunting guides
*	713990	All Other Amusement and Recreation Industries	*	9319	Other sports activities	driving ranges, skeet shooting facilities, billiard rooms, and other miscellaneous sporting facility operation
*	713990	All Other Amusement and Recreation Industries	*	9329	Other amusement and recreation activities n.e.c.	except driving ranges, skeet shooting facilities, billiard rooms, recreational sporting teams and clubs, hunting guides, and tourist guide services
*	721110	Hotels (except Casio Hotels) and Motels	*	5510	Short term accommodation activities	except separate operation of sleeping car services
*	721110	Hotels (except Casio Hotels) and Motels	*	5590	Other accommodation	separate operation of sleeping car services
*	721120	Casino Hotels	*	5510	Short term accommodation activities	casino hotels (hotel as plurality of revenue)
*	721120	Casino Hotels	*	9200	Gambling and betting activities	except casino hotels with hotel activities as primary source of receipts
	721191	Bed-and-Breakfast Inns	*	5510	Short term accommodation activities
	721199	All Other Traveler Accommodation	*	5510	Short term accommodation activities
	721211	RV (Recreational Vehicle) Parks and Campgrounds	*	5520	Camping grounds, recreational vehicle parks and trailer parks
	721214	Recreational and Vacation Camps (except Campgrounds)	*	5520	Camping grounds, recreational vehicle parks and trailer parks
	721310	Rooming and Boarding Houses, Dormitories, and Workers' Camps	*	5590	Other accommodation
	722310	Food Service Contractors		5629	Other food service activities
	722320	Caterers		5621	Event catering
*	722330	Mobile Food Services	*	5610	Restaurants and mobile food service activities	except mobile beverage bars and carts
*	722330	Mobile Food Services	*	5630	Beverage serving activities	mobile beverage bars and carts
	722410	Drinking Places (Alcoholic Beverages)	*	5630	Beverage serving activities
	722511	Full-Service Restaurants	*	5610	Restaurants and mobile food service activities
	722513	Limited-Service Restaurants	*	5610	Restaurants and mobile food service activities
	722514	Cafeterias, Grill Buffets, and Buffets	*	5610	Restaurants and mobile food service activities
*	722515	Snack and Nonalcoholic Beverage Bars	*	5610	Restaurants and mobile food service activities	except nonalcoholic beverage bars
*	722515	Snack and Nonalcoholic Beverage Bars	*	5630	Beverage serving activities	nonalcoholic beverage bars
	811111	General Automotive Repair	*	4520	Maintenance and repair of motor vehicles
	811112	Automotive Exhaust System Repair	*	4520	Maintenance and repair of motor vehicles
	811113	Automotive Transmission Repair	*	4520	Maintenance and repair of motor vehicles
	811118	Other Automotive Mechanical and Electrical Repair and Maintenance	*	4520	Maintenance and repair of motor vehicles
*	811121	Automotive Body, Paint, and Interior Repair and Maintenance	*	2920	Manufacture of bodies (coachwork) for motor vehicles; manufacture of trailers and semi-trailers	custom fabrication of trailer bodies in a shop rather than on a factory basis, custom conversion of vans in a shop rather than a factory
*	811121	Automotive Body, Paint, and Interior Repair and Maintenance	*	4520	Maintenance and repair of motor vehicles	except custom fabrication of trailer bodies in a shop rather than on a factory basis, custom conversion of vans in a shop rather than a factory
	811122	Automotive Glass Replacement Shops	*	4520	Maintenance and repair of motor vehicles
	811191	Automotive Oil Change and Lubrication Shops	*	4520	Maintenance and repair of motor vehicles
	811192	Car Washes	*	4520	Maintenance and repair of motor vehicles
*	811198	All Other Automotive Repair and Maintenance	*	4520	Maintenance and repair of motor vehicles	except motor vehicle emissions and safety inspection services
*	811198	All Other Automotive Repair and Maintenance	*	7120	Technical testing and analysis	automobile emissions inspection services and safety inspection services
*	811211	Consumer Electronics Repair and Maintenance	*	3313	Repair of electronic and optical equipment	camera repair shops
*	811211	Consumer Electronics Repair and Maintenance	*	9512	Repair of communication equipment	cell phone repair
*	811211	Consumer Electronics Repair and Maintenance	*	9521	Repair of consumer electronics	except camera and cell phone repair
*	811212	Computer and Office Machine Repair and Maintenance	*	3312	Repair of machinery	repair of office machinery (except computers) and repair of dictating machines
*	811212	Computer and Office Machine Repair and Maintenance	*	3313	Repair of electronic and optical equipment	repair of digital cameras
*	811212	Computer and Office Machine Repair and Maintenance		9511	Repair of computers and peripheral equipment	except repair of office machines, dictating machines, and digital cameras
*	811213	Communication Equipment Repair and Maintenance	*	3313	Repair of electronic and optical equipment	repair of GPS devices
*	811213	Communication Equipment Repair and Maintenance	*	9512	Repair of communication equipment	except repair of public address equipment and GPS devices
*	811213	Communication Equipment Repair and Maintenance	*	9521	Repair of consumer electronics	repair and maintenance of public address equipment
*	811219	Other Electronic and Precision Equipment Repair and Maintenance	*	3312	Repair of machinery	weighing equipment repair and maintenance
*	811219	Other Electronic and Precision Equipment Repair and Maintenance	*	3313	Repair of electronic and optical equipment	except repair and maintenance of weighing equipment
*	811310	Commercial and Industrial Machinery and Equipment (except Automotive and Electronic) Repair and Maintenance	*	3311	Repair of fabricated metal products	fabricated metal products
*	811310	Commercial and Industrial Machinery and Equipment (except Automotive and Electronic) Repair and Maintenance	*	3312	Repair of machinery	except fabricated metal products, pulse generators, electrical equipment, shopping carts, trailers, other equipment, such as fishing nets, fertilizer bags, plastics and rubber products, non-metallic mineral products, commercial timing mechanisms, repair of trailers, and cleaning of industrial machinery
*	811310	Commercial and Industrial Machinery and Equipment (except Automotive and Electronic) Repair and Maintenance	*	3313	Repair of electronic and optical equipment	repair of pulse generators
*	811310	Commercial and Industrial Machinery and Equipment (except Automotive and Electronic) Repair and Maintenance		3314	Repair of electrical equipment	repair of electrical equipment
*	811310	Commercial and Industrial Machinery and Equipment (except Automotive and Electronic) Repair and Maintenance	*	3315	Repair of transport equipment, except motor vehicles	repair of shopping carts
*	811310	Commercial and Industrial Machinery and Equipment (except Automotive and Electronic) Repair and Maintenance	*	3319	Repair of other equipment	repair of miscellaneous commercial and industrial equipment, such as fishing nets, fertilizer bags, plastics and rubber products, non-metallic mineral products, parking meters, and commercial timing mechanisms
*	811310	Commercial and Industrial Machinery and Equipment (except Automotive and Electronic) Repair and Maintenance	*	4520	Maintenance and repair of motor vehicles	repair of trailers
*	811310	Commercial and Industrial Machinery and Equipment (except Automotive and Electronic) Repair and Maintenance	*	8129	Other building and industrial cleaning activities	cleaning industrial machinery
*	811411	Home and Garden Equipment Repair and Maintenance	*	3312	Repair of machinery	repair of power tools, hand-held type
*	811411	Home and Garden Equipment Repair and Maintenance	*	9522	Repair of household appliances and home and garden equipment	except repair of hand-held power tools
	811412	Appliance Repair and Maintenance	*	9522	Repair of household appliances and home and garden equipment
	811420	Reupholstery and Furniture Repair	*	9524	Repair of furniture and home furnishings
	811430	Footwear and Leather Goods Repair	*	9523	Repair of footwear and leather goods
*	811490	Other Personal and Household Goods Repair and Maintenance	*	3311	Repair of fabricated metal products	gun repair
*	811490	Other Personal and Household Goods Repair and Maintenance	*	3312	Repair of machinery	repair of bowling alley equipment
*	811490	Other Personal and Household Goods Repair and Maintenance	*	3315	Repair of transport equipment, except motor vehicles	pleasure boat repair and maintenance services (not also selling new boats), repair of animal drawn vehicles
*	811490	Other Personal and Household Goods Repair and Maintenance	*	3319	Repair of other equipment	repair of pin ball machines and other coin-operated games, and similar equipment
*	811490	Other Personal and Household Goods Repair and Maintenance	*	4540	Sale, maintenance and repair of motorcycles and related parts and accessories	general motorcycle repair shops, without retailing new motorcycles
*	811490	Other Personal and Household Goods Repair and Maintenance	*	9522	Repair of household appliances and home and garden equipment	outboard motor repair
*	811490	Other Personal and Household Goods Repair and Maintenance	*	9529	Repair of other personal and household goods	except gun, bowling alley equipment, boat, animal drawn vehicles, coin-operated games, motorcycle, and outboard motor repair
	812111	Barber Shops	*	9602	Hairdressing and other beauty treatment
	812112	Beauty Salons	*	9602	Hairdressing and other beauty treatment
	812113	Nail Salons	*	9602	Hairdressing and other beauty treatment
	812191	Diet and Weight Reducing Centers	*	9609	Other personal service activities n.e.c.
	812199	Other Personal Care Services	*	9609	Other personal service activities n.e.c.
	812210	Funeral Homes and Funeral Services	*	9603	Funeral and related activities
	812220	Cemeteries and Crematories	*	9603	Funeral and related activities
	812310	Coin-Operated Laundries and Drycleaners	*	9601	Washing and (dry-) cleaning of textile and fur products
	812320	Drycleaning and Laundry Services (except Coin-Operated)	*	9601	Washing and (dry-) cleaning of textile and fur products
	812331	Linen Supply	*	9601	Washing and (dry-) cleaning of textile and fur products
	812332	Industrial Launderers	*	9601	Washing and (dry-) cleaning of textile and fur products
	812910	Pet Care (except Veterinary) Services	*	9609	Other personal service activities n.e.c.
	812921	Photofinishing Laboratories (except One-Hour)	*	7420	Photographic activities
	812922	One-Hour Photofinishing	*	7420	Photographic activities
*	812930	Parking Lots and Garages	*	5221	Service activities incidental to land transportation	except valet parking services
*	812930	Parking Lots and Garages	*	9609	Other personal service activities n.e.c.	valet parking services
*	812990	All Other Personal Services	*	6190	Other telecommunications activities	pay telephone concession operators
*	812990	All Other Personal Services	*	9529	Repair of other personal and household goods	baby shoe bronzing
*	812990	All Other Personal Services	*	9609	Other personal service activities n.e.c.	except baby shoe bronzing and pay telephone concession operators
	813110	Religious Organizations		9491	Activities of religious organizations
	813211	Grantmaking Foundations	*	9499	Activities of other membership organizations n.e.c.
	813212	Voluntary Health Organizations	*	9499	Activities of other membership organizations n.e.c.
	813219	Other Grantmaking and Giving Services	*	9499	Activities of other membership organizations n.e.c.
	813311	Human Rights Organizations	*	9499	Activities of other membership organizations n.e.c.
	813312	Environment, Conservation and Wildlife Organizations	*	9499	Activities of other membership organizations n.e.c.
	813319	Other Social Advocacy Organizations	*	9499	Activities of other membership organizations n.e.c.
	813410	Civic and Social Organizations	*	9499	Activities of other membership organizations n.e.c.
	813910	Business Associations		9411	Activities of business and employers membership organizations
	813920	Professional Organizations		9412	Activities of professional membership organizations
	813930	Labor Unions and Similar Labor Organizations		9420	Activities of trade unions
	813940	Political Organizations		9492	Activities of political organizations
*	813990	Other Similar Organizations (except Business, Professional, Labor, and Political Organizations)	*	9319	Other sports activities	sports leagues and regulating bodies
*	813990	Other Similar Organizations (except Business, Professional, Labor, and Political Organizations)	*	9499	Activities of other membership organizations n.e.c.	except sports leagues and regulating bodies
	814110	Private Households		9700	Activities of households as employers of domestic personnel
	921110	Executive Offices	*	8411	General public administration activities
	921120	Legislative Bodies	*	8411	General public administration activities
	921130	Public Finance Activities	*	8411	General public administration activities
	921140	Executive and Legislative Offices, Combined	*	8411	General public administration activities
*	921150	American Indian and Alaska Native Tribal Governments	*	8411	General public administration activities	except tribal courts and tribal police
*	921150	American Indian and Alaska Native Tribal Governments	*	8423	Public order and safety activities	tribal courts and tribal police
	921190	Other General Government Support	*	8411	General public administration activities
	922110	Courts	*	8423	Public order and safety activities
	922120	Police Protection	*	8423	Public order and safety activities
	922130	Legal Counsel and Prosecution	*	8423	Public order and safety activities
	922140	Correctional Institutions	*	8423	Public order and safety activities
	922150	Parole Offices and Probation Offices	*	8423	Public order and safety activities
	922160	Fire Protection	*	8423	Public order and safety activities
*	922190	Other Justice, Public Order, and Safety Activities	*	8411	General public administration activities	justice statistics centers
*	922190	Other Justice, Public Order, and Safety Activities	*	8422	Defense activities	civil defense activities
*	922190	Other Justice, Public Order, and Safety Activities	*	8423	Public order and safety activities	except civil defense activities and justice statistics centers
*	923110	Administration of Education Programs	*	8411	General public administration activities	education statistics centers
*	923110	Administration of Education Programs	*	8412	Regulation of the activities of providing health care, education, cultural services and other social services, excluding social security	except education statistics centers
*	923120	Administration of Public Health Programs	*	8411	General public administration activities	health statistics centers
*	923120	Administration of Public Health Programs	*	8412	Regulation of the activities of providing health care, education, cultural services and other social services, excluding social security	except health statistics centers
*	923130	Administration of Human Resource Programs (except Education, Public Health, and Veterans' Affairs Programs)	*	8412	Regulation of the activities of providing health care, education, cultural services and other social services, excluding social security	administration of human resource programs
*	923130	Administration of Human Resource Programs (except Education, Public Health, and Veterans' Affairs Programs)		8430	Compulsory social security activities	social security, workers compensation, unemployment insurance and similar social welfare programs
	923140	Administration of Veterans' Affairs	*	8412	Regulation of the activities of providing health care, education, cultural services and other social services, excluding social security
	924110	Administration of Air and Water Resource and Solid Waste Management Programs	*	8412	Regulation of the activities of providing health care, education, cultural services and other social services, excluding social security
*	924120	Administration of Conservation Programs	*	8412	Regulation of the activities of providing health care, education, cultural services and other social services, excluding social security	except agricultural conservation and stabilization program administration and fishery inspection and protection
*	924120	Administration of Conservation Programs	*	8413	Regulation of and contribution to more efficient operation of businesses	conservation and stabilization program administration
*	924120	Administration of Conservation Programs	*	8423	Public order and safety activities	fishery inspection and protection
	925110	Administration of Housing Programs	*	8412	Regulation of the activities of providing health care, education, cultural services and other social services, excluding social security
	925120	Administration of Urban Planning and Community and Rural Development	*	8413	Regulation of and contribution to more efficient operation of businesses
*	926110	Administration of General Economic Programs	*	7990	Other reservation service and related activities	tourism development and promotion
*	926110	Administration of General Economic Programs	*	8411	General public administration activities	general government statistics centers
*	926110	Administration of General Economic Programs	*	8412	Regulation of the activities of providing health care, education, cultural services and other social services, excluding social security	administration of art and cultural programs
*	926110	Administration of General Economic Programs	*	8413	Regulation of and contribution to more efficient operation of businesses	except tourism development, statistics centers, art and cultural programs, and foreign cultural activities
*	926110	Administration of General Economic Programs	*	8421	Foreign affairs	foreign cultural activities
*	926120	Regulation and Administration of Transportation Programs	*	8413	Regulation of and contribution to more efficient operation of businesses	except coast guard activities
*	926120	Regulation and Administration of Transportation Programs	*	8423	Public order and safety activities	coast guard activities (except academy)
	926130	Regulation and Administration of Communications, Electric, Gas, and Other Utilities	*	8413	Regulation of and contribution to more efficient operation of businesses
	926140	Regulation of Agricultural Marketing and Commodities	*	8413	Regulation of and contribution to more efficient operation of businesses
	926150	Regulation, Licensing, and Inspection of Miscellaneous Commercial Sectors	*	8413	Regulation of and contribution to more efficient operation of businesses
*	927110	Space Research and Technology	*	5120	Freight air transport	transportation of freight using government space vehicles and systems
*	927110	Space Research and Technology	*	8413	Regulation of and contribution to more efficient operation of businesses	except space transportation of freight
*	928110	National Security	*	8421	Foreign affairs	foreign military aid
*	928110	National Security	*	8422	Defense activities	except foreign military aid, military police, and military courts
*	928110	National Security	*	8423	Public order and safety activities	military police, coast guard, and similar
*	928110	National Security	*	8423	Public order and safety activities	military courts
*	928120	International Affairs	*	8421	Foreign affairs	except immigration and border police and extraterritorial bodies
*	928120	International Affairs	*	8423	Public order and safety activities	immigration and border police
*	928120	International Affairs		9900	Activities of extraterritorial organizations and bodies	UN, world bank, and similar
